# Supplementary material for: Characterization of genome-wide variations induced by gamma-ray radiation in barley using RNA-Seq
Source: BMC Genomics. 2019 Oct 29;20:783. doi: 10.1186/s12864-019-6182-3 (PMC6819550; doi:10.1186/s12864-019-6182-3)
Supplement: Supplementary file 1 — Additional file 1: 1193 variants induced by gamma-ray radiation. [file 12864_2019_6182_MOESM1_ESM.xlsx]

## Sheet: 1193 variants
#CHROM	POS	ID	REF	ALT	QUAL	FILTER	calling_Information	Variants_Effect	Vla-WT_rep1	Vla-WT_rep2	Vla-MT_rep1	Vla-MT_rep2
chr1H	9081266	.	A	G	99	PASS	DP=455;VDB=5.52906e-06;RPB=7.1018e-06;MQB=4.44946e-05;BQB=1.91809e-06;MQSB=0.0805081;SGB=2.67256;MQ0F=0.0;DPR=392,9;AD=392,9;ICB=0.104167;HOB=0.444444;AC=4;AN=12;DP4=170,222,7,2;MQ=49;	G|3_prime_UTR_variant|MODIFIER|HORVU1Hr1G004330|HORVU1Hr1G004330|transcript|HORVU1Hr1G004330.4|protein_coding|1|13|c.*4T>C|||||4|WARNING_TRANSCRIPT_NO_START_CODON	0|0	0|0	1|1	1|1
chr1H	9164751	.	G	A	297	PASS	DP=26;VDB=0.407049;RPB=0.44713;MQB=0.00048545;BQB=1.0;MQSB=0.973056;SGB=5.46704;MQ0F=0.0;DPR=13,9;AD=13,9;ICB=0.104167;HOB=0.444444;AC=4;AN=12;DP4=8,5,5,4;MQ=47;	A|synonymous_variant|LOW|HORVU1Hr1G004440|HORVU1Hr1G004440|transcript|HORVU1Hr1G004440.1|protein_coding|1|1|c.1314C>T|p.Asp438Asp|2173|3643|1314|2160|438|719||,A|intron_variant|MODIFIER|HORVU1Hr1G004430|HORVU1Hr1G004430|transcript|HORVU1Hr1G004430.4|protein_coding|7|7|c.*77-1763G>A||||||WARNING_TRANSCRIPT_NO_START_CODON	0|0	0|0	1|1	1|1
chr1H	340915473	.	C	T	452	PASS	DP=129;VDB=0.0120943;RPB=0.996227;MQB=8.09719e-11;BQB=0.854724;MQSB=0.362515;SGB=27.8526;MQ0F=0.0;DPR=86,29;AD=86,29;ICB=0.104167;HOB=0.444444;AC=4;AN=12;DP4=35,51,15,14;MQ=48;	T|intergenic_region|MODIFIER|HORVU1Hr1G046420-HORVU1Hr1G046560|HORVU1Hr1G046420-HORVU1Hr1G046560|intergenic_region|HORVU1Hr1G046420-HORVU1Hr1G046560|||n.340915473C>T||||||	0|0	0|0	1|1	1|1
chr2H	684728936	.	TGAG	TG	452	PASS	INDEL;IDV=16;IMF=1.0;DP=286;VDB=0.118326;MQSB=0.520822;SGB=19.2992;MQ0F=0.0;DPR=230,30;AD=230,30;ICB=0.104167;HOB=0.444444;AC=4;AN=12;DP4=116,114,19,11;MQ=49;	TG|frameshift_variant|HIGH|HORVU2Hr1G098820|HORVU2Hr1G098820|transcript|HORVU2Hr1G098820.2|protein_coding|4|5|c.1342_1343delCT|p.Leu448fs|2384|3540|1342|2024|448|673||WARNING_TRANSCRIPT_MULTIPLE_STOP_CODONS;LOF=(HORVU2Hr1G098820|HORVU2Hr1G098820|1|1.00)	0|0	0|0	1|1	1|1
chr4H	615384792	.	G	A	452	PASS	DP=136;VDB=0.13072;RPB=0.327332;MQB=1.73354e-11;BQB=0.656024;MQSB=0.753769;SGB=36.6289;MQ0F=0.0;DPR=86,37;AD=86,37;ICB=0.104167;HOB=0.444444;AC=4;AN=12;DP4=57,29,22,15;MQ=47;	A|missense_variant|MODERATE|HORVU4Hr1G080420|HORVU4Hr1G080420|transcript|HORVU4Hr1G080420.1|protein_coding|2|6|c.85G>A|p.Ala29Thr|455|2829|85|2133|29|710||	0|0	0|0	1|1	1|1
chr5H	236534165	.	C	G	445	PASS	DP=307;VDB=4.44813e-13;RPB=0.886317;MQB=2.86752e-39;BQB=0.40282;SGB=47.1425;MQ0F=0.0;DPR=219,86;AD=219,86;ICB=0.104167;HOB=0.444444;AC=4;AN=12;DP4=0,219,0,87;MQ=48;	G|missense_variant|MODERATE|HORVU5Hr1G034770|HORVU5Hr1G034770|transcript|HORVU5Hr1G034770.1|protein_coding|1|5|c.46G>C|p.Ala16Pro|47|1075|46|786|16|261||WARNING_TRANSCRIPT_NO_START_CODON	0|0	0|0	1|1	1|1
chr5H	606354443	.	GAAAAAAA	GAAAAAA	208	PASS	INDEL;IDV=33;IMF=0.970588;DP=234;VDB=5.21229e-17;MQSB=0.768359;SGB=-31.6553;MQ0F=0.0;DPR=109,59;AD=109,59;ICB=0.104167;HOB=0.444444;AC=4;AN=12;DP4=62,47,18,44;MQ=49;	GAAAAAA|3_prime_UTR_variant|MODIFIER|HORVU5Hr1G098090|HORVU5Hr1G098090|transcript|HORVU5Hr1G098090.1|protein_coding|1|1|c.*61delT|||||61|	0|0	0|0	1|1	1|1
chr5H	607062148	.	C	T	289	PASS	DP=51;VDB=0.405153;RPB=0.344456;MQB=0.00671582;BQB=1.0;MQSB=0.112734;SGB=2.67256;MQ0F=0.0;DPR=38,9;AD=38,9;ICB=0.104167;HOB=0.444444;AC=4;AN=12;DP4=17,21,5,4;MQ=47;	T|synonymous_variant|LOW|HORVU5Hr1G098310|HORVU5Hr1G098310|transcript|HORVU5Hr1G098310.2|protein_coding|2|12|c.15G>A|p.Ala5Ala|298|2438|15|1929|5|642||	0|0	0|0	1|1	1|1
chr5H	608578804	.	A	T	308	PASS	DP=79;VDB=1.99781e-08;RPB=0.776508;MQB=1.43273e-06;BQB=0.99152;MQSB=1.0;SGB=7.42277;MQ0F=0.0;DPR=61,15;AD=61,15;ICB=0.104167;HOB=0.444444;AC=4;AN=12;DP4=60,1,15,0;MQ=48;	T|3_prime_UTR_variant|MODIFIER|HORVU5Hr1G098720|HORVU5Hr1G098720|transcript|HORVU5Hr1G098720.1|protein_coding|1|1|c.*245T>A|||||245|	0|0	0|0	1|1	1|1
chr5H	608579942	.	A	G	452	PASS	DP=190;VDB=1.76215e-08;RPB=0.0896247;MQB=3.57959e-23;BQB=0.456354;MQSB=0.847413;SGB=68.488;MQ0F=0.0;DPR=116,66;AD=116,66;ICB=0.104167;HOB=0.444444;AC=4;AN=12;DP4=28,88,19,47;MQ=47;	G|synonymous_variant|LOW|HORVU5Hr1G098720|HORVU5Hr1G098720|transcript|HORVU5Hr1G098720.1|protein_coding|1|1|c.424T>C|p.Leu142Leu|552|2237|424|1317|142|438||,G|upstream_gene_variant|MODIFIER|HORVU5Hr1G098730|HORVU5Hr1G098730|transcript|HORVU5Hr1G098730.1|protein_coding||c.-4176A>G|||||4176|WARNING_TRANSCRIPT_NO_START_CODON	0|0	0|0	1|1	1|1
chr5H	608698130	.	C	T	345	PASS	DP=86;VDB=0.00357129;RPB=0.0350818;MQB=8.10713e-08;BQB=0.990334;MQSB=0.590909;SGB=19.137;MQ0F=0.0;DPR=47,21;AD=47,21;ICB=0.104167;HOB=0.444444;AC=4;AN=12;DP4=45,2,21,0;MQ=47;	T|missense_variant|MODERATE|HORVU5Hr1G098770|HORVU5Hr1G098770|transcript|HORVU5Hr1G098770.1|protein_coding|1|1|c.55C>T|p.Pro19Ser|57|2106|55|1089|19|362||WARNING_TRANSCRIPT_NO_START_CODON	0|0	0|0	1|1	1|1
chr5H	608698667	.	T	C	246	PASS	DP=70;VDB=0.000484603;RPB=0.00281189;MQB=0.00111786;BQB=0.77079;MQSB=0.815266;SGB=1.8813;MQ0F=0.0;DPR=50,8;AD=50,8;ICB=0.104167;HOB=0.444444;AC=4;AN=12;DP4=26,24,5,3;MQ=48;	C|missense_variant|MODERATE|HORVU5Hr1G098770|HORVU5Hr1G098770|transcript|HORVU5Hr1G098770.1|protein_coding|1|1|c.592T>C|p.Tyr198His|594|2106|592|1089|198|362||WARNING_TRANSCRIPT_NO_START_CODON	0|0	0|0	1|1	1|1
chr5H	608699373	.	C	T	269	PASS	DP=34;VDB=0.0760327;RPB=0.980515;MQB=0.00471436;BQB=1.0;MQSB=0.533333;SGB=8.10964;MQ0F=0.0;DPR=21,11;AD=21,11;ICB=0.104167;HOB=0.444444;AC=4;AN=12;DP4=2,19,0,11;MQ=47;	T|3_prime_UTR_variant|MODIFIER|HORVU5Hr1G098770|HORVU5Hr1G098770|transcript|HORVU5Hr1G098770.1|protein_coding|1|1|c.*209C>T|||||209|WARNING_TRANSCRIPT_NO_START_CODON	0|0	0|0	1|1	1|1
chr5H	608848560	.	C	A	452	PASS	DP=123;VDB=0.145802;RPB=0.855319;MQB=1.93726e-11;BQB=0.99108;MQSB=0.600597;SGB=31.1585;MQ0F=0.0;DPR=63,32;AD=63,32;ICB=0.104167;HOB=0.444444;AC=4;AN=12;DP4=61,2,28,4;MQ=47;	A|3_prime_UTR_variant|MODIFIER|HORVU5Hr1G098820|HORVU5Hr1G098820|transcript|HORVU5Hr1G098820.1|protein_coding|2|2|c.*2605G>T|||||2659|WARNING_TRANSCRIPT_NO_START_CODON	0|0	0|0	1|1	1|1
chr5H	608848773	.	C	T	452	PASS	DP=286;VDB=0.0688206;RPB=0.0146727;MQB=8.56564e-23;BQB=0.780455;MQSB=0.24194;SGB=77.2769;MQ0F=0.0;DPR=151,74;AD=151,74;ICB=0.104167;HOB=0.444444;AC=4;AN=12;DP4=111,40,38,36;MQ=47;	T|3_prime_UTR_variant|MODIFIER|HORVU5Hr1G098820|HORVU5Hr1G098820|transcript|HORVU5Hr1G098820.1|protein_coding|2|2|c.*2392G>A|||||2446|WARNING_TRANSCRIPT_NO_START_CODON	0|0	0|0	1|1	1|1
chr5H	608852030	.	C	G	452	PASS	DP=91;VDB=0.631675;RPB=0.929862;MQB=9.898e-12;BQB=0.957883;MQSB=0.688785;SGB=26.7441;MQ0F=0.0;DPR=54,28;AD=54,28;ICB=0.104167;HOB=0.444444;AC=4;AN=12;DP4=27,27,16,12;MQ=47;	G|missense_variant|MODERATE|HORVU5Hr1G098820|HORVU5Hr1G098820|transcript|HORVU5Hr1G098820.1|protein_coding|1|2|c.311G>C|p.Arg104Pro|313|3871|311|1122|104|373||WARNING_TRANSCRIPT_NO_START_CODON	0|0	0|0	1|1	1|1
chr5H	608879935	.	G	A	452	PASS	DP=418;VDB=0.9859;RPB=0.974703;MQB=2.54816e-37;BQB=0.975655;MQSB=0.144633;SGB=110.235;MQ0F=0.0;DPR=264,104;AD=264,104;ICB=0.104167;HOB=0.444444;AC=4;AN=12;DP4=130,134,50,54;MQ=48;	A|synonymous_variant|LOW|HORVU5Hr1G098780|HORVU5Hr1G098780|transcript|HORVU5Hr1G098780.4|protein_coding|12|17|c.1029G>A|p.Ala343Ala|1029|2179|1029|2178|343|725||WARNING_TRANSCRIPT_NO_STOP_CODON	0|0	0|0	1|1	1|1
chr5H	608881221	.	G	A	452	PASS	DP=487;VDB=0.314795;RPB=0.594167;MQB=4.70836e-43;BQB=0.0518545;MQSB=0.87491;SGB=72.8829;MQ0F=0.0;DPR=284,130;AD=284,130;ICB=0.104167;HOB=0.444444;AC=4;AN=12;DP4=181,103,83,47;MQ=47;	A|synonymous_variant|LOW|HORVU5Hr1G098780|HORVU5Hr1G098780|transcript|HORVU5Hr1G098780.4|protein_coding|17|17|c.1794G>A|p.Arg598Arg|1794|2179|1794|2178|598|725||WARNING_TRANSCRIPT_NO_STOP_CODON	0|0	0|0	1|1	1|1
chr5H	608881495	.	C	G	452	PASS	DP=392;VDB=0.787094;RPB=0.973982;MQB=2.20936e-37;BQB=0.0529812;MQSB=0.998641;SGB=103.644;MQ0F=0.0;DPR=245,98;AD=245,98;ICB=0.104167;HOB=0.444444;AC=4;AN=12;DP4=155,90,70,28;MQ=48;	G|missense_variant|MODERATE|HORVU5Hr1G098780|HORVU5Hr1G098780|transcript|HORVU5Hr1G098780.4|protein_coding|17|17|c.2068C>G|p.Arg690Gly|2068|2179|2068|2178|690|725||WARNING_TRANSCRIPT_NO_STOP_CODON	0|0	0|0	1|1	1|1
chr5H	608881936	.	C	G	452	PASS	DP=547;VDB=0.653839;RPB=0.409823;MQB=0.0;BQB=0.982681;MQSB=0.902454;SGB=176.152;MQ0F=0.0;DPR=314,164;AD=314,164;ICB=0.104167;HOB=0.444444;AC=4;AN=12;DP4=188,126,101,63;MQ=47;	G|downstream_gene_variant|MODIFIER|HORVU5Hr1G098780|HORVU5Hr1G098780|transcript|HORVU5Hr1G098780.4|protein_coding||c.*331C>G|||||330|WARNING_TRANSCRIPT_NO_STOP_CODON,G|intergenic_region|MODIFIER|HORVU5Hr1G098780-HORVU5Hr1G098840|HORVU5Hr1G098780-HORVU5Hr1G098840|intergenic_region|HORVU5Hr1G098780-HORVU5Hr1G098840|||n.608881936C>G||||||	0|0	0|0	1|1	1|1
chr5H	608904244	.	A	C	298	PASS	DP=52;VDB=0.000153235;RPB=0.564457;MQB=1.37771e-05;BQB=0.897531;MQSB=0.776596;SGB=9.20601;MQ0F=0.0;DPR=37,12;AD=37,12;ICB=0.104167;HOB=0.444444;AC=4;AN=12;DP4=36,1,11,1;MQ=48;	C|missense_variant|MODERATE|HORVU5Hr1G098840|HORVU5Hr1G098840|transcript|HORVU5Hr1G098840.2|protein_coding|1|2|c.34A>C|p.Ile12Leu|35|2981|34|2649|12|882||WARNING_TRANSCRIPT_NO_START_CODON	0|0	0|0	1|1	1|1
chr5H	608904391	.	G	C	452	PASS	DP=167;VDB=0.354363;RPB=0.769488;MQB=6.37011e-15;BQB=0.994578;MQSB=0.958979;SGB=46.5212;MQ0F=0.0;DPR=106,46;AD=106,46;ICB=0.104167;HOB=0.444444;AC=4;AN=12;DP4=61,45,30,16;MQ=47;	C|missense_variant|MODERATE|HORVU5Hr1G098840|HORVU5Hr1G098840|transcript|HORVU5Hr1G098840.2|protein_coding|1|2|c.181G>C|p.Glu61Gln|182|2981|181|2649|61|882||WARNING_TRANSCRIPT_NO_START_CODON	0|0	0|0	1|1	1|1
chr5H	608904612	.	C	G	452	PASS	DP=250;VDB=0.0487548;RPB=0.334301;MQB=5.99696e-27;BQB=0.99221;MQSB=0.654613;SGB=62.9953;MQ0F=0.0;DPR=156,61;AD=156,61;ICB=0.104167;HOB=0.444444;AC=4;AN=12;DP4=111,45,37,24;MQ=48;	G|missense_variant|MODERATE|HORVU5Hr1G098840|HORVU5Hr1G098840|transcript|HORVU5Hr1G098840.2|protein_coding|1|2|c.402C>G|p.Asp134Glu|403|2981|402|2649|134|882||WARNING_TRANSCRIPT_NO_START_CODON	0|0	0|0	1|1	1|1
chr5H	608904834	.	T	G	452	PASS	DP=137;VDB=0.0758488;RPB=0.0390296;MQB=4.70826e-14;BQB=0.80977;MQSB=0.871057;SGB=35.5304;MQ0F=0.0;DPR=95,36;AD=95,36;ICB=0.104167;HOB=0.444444;AC=4;AN=12;DP4=60,35,24,12;MQ=48;	G|synonymous_variant|LOW|HORVU5Hr1G098840|HORVU5Hr1G098840|transcript|HORVU5Hr1G098840.2|protein_coding|1|2|c.624T>G|p.Gly208Gly|625|2981|624|2649|208|882||WARNING_TRANSCRIPT_NO_START_CODON	0|0	0|0	1|1	1|1
chr5H	608905913	.	A	G	452	PASS	DP=410;VDB=0.162856;RPB=0.813887;MQB=1.1841e-42;BQB=0.822618;MQSB=0.285362;SGB=119.024;MQ0F=0.0;DPR=269,112;AD=269,112;ICB=0.104167;HOB=0.444444;AC=4;AN=12;DP4=178,91,72,40;MQ=47;	G|missense_variant|MODERATE|HORVU5Hr1G098840|HORVU5Hr1G098840|transcript|HORVU5Hr1G098840.2|protein_coding|1|2|c.1703A>G|p.Asn568Ser|1704|2981|1703|2649|568|882||WARNING_TRANSCRIPT_NO_START_CODON	0|0	0|0	1|1	1|1
chr5H	608906146	.	G	A	452	PASS	DP=392;VDB=0.802801;RPB=0.606177;MQB=3.48923e-43;BQB=0.485034;MQSB=0.42912;SGB=134.405;MQ0F=0.0;DPR=219,126;AD=219,126;ICB=0.104167;HOB=0.444444;AC=4;AN=12;DP4=123,96,65,61;MQ=47;	A|missense_variant|MODERATE|HORVU5Hr1G098840|HORVU5Hr1G098840|transcript|HORVU5Hr1G098840.2|protein_coding|1|2|c.1936G>A|p.Ala646Thr|1937|2981|1936|2649|646|882||WARNING_TRANSCRIPT_NO_START_CODON	0|0	0|0	1|1	1|1
chr5H	608906286	.	T	C	452	PASS	DP=369;VDB=1.43741e-20;RPB=1.76663e-08;MQB=2.56417e-30;BQB=0.380329;MQSB=0.000285018;SGB=-21.5682;MQ0F=0.0;DPR=263,73;AD=263,73;ICB=0.104167;HOB=0.444444;AC=4;AN=12;DP4=138,125,15,59;MQ=48;	C|synonymous_variant|LOW|HORVU5Hr1G098840|HORVU5Hr1G098840|transcript|HORVU5Hr1G098840.2|protein_coding|1|2|c.2076T>C|p.Phe692Phe|2077|2981|2076|2649|692|882||WARNING_TRANSCRIPT_NO_START_CODON	0|0	0|0	1|1	1|1
chr5H	608906312	.	C	G	452	PASS	DP=376;VDB=1.99577e-22;RPB=1.4677e-13;MQB=1.53321e-27;BQB=0.965334;MQSB=0.162478;SGB=42.2602;MQ0F=0.0;DPR=272,59;AD=272,59;ICB=0.104167;HOB=0.444444;AC=4;AN=12;DP4=185,87,35,24;MQ=48;	G|missense_variant|MODERATE|HORVU5Hr1G098840|HORVU5Hr1G098840|transcript|HORVU5Hr1G098840.2|protein_coding|1|2|c.2102C>G|p.Thr701Ser|2103|2981|2102|2649|701|882||WARNING_TRANSCRIPT_NO_START_CODON	0|0	0|0	1|1	1|1
chr5H	608907021	.	T	C	452	PASS	DP=383;VDB=0.750993;RPB=0.931003;MQB=3.84874e-33;BQB=0.875088;MQSB=0.08793;SGB=98.1505;MQ0F=0.0;DPR=232,93;AD=232,93;ICB=0.104167;HOB=0.444444;AC=4;AN=12;DP4=150,82,56,37;MQ=48;	C|synonymous_variant|LOW|HORVU5Hr1G098840|HORVU5Hr1G098840|transcript|HORVU5Hr1G098840.2|protein_coding|2|2|c.2268T>C|p.Gly756Gly|2269|2981|2268|2649|756|882||WARNING_TRANSCRIPT_NO_START_CODON	0|0	0|0	1|1	1|1
chr5H	608907474	.	T	C	452	PASS	DP=438;VDB=2.47879e-11;RPB=0.0192423;MQB=1.36354e-20;BQB=0.99301;MQSB=0.670054;SGB=27.2167;MQ0F=0.0;DPR=350,40;AD=350,40;ICB=0.104167;HOB=0.444444;AC=4;AN=12;DP4=190,160,34,6;MQ=49;	C|3_prime_UTR_variant|MODIFIER|HORVU5Hr1G098840|HORVU5Hr1G098840|transcript|HORVU5Hr1G098840.2|protein_coding|2|2|c.*72T>C|||||72|WARNING_TRANSCRIPT_NO_START_CODON	0|0	0|0	1|1	1|1
chr5H	608907593	.	T	G	452	PASS	DP=400;VDB=6.45728e-05;RPB=0.9572;MQB=1.40512e-14;BQB=0.999519;MQSB=0.0616632;SGB=18.5074;MQ0F=0.0;DPR=317,29;AD=317,29;ICB=0.104167;HOB=0.444444;AC=4;AN=12;DP4=142,175,8,21;MQ=49;	G|3_prime_UTR_variant|MODIFIER|HORVU5Hr1G098840|HORVU5Hr1G098840|transcript|HORVU5Hr1G098840.2|protein_coding|2|2|c.*191T>G|||||191|WARNING_TRANSCRIPT_NO_START_CODON	0|0	0|0	1|1	1|1
chr5H	608994681	.	C	G	452	PASS	DP=1093;VDB=0.268648;RPB=0.232274;MQB=0.0;BQB=0.973752;MQSB=0.171373;SGB=302.492;MQ0F=0.0;DPR=778,279;AD=778,279;ICB=0.104167;HOB=0.444444;AC=4;AN=12;DP4=309,469,110,169;MQ=48;	G|synonymous_variant|LOW|HORVU5Hr1G098890|HORVU5Hr1G098890|transcript|HORVU5Hr1G098890.10|protein_coding|2|9|c.159C>G|p.Ala53Ala|159|1086|159|1086|53|361||	0|0	0|0	1|1	1|1
chr5H	608996942	.	C	G	452	PASS	DP=189;VDB=0.0954065;RPB=0.212983;MQB=4.0741e-18;BQB=0.989242;MQSB=0.627571;SGB=22.5996;MQ0F=0.0;DPR=102,46;AD=102,46;ICB=0.104167;HOB=0.444444;AC=4;AN=12;DP4=47,55,30,16;MQ=47;	G|intron_variant|MODIFIER|HORVU5Hr1G098890|HORVU5Hr1G098890|transcript|HORVU5Hr1G098890.10|protein_coding|5|8|c.793-244C>G||||||	0|0	0|0	1|1	1|1
chr5H	608997488	.	T	C	452	PASS	DP=3935;VDB=0.184807;RPB=0.0154673;MQB=0.0;BQB=0.974435;MQSB=0.00691061;SGB=535.012;MQ0F=0.0;DPR=2642,902;AD=2642,902;ICB=0.104167;HOB=0.444444;AC=4;AN=12;DP4=1635,1007,574,328;MQ=48;	C|missense_variant|MODERATE|HORVU5Hr1G098890|HORVU5Hr1G098890|transcript|HORVU5Hr1G098890.10|protein_coding|8|9|c.931T>C|p.Ser311Pro|931|1086|931|1086|311|361||	0|0	0|0	1|1	1|1
chr5H	609073831	.	G	C	452	PASS	DP=4013;VDB=0.0125884;RPB=0.00386197;MQB=0.0;BQB=0.000785411;MQSB=0.00183617;SGB=611.634;MQ0F=0.0;DPR=2590,1030;AD=2590,1030;ICB=0.104167;HOB=0.444444;AC=4;AN=12;DP4=1531,1059,609,421;MQ=48;	C|synonymous_variant|LOW|HORVU5Hr1G098910|HORVU5Hr1G098910|transcript|HORVU5Hr1G098910.2|protein_coding|9|9|c.768G>C|p.Thr256Thr|770|980|768|810|256|269||WARNING_TRANSCRIPT_NO_START_CODON	0|0	0|0	1|1	1|1
chr5H	609081947	.	C	A	245	PASS	DP=54;VDB=0.523788;RPB=0.385655;MQB=0.00397546;BQB=0.992974;MQSB=0.934694;SGB=1.8813;MQ0F=0.0;DPR=37,8;AD=37,8;ICB=0.104167;HOB=0.444444;AC=4;AN=12;DP4=23,14,6,2;MQ=48;	A|downstream_gene_variant|MODIFIER|HORVU5Hr1G098920|HORVU5Hr1G098920|transcript|HORVU5Hr1G098920.20|protein_coding||c.*930G>T|||||930|WARNING_TRANSCRIPT_NO_START_CODON,A|intergenic_region|MODIFIER|HORVU5Hr1G098910-HORVU5Hr1G098920|HORVU5Hr1G098910-HORVU5Hr1G098920|intergenic_region|HORVU5Hr1G098910-HORVU5Hr1G098920|||n.609081947C>A||||||	0|0	0|0	1|1	1|1
chr5H	609151911	.	G	A	452	PASS	DP=5080;VDB=3.74559e-05;RPB=9.48403e-11;MQB=0.0;BQB=0.832401;MQSB=1.36645e-29;SGB=810.267;MQ0F=0.0;DPR=3488,1029;AD=3488,1029;ICB=0.104167;HOB=0.444444;AC=4;AN=12;DP4=2310,1178,924,105;MQ=48;	A|synonymous_variant|LOW|HORVU5Hr1G098960|HORVU5Hr1G098960|transcript|HORVU5Hr1G098960.2|protein_coding|4|5|c.1449C>T|p.Gly483Gly|1450|2215|1449|1497|483|498||WARNING_TRANSCRIPT_NO_START_CODON	0|0	0|0	1|1	1|1
chr5H	609152097	.	G	C	452	PASS	DP=5415;VDB=1.82181e-33;RPB=0.0;MQB=0.0;BQB=2.90952e-08;MQSB=0.00584319;SGB=-210.651;MQ0F=0.0;DPR=3842,981;AD=3842,981;ICB=0.104167;HOB=0.444444;AC=4;AN=12;DP4=1867,1975,478,504;MQ=48;	C|synonymous_variant|LOW|HORVU5Hr1G098960|HORVU5Hr1G098960|transcript|HORVU5Hr1G098960.2|protein_coding|4|5|c.1263C>G|p.Ala421Ala|1264|2215|1263|1497|421|498||WARNING_TRANSCRIPT_NO_START_CODON	0|0	0|0	1|1	1|1
chr5H	609152136	.	A	G	452	PASS	DP=4485;VDB=4.26333e-17;RPB=0.0;MQB=0.0;BQB=2.91095e-10;MQSB=0.428363;SGB=-130.894;MQ0F=0.0;DPR=3322,598;AD=3322,598;ICB=0.104167;HOB=0.444444;AC=4;AN=12;DP4=1421,1901,167,432;MQ=48;	G|synonymous_variant|LOW|HORVU5Hr1G098960|HORVU5Hr1G098960|transcript|HORVU5Hr1G098960.2|protein_coding|4|5|c.1224T>C|p.Thr408Thr|1225|2215|1224|1497|408|498||WARNING_TRANSCRIPT_NO_START_CODON	0|0	0|0	1|1	1|1
chr5H	609152223	.	A	C	452	PASS	DP=5614;VDB=0.223517;RPB=0.569314;MQB=0.0;BQB=0.920437;MQSB=7.8954e-08;SGB=-1274.14;MQ0F=0.0;DPR=3723,1404;AD=3723,1404;ICB=0.104167;HOB=0.444444;AC=4;AN=12;DP4=2212,1511,849,556;MQ=47;	C|synonymous_variant|LOW|HORVU5Hr1G098960|HORVU5Hr1G098960|transcript|HORVU5Hr1G098960.2|protein_coding|4|5|c.1137T>G|p.Val379Val|1138|2215|1137|1497|379|498||WARNING_TRANSCRIPT_NO_START_CODON	0|0	0|0	1|1	1|1
chr5H	609152304	.	A	G	452	PASS	DP=5743;VDB=0.241167;RPB=0.36077;MQB=0.0;BQB=0.0285106;MQSB=0.609715;SGB=137.628;MQ0F=0.0;DPR=3562,1455;AD=3562,1455;ICB=0.104167;HOB=0.444444;AC=4;AN=12;DP4=1733,1829,603,852;MQ=48;	G|synonymous_variant|LOW|HORVU5Hr1G098960|HORVU5Hr1G098960|transcript|HORVU5Hr1G098960.2|protein_coding|4|5|c.1056T>C|p.Cys352Cys|1057|2215|1056|1497|352|498||WARNING_TRANSCRIPT_NO_START_CODON	0|0	0|0	1|1	1|1
chr5H	609152430	.	A	C	452	PASS	DP=4634;VDB=1.18067e-28;RPB=1.07133e-27;MQB=1.78979e-38;BQB=2.05075e-08;MQSB=0.0173502;SGB=-21.7764;MQ0F=0.0;DPR=4070,73;AD=4070,73;ICB=0.104167;HOB=0.444444;AC=4;AN=12;DP4=2476,1594,29,46;MQ=49;	C|synonymous_variant|LOW|HORVU5Hr1G098960|HORVU5Hr1G098960|transcript|HORVU5Hr1G098960.2|protein_coding|4|5|c.930T>G|p.Pro310Pro|931|2215|930|1497|310|498||WARNING_TRANSCRIPT_NO_START_CODON	0|0	0|0	1|1	1|1
chr5H	609152730	.	A	G	452	PASS	DP=4763;VDB=1.63834e-33;RPB=2.798e-40;MQB=7.00649e-45;BQB=0.00912159;MQSB=0.00019858;SGB=-24.0671;MQ0F=0.0;DPR=4249,85;AD=4249,85;ICB=0.104167;HOB=0.444444;AC=4;AN=12;DP4=2194,2055,48,38;MQ=49;	G|synonymous_variant|LOW|HORVU5Hr1G098960|HORVU5Hr1G098960|transcript|HORVU5Hr1G098960.2|protein_coding|3|5|c.756T>C|p.Asp252Asp|757|2215|756|1497|252|498||WARNING_TRANSCRIPT_NO_START_CODON	0|0	0|0	1|1	1|1
chr5H	609152964	.	G	A	415	PASS	DP=4116;VDB=2.83149e-11;RPB=1.44544e-11;MQB=9.54427e-11;BQB=0.983313;MQSB=0.0854161;SGB=-10.115;MQ0F=0.0;DPR=3631,19;AD=3631,19;ICB=0.104167;HOB=0.444444;AC=4;AN=12;DP4=1980,1651,2,17;MQ=49;	A|synonymous_variant|LOW|HORVU5Hr1G098960|HORVU5Hr1G098960|transcript|HORVU5Hr1G098960.2|protein_coding|3|5|c.522C>T|p.Asp174Asp|523|2215|522|1497|174|498||WARNING_TRANSCRIPT_NO_START_CODON	0|0	0|0	1|1	1|1
chr5H	609154093	.	C	G	452	PASS	DP=2812;VDB=1.77545e-27;RPB=0.00024449;MQB=0.0;BQB=0.0538219;MQSB=0.00158734;SGB=716.669;MQ0F=0.0;DPR=1913,656;AD=1913,656;ICB=0.104167;HOB=0.444444;AC=4;AN=12;DP4=401,1512,162,494;MQ=48;	G|missense_variant|MODERATE|HORVU5Hr1G098960|HORVU5Hr1G098960|transcript|HORVU5Hr1G098960.2|protein_coding|1|5|c.130G>C|p.Ala44Pro|131|2215|130|1497|44|498||WARNING_TRANSCRIPT_NO_START_CODON	0|0	0|0	1|1	1|1
chr5H	609154141	.	A	C	431	PASS	DP=711;VDB=1.31459e-33;RPB=1.61844e-15;MQB=1.13872e-30;BQB=0.83708;MQSB=0.632353;SGB=37.5096;MQ0F=0.0;DPR=629,53;AD=629,53;ICB=0.104167;HOB=0.444444;AC=4;AN=12;DP4=1,628,1,52;MQ=49;	C|missense_variant|MODERATE|HORVU5Hr1G098960|HORVU5Hr1G098960|transcript|HORVU5Hr1G098960.2|protein_coding|1|5|c.82T>G|p.Ser28Ala|83|2215|82|1497|28|498||WARNING_TRANSCRIPT_NO_START_CODON	0|0	0|0	1|1	1|1
chr5H	609200483	.	T	C	452	PASS	DP=301;VDB=9.05878e-22;RPB=0.476298;MQB=5.55639e-24;BQB=0.999995;MQSB=0.31653;SGB=82.7703;MQ0F=0.0;DPR=158,79;AD=158,79;ICB=0.104167;HOB=0.444444;AC=4;AN=12;DP4=148,10,77,2;MQ=47;	C|downstream_gene_variant|MODIFIER|HORVU5Hr1G098980|HORVU5Hr1G098980|transcript|HORVU5Hr1G098980.12|protein_coding||c.*189A>G|||||189|,C|intergenic_region|MODIFIER|HORVU5Hr1G098960-HORVU5Hr1G098980|HORVU5Hr1G098960-HORVU5Hr1G098980|intergenic_region|HORVU5Hr1G098960-HORVU5Hr1G098980|||n.609200483T>C||||||	0|0	0|0	1|1	1|1
chr5H	609200636	.	T	A	452	PASS	DP=757;VDB=1.07129e-09;RPB=0.300851;MQB=0.0;BQB=0.469624;MQSB=0.0371073;SGB=190.434;MQ0F=0.0;DPR=508,177;AD=508,177;ICB=0.104167;HOB=0.444444;AC=4;AN=12;DP4=333,175,115,62;MQ=47;	A|downstream_gene_variant|MODIFIER|HORVU5Hr1G098980|HORVU5Hr1G098980|transcript|HORVU5Hr1G098980.12|protein_coding||c.*36A>T|||||36|,A|intergenic_region|MODIFIER|HORVU5Hr1G098960-HORVU5Hr1G098980|HORVU5Hr1G098960-HORVU5Hr1G098980|intergenic_region|HORVU5Hr1G098960-HORVU5Hr1G098980|||n.609200636T>A||||||	0|0	0|0	1|1	1|1
chr5H	609200726	.	G	A	452	PASS	DP=765;VDB=0.449126;RPB=0.894852;MQB=0.0;BQB=0.135396;MQSB=0.739852;SGB=214.603;MQ0F=0.0;DPR=493,199;AD=493,199;ICB=0.104167;HOB=0.444444;AC=4;AN=12;DP4=268,225,100,99;MQ=47;	A|synonymous_variant|LOW|HORVU5Hr1G098980|HORVU5Hr1G098980|transcript|HORVU5Hr1G098980.12|protein_coding|17|17|c.1647C>T|p.Tyr549Tyr|1647|1701|1647|1701|549|566||	0|0	0|0	1|1	1|1
chr5H	609202151	.	T	C	389	PASS	DP=70;VDB=0.651359;RPB=0.760112;MQB=6.95096e-06;BQB=0.915338;MQSB=0.623606;SGB=5.83926;MQ0F=0.0;DPR=46,13;AD=46,13;ICB=0.104167;HOB=0.444444;AC=4;AN=12;DP4=28,18,9,4;MQ=48;	C|intron_variant|MODIFIER|HORVU5Hr1G098980|HORVU5Hr1G098980|transcript|HORVU5Hr1G098980.12|protein_coding|13|16|c.1395-710A>G||||||	0|0	0|0	1|1	1|1
chr5H	609202234	.	G	A	411	PASS	DP=65;VDB=0.112842;RPB=0.91566;MQB=6.94189e-07;BQB=0.941994;MQSB=0.983357;SGB=15.8049;MQ0F=0.0;DPR=41,18;AD=41,18;ICB=0.104167;HOB=0.444444;AC=4;AN=12;DP4=23,18,10,8;MQ=47;	A|intron_variant|MODIFIER|HORVU5Hr1G098980|HORVU5Hr1G098980|transcript|HORVU5Hr1G098980.12|protein_coding|13|16|c.1395-793C>T||||||	0|0	0|0	1|1	1|1
chr5H	609202830	.	CAAA	CAA	212	PASS	INDEL;IDV=7;IMF=0.0909091;DP=49;VDB=0.00128228;MQSB=0.98533;SGB=8.12834;MQ0F=0.0;DPR=30,11;AD=30,11;ICB=0.104167;HOB=0.444444;AC=4;AN=12;DP4=20,10,9,2;MQ=49;	CAA|intron_variant|MODIFIER|HORVU5Hr1G098980|HORVU5Hr1G098980|transcript|HORVU5Hr1G098980.12|protein_coding|13|16|c.1394???||||||	0|0	0|0	1|1	1|1
chr5H	609202896	.	C	T	255	PASS	DP=42;VDB=0.043946;RPB=0.420292;MQB=0.000497955;BQB=1.0;MQSB=0.904971;SGB=5.96236;MQ0F=0.0;DPR=30,9;AD=30,9;ICB=0.104167;HOB=0.444444;AC=4;AN=12;DP4=12,18,1,8;MQ=48;	T|intron_variant|MODIFIER|HORVU5Hr1G098980|HORVU5Hr1G098980|transcript|HORVU5Hr1G098980.12|protein_coding|13|16|c.1394?>A||||||	0|0	0|0	1|1	1|1
chr5H	609204964	.	G	A	259	PASS	DP=34;VDB=0.251998;RPB=0.926163;MQB=0.000330418;BQB=0.475959;MQSB=0.738443;SGB=4.86921;MQ0F=0.0;DPR=24,8;AD=24,8;ICB=0.104167;HOB=0.444444;AC=4;AN=12;DP4=13,11,5,3;MQ=48;	A|intron_variant|MODIFIER|HORVU5Hr1G098980|HORVU5Hr1G098980|transcript|HORVU5Hr1G098980.12|protein_coding|11|16|c.1247-14C>T||||||	0|0	0|0	1|1	1|1
chr5H	609205363	.	G	A	452	PASS	DP=513;VDB=0.000159718;RPB=0.601379;MQB=0.0;BQB=0.990243;MQSB=0.557988;SGB=-30.3143;MQ0F=0.0;DPR=367,116;AD=367,116;ICB=0.104167;HOB=0.444444;AC=4;AN=12;DP4=227,140,69,47;MQ=48;	A|synonymous_variant|LOW|HORVU5Hr1G098980|HORVU5Hr1G098980|transcript|HORVU5Hr1G098980.12|protein_coding|11|17|c.1230C>T|p.Arg410Arg|1230|1701|1230|1701|410|566||	0|0	0|0	1|1	1|1
chr5H	609206178	.	A	G	452	PASS	DP=416;VDB=0.999945;RPB=0.50885;MQB=8.11526e-27;BQB=1.0;MQSB=0.020818;SGB=50.1778;MQ0F=0.0;DPR=265,69;AD=265,69;ICB=0.104167;HOB=0.444444;AC=4;AN=12;DP4=209,56,30,39;MQ=48;	G|synonymous_variant|LOW|HORVU5Hr1G098980|HORVU5Hr1G098980|transcript|HORVU5Hr1G098980.12|protein_coding|7|17|c.930T>C|p.Ser310Ser|930|1701|930|1701|310|566||	0|0	0|0	1|1	1|1
chr5H	609206832	.	C	A	452	PASS	DP=423;VDB=0.289117;RPB=0.49401;MQB=1.00453e-31;BQB=0.868875;MQSB=0.957174;SGB=-22.8176;MQ0F=0.0;DPR=315,79;AD=315,79;ICB=0.104167;HOB=0.444444;AC=4;AN=12;DP4=172,143,32,48;MQ=48;	A|synonymous_variant|LOW|HORVU5Hr1G098980|HORVU5Hr1G098980|transcript|HORVU5Hr1G098980.12|protein_coding|5|17|c.690G>T|p.Ala230Ala|690|1701|690|1701|230|566||	0|0	0|0	1|1	1|1
chr5H	609206971	.	A	G	261	PASS	DP=30;VDB=0.031763;RPB=0.974155;MQB=0.000570518;BQB=1.0;MQSB=0.949591;SGB=4.86921;MQ0F=0.0;DPR=20,8;AD=20,8;ICB=0.104167;HOB=0.444444;AC=4;AN=12;DP4=10,10,4,4;MQ=48;	G|intron_variant|MODIFIER|HORVU5Hr1G098980|HORVU5Hr1G098980|transcript|HORVU5Hr1G098980.12|protein_coding|4|16|c.684-133T>C||||||	0|0	0|0	1|1	1|1
chr5H	609207713	.	G	A	319	PASS	DP=35;VDB=0.223642;RPB=0.714952;MQB=0.00011913;BQB=1.0;MQSB=0.311327;SGB=8.52638;MQ0F=0.0;DPR=17,12;AD=17,12;ICB=0.104167;HOB=0.444444;AC=4;AN=12;DP4=7,10,10,2;MQ=47;	A|intron_variant|MODIFIER|HORVU5Hr1G098980|HORVU5Hr1G098980|transcript|HORVU5Hr1G098980.12|protein_coding|3|16|c.462?>T||||||	0|0	0|0	1|1	1|1
chr5H	609207899	.	T	A	272	PASS	DP=35;VDB=0.13451;RPB=0.999763;MQB=0.000985279;BQB=0.981007;MQSB=0.999053;SGB=5.96236;MQ0F=0.0;DPR=22,9;AD=22,9;ICB=0.104167;HOB=0.444444;AC=4;AN=12;DP4=7,15,2,7;MQ=47;	A|intron_variant|MODIFIER|HORVU5Hr1G098980|HORVU5Hr1G098980|transcript|HORVU5Hr1G098980.12|protein_coding|3|16|c.462?>T||||||	0|0	0|0	1|1	1|1
chr5H	609271670	.	T	C	394	PASS	DP=111;VDB=0.484305;RPB=0.760303;MQB=1.88465e-05;BQB=0.973042;MQSB=0.654893;SGB=6.63102;MQ0F=0.0;DPR=76,14;AD=76,14;ICB=0.104167;HOB=0.444444;AC=4;AN=12;DP4=44,32,7,7;MQ=48;	C|3_prime_UTR_variant|MODIFIER|HORVU5Hr1G099030|HORVU5Hr1G099030|transcript|HORVU5Hr1G099030.3|protein_coding|6|6|c.*770A>G|||||770|WARNING_TRANSCRIPT_MULTIPLE_STOP_CODONS,C|downstream_gene_variant|MODIFIER|HORVU5Hr1G099020|HORVU5Hr1G099020|transcript|HORVU5Hr1G099020.1|protein_coding||c.*3129T>C|||||2314|	0|0	0|0	1|1	1|1
chr5H	609273397	.	G	A	452	PASS	DP=397;VDB=7.34208e-07;RPB=0.102541;MQB=2.0389e-37;BQB=0.994052;MQSB=0.353637;SGB=95.9533;MQ0F=0.0;DPR=260,91;AD=260,91;ICB=0.104167;HOB=0.444444;AC=4;AN=12;DP4=133,127,33,58;MQ=48;	A|synonymous_variant|LOW|HORVU5Hr1G099030|HORVU5Hr1G099030|transcript|HORVU5Hr1G099030.3|protein_coding|3|6|c.453C>T|p.Thr151Thr|656|2828|453|706|151|234||WARNING_TRANSCRIPT_MULTIPLE_STOP_CODONS,A|downstream_gene_variant|MODIFIER|HORVU5Hr1G099020|HORVU5Hr1G099020|transcript|HORVU5Hr1G099020.1|protein_coding||c.*4856G>A|||||4041|	0|0	0|0	1|1	1|1
chr5H	609401030	.	GAAA	GAAAA	321	PASS	INDEL;IDV=9;IMF=0.9;DP=128;VDB=0.0142779;MQSB=0.738237;SGB=9.00628;MQ0F=0.0;DPR=90,17;AD=90,17;ICB=0.104167;HOB=0.444444;AC=4;AN=12;DP4=68,22,6,11;MQ=49;	GAAAA|3_prime_UTR_variant|MODIFIER|HORVU5Hr1G099070|HORVU5Hr1G099070|transcript|HORVU5Hr1G099070.1|protein_coding|5|5|c.*89_*90insT|||||89|WARNING_TRANSCRIPT_INCOMPLETE,GAAAA|upstream_gene_variant|MODIFIER|HORVU5Hr1G099080|HORVU5Hr1G099080|transcript|HORVU5Hr1G099080.5|protein_coding||c.-2944dupA|||||2941|WARNING_TRANSCRIPT_NO_START_CODON	0|0	0|0	1|1	1|1
chr5H	609401201	.	A	G	414	PASS	DP=129;VDB=0.778585;RPB=0.528938;MQB=6.87869e-13;BQB=0.842287;MQSB=0.929429;SGB=16.9239;MQ0F=0.0;DPR=95,27;AD=95,27;ICB=0.104167;HOB=0.444444;AC=4;AN=12;DP4=57,38,17,10;MQ=48;	G|missense_variant|MODERATE|HORVU5Hr1G099070|HORVU5Hr1G099070|transcript|HORVU5Hr1G099070.1|protein_coding|5|5|c.635T>C|p.Leu212Ser|635|958|635|713|212|236||WARNING_TRANSCRIPT_INCOMPLETE,G|upstream_gene_variant|MODIFIER|HORVU5Hr1G099080|HORVU5Hr1G099080|transcript|HORVU5Hr1G099080.5|protein_coding||c.-2776A>G|||||2774|WARNING_TRANSCRIPT_NO_START_CODON	0|0	0|0	1|1	1|1
chr5H	609402304	.	C	T	388	PASS	DP=195;VDB=0.000100281;RPB=0.0120186;MQB=4.41702e-13;BQB=0.932287;MQSB=0.97534;SGB=18.5074;MQ0F=0.0;DPR=160,29;AD=160,29;ICB=0.104167;HOB=0.444444;AC=4;AN=12;DP4=87,73,10,19;MQ=48;	T|synonymous_variant|LOW|HORVU5Hr1G099070|HORVU5Hr1G099070|transcript|HORVU5Hr1G099070.1|protein_coding|3|5|c.549G>A|p.Pro183Pro|549|958|549|713|183|236||WARNING_TRANSCRIPT_INCOMPLETE,T|upstream_gene_variant|MODIFIER|HORVU5Hr1G099080|HORVU5Hr1G099080|transcript|HORVU5Hr1G099080.5|protein_coding||c.-1673C>T|||||1671|WARNING_TRANSCRIPT_NO_START_CODON	0|0	0|0	1|1	1|1
chr5H	609402352	.	T	C	452	PASS	DP=164;VDB=0.000203812;RPB=1.02382e-06;MQB=1.78648e-11;BQB=0.997758;MQSB=0.606908;SGB=16.1321;MQ0F=0.0;DPR=119,26;AD=119,26;ICB=0.104167;HOB=0.444444;AC=4;AN=12;DP4=56,63,11,15;MQ=48;	C|synonymous_variant|LOW|HORVU5Hr1G099070|HORVU5Hr1G099070|transcript|HORVU5Hr1G099070.1|protein_coding|3|5|c.501A>G|p.Thr167Thr|501|958|501|713|167|236||WARNING_TRANSCRIPT_INCOMPLETE,C|upstream_gene_variant|MODIFIER|HORVU5Hr1G099080|HORVU5Hr1G099080|transcript|HORVU5Hr1G099080.5|protein_coding||c.-1625T>C|||||1623|WARNING_TRANSCRIPT_NO_START_CODON	0|0	0|0	1|1	1|1
chr5H	609406864	.	G	C	277	PASS	DP=26;VDB=0.588772;RPB=0.879462;MQB=0.128079;BQB=1.0;MQSB=0.508203;SGB=5.93738;MQ0F=0.0;DPR=15,9;AD=15,9;ICB=0.104167;HOB=0.444444;AC=4;AN=12;DP4=9,6,7,2;MQ=46;	C|3_prime_UTR_variant|MODIFIER|HORVU5Hr1G099080|HORVU5Hr1G099080|transcript|HORVU5Hr1G099080.5|protein_coding|1|1|c.*845G>C|||||845|WARNING_TRANSCRIPT_NO_START_CODON,C|upstream_gene_variant|MODIFIER|HORVU5Hr1G099070|HORVU5Hr1G099070|transcript|HORVU5Hr1G099070.1|protein_coding||c.-3205C>G|||||3205|WARNING_TRANSCRIPT_INCOMPLETE,C|downstream_gene_variant|MODIFIER|HORVU5Hr1G099090|HORVU5Hr1G099090|t…	0|0	0|0	1|1	1|1
chr5H	609408336	.	T	C	452	PASS	DP=358;VDB=0.57681;RPB=0.920312;MQB=2.42425e-43;BQB=0.995175;MQSB=0.967945;SGB=135.503;MQ0F=0.0;DPR=226,127;AD=226,127;ICB=0.104167;HOB=0.444444;AC=4;AN=12;DP4=145,81,71,56;MQ=47;	C|3_prime_UTR_variant|MODIFIER|HORVU5Hr1G099080|HORVU5Hr1G099080|transcript|HORVU5Hr1G099080.5|protein_coding|1|1|c.*2317T>C|||||2317|WARNING_TRANSCRIPT_NO_START_CODON,C|3_prime_UTR_variant|MODIFIER|HORVU5Hr1G099090|HORVU5Hr1G099090|transcript|HORVU5Hr1G099090.4|protein_coding|14|14|c.*2533A>G|||||6816|WARNING_TRANSCRIPT_INCOMPLETE,C|upstream_gene_variant|MODIFIER|HORVU5Hr1G099070|HORVU5Hr1G09907…	0|0	0|0	1|1	1|1
chr5H	609409284	.	C	T	452	PASS	DP=438;VDB=0.865746;RPB=0.717729;MQB=7.14662e-44;BQB=0.793064;MQSB=0.959889;SGB=6.67074;MQ0F=0.0;DPR=250,126;AD=250,126;ICB=0.104167;HOB=0.444444;AC=4;AN=12;DP4=151,99,77,50;MQ=47;	T|3_prime_UTR_variant|MODIFIER|HORVU5Hr1G099090|HORVU5Hr1G099090|transcript|HORVU5Hr1G099090.4|protein_coding|12|14|c.*2273G>A|||||5868|WARNING_TRANSCRIPT_INCOMPLETE,T|downstream_gene_variant|MODIFIER|HORVU5Hr1G099080|HORVU5Hr1G099080|transcript|HORVU5Hr1G099080.5|protein_coding||c.*3265C>T|||||825|WARNING_TRANSCRIPT_NO_START_CODON	0|0	0|0	1|1	1|1
chr5H	609413844	.	A	C	452	PASS	DP=290;VDB=0.240175;RPB=0.301848;MQB=3.72945e-22;BQB=0.404063;MQSB=0.640557;SGB=90.4602;MQ0F=0.0;DPR=155,85;AD=155,85;ICB=0.104167;HOB=0.444444;AC=4;AN=12;DP4=74,81,31,55;MQ=47;	C|3_prime_UTR_variant|MODIFIER|HORVU5Hr1G099090|HORVU5Hr1G099090|transcript|HORVU5Hr1G099090.4|protein_coding|8|14|c.*1308T>G|||||1308|WARNING_TRANSCRIPT_INCOMPLETE	0|0	0|0	1|1	1|1
chr5H	609413958	.	A	G	324	PASS	DP=83;VDB=0.000856196;RPB=0.00964855;MQB=0.000227433;BQB=1.0;MQSB=0.655498;SGB=4.25593;MQ0F=0.0;DPR=56,11;AD=56,11;ICB=0.104167;HOB=0.444444;AC=4;AN=12;DP4=41,15,5,6;MQ=48;	G|3_prime_UTR_variant|MODIFIER|HORVU5Hr1G099090|HORVU5Hr1G099090|transcript|HORVU5Hr1G099090.4|protein_coding|8|14|c.*1194T>C|||||1194|WARNING_TRANSCRIPT_INCOMPLETE	0|0	0|0	1|1	1|1
chr5H	609414014	.	C	T	352	PASS	DP=85;VDB=1.94895e-06;RPB=1.02746e-05;MQB=5.63034e-06;BQB=0.914088;MQSB=0.580512;SGB=5.83927;MQ0F=0.0;DPR=67,13;AD=67,13;ICB=0.104167;HOB=0.444444;AC=4;AN=12;DP4=43,24,10,3;MQ=48;	T|3_prime_UTR_variant|MODIFIER|HORVU5Hr1G099090|HORVU5Hr1G099090|transcript|HORVU5Hr1G099090.4|protein_coding|8|14|c.*1138G>A|||||1138|WARNING_TRANSCRIPT_INCOMPLETE	0|0	0|0	1|1	1|1
chr5H	609414228	.	T	C	420	PASS	DP=38;VDB=0.466569;RPB=0.99735;MQB=0.000122899;BQB=0.968015;MQSB=0.852666;SGB=10.5656;MQ0F=0.0;DPR=19,14;AD=19,14;ICB=0.104167;HOB=0.444444;AC=4;AN=12;DP4=10,9,9,5;MQ=47;	C|3_prime_UTR_variant|MODIFIER|HORVU5Hr1G099090|HORVU5Hr1G099090|transcript|HORVU5Hr1G099090.4|protein_coding|8|14|c.*924A>G|||||924|WARNING_TRANSCRIPT_INCOMPLETE	0|0	0|0	1|1	1|1
chr5H	609414841	.	T	G	391	PASS	DP=175;VDB=0.000409889;RPB=0.000556415;MQB=1.44776e-11;BQB=0.981233;MQSB=0.924808;SGB=19.2992;MQ0F=0.0;DPR=117,30;AD=117,30;ICB=0.104167;HOB=0.444444;AC=4;AN=12;DP4=112,5,30,0;MQ=48;	G|3_prime_UTR_variant|MODIFIER|HORVU5Hr1G099090|HORVU5Hr1G099090|transcript|HORVU5Hr1G099090.4|protein_coding|8|14|c.*311A>C|||||311|WARNING_TRANSCRIPT_INCOMPLETE	0|0	0|0	1|1	1|1
chr5H	609414890	.	G	A	452	PASS	DP=286;VDB=2.0991e-05;RPB=0.865892;MQB=2.06886e-19;BQB=0.720597;MQSB=0.914487;SGB=35.9261;MQ0F=0.0;DPR=188,51;AD=188,51;ICB=0.104167;HOB=0.444444;AC=4;AN=12;DP4=151,37,34,17;MQ=48;	A|3_prime_UTR_variant|MODIFIER|HORVU5Hr1G099090|HORVU5Hr1G099090|transcript|HORVU5Hr1G099090.4|protein_coding|8|14|c.*262C>T|||||262|WARNING_TRANSCRIPT_INCOMPLETE	0|0	0|0	1|1	1|1
chr5H	609415109	.	T	C	452	PASS	DP=503;VDB=0.00721565;RPB=0.827282;MQB=1.34596e-39;BQB=0.997629;MQSB=0.97537;SGB=71.5553;MQ0F=0.0;DPR=319,96;AD=319,96;ICB=0.104167;HOB=0.444444;AC=4;AN=12;DP4=167,152,51,45;MQ=48;	C|3_prime_UTR_variant|MODIFIER|HORVU5Hr1G099090|HORVU5Hr1G099090|transcript|HORVU5Hr1G099090.4|protein_coding|8|14|c.*43A>G|||||43|WARNING_TRANSCRIPT_INCOMPLETE	0|0	0|0	1|1	1|1
chr5H	609416429	.	A	G	452	PASS	DP=439;VDB=0.236935;RPB=0.159965;MQB=6.48262e-39;BQB=0.951717;MQSB=0.758244;SGB=121.221;MQ0F=0.0;DPR=308,114;AD=308,114;ICB=0.104167;HOB=0.444444;AC=4;AN=12;DP4=161,147,49,65;MQ=47;	G|synonymous_variant|LOW|HORVU5Hr1G099090|HORVU5Hr1G099090|transcript|HORVU5Hr1G099090.4|protein_coding|4|14|c.1320T>C|p.Asp440Asp|1452|5023|1320|2149|440|715||WARNING_TRANSCRIPT_INCOMPLETE	0|0	0|0	1|1	1|1
chr5H	609416741	.	T	C	452	PASS	DP=380;VDB=0.272891;RPB=0.691346;MQB=2.20485e-22;BQB=0.95055;MQSB=0.609835;SGB=53.3448;MQ0F=0.0;DPR=231,73;AD=231,73;ICB=0.104167;HOB=0.444444;AC=4;AN=12;DP4=153,78,42,31;MQ=47;	C|synonymous_variant|LOW|HORVU5Hr1G099090|HORVU5Hr1G099090|transcript|HORVU5Hr1G099090.4|protein_coding|3|14|c.1104A>G|p.Gln368Gln|1236|5023|1104|2149|368|715||WARNING_TRANSCRIPT_INCOMPLETE	0|0	0|0	1|1	1|1
chr5H	609417532	.	C	G	452	PASS	DP=306;VDB=3.06047e-05;RPB=2.15884e-07;MQB=7.86467e-18;BQB=0.949762;MQSB=0.710928;SGB=26.425;MQ0F=0.0;DPR=227,39;AD=227,39;ICB=0.104167;HOB=0.444444;AC=4;AN=12;DP4=113,114,16,23;MQ=48;	G|synonymous_variant|LOW|HORVU5Hr1G099090|HORVU5Hr1G099090|transcript|HORVU5Hr1G099090.4|protein_coding|2|14|c.939G>C|p.Gly313Gly|1071|5023|939|2149|313|715||WARNING_TRANSCRIPT_INCOMPLETE	0|0	0|0	1|1	1|1
chr5H	609418028	.	G	A	135	PASS	DP=238;VDB=1.15313e-07;RPB=0.000216483;MQB=1.1119e-06;BQB=4.5455e-08;MQSB=0.360368;SGB=5.04763;MQ0F=0.0;DPR=201,12;AD=201,12;ICB=0.104167;HOB=0.444444;AC=4;AN=12;DP4=89,112,8,4;MQ=49;	A|synonymous_variant|LOW|HORVU5Hr1G099090|HORVU5Hr1G099090|transcript|HORVU5Hr1G099090.4|protein_coding|1|14|c.558C>T|p.Gly186Gly|690|5023|558|2149|186|715||WARNING_TRANSCRIPT_INCOMPLETE	0|0	0|0	1|1	1|1
chr5H	609418031	.	A	G	135	PASS	DP=224;VDB=6.43868e-08;RPB=0.000555827;MQB=1.41863e-06;BQB=4.85057e-08;MQSB=0.388704;SGB=5.04763;MQ0F=0.0;DPR=189,12;AD=189,12;ICB=0.104167;HOB=0.444444;AC=4;AN=12;DP4=87,102,8,4;MQ=49;	G|synonymous_variant|LOW|HORVU5Hr1G099090|HORVU5Hr1G099090|transcript|HORVU5Hr1G099090.4|protein_coding|1|14|c.555T>C|p.Asp185Asp|687|5023|555|2149|185|715||WARNING_TRANSCRIPT_INCOMPLETE	0|0	0|0	1|1	1|1
chr5H	609418505	.	C	G	452	PASS	DP=156;VDB=1.67613e-07;RPB=0.57632;MQB=5.03047e-10;BQB=0.998447;MQSB=0.386112;SGB=11.3816;MQ0F=0.0;DPR=115,20;AD=115,20;ICB=0.104167;HOB=0.444444;AC=4;AN=12;DP4=47,68,12,8;MQ=48;	G|synonymous_variant|LOW|HORVU5Hr1G099090|HORVU5Hr1G099090|transcript|HORVU5Hr1G099090.4|protein_coding|1|14|c.81G>C|p.Ala27Ala|213|5023|81|2149|27|715||WARNING_TRANSCRIPT_INCOMPLETE	0|0	0|0	1|1	1|1
chr5H	609480754	.	G	A	274	PASS	DP=205;VDB=0.000210222;RPB=0.0529948;MQB=2.45352e-06;BQB=0.935848;MQSB=0.997749;SGB=3.46416;MQ0F=0.0;DPR=139,10;AD=139,10;ICB=0.104167;HOB=0.444444;AC=4;AN=12;DP4=116,23,9,1;MQ=49;	A|intergenic_region|MODIFIER|HORVU5Hr1G099090-HORVU5Hr1G099160|HORVU5Hr1G099090-HORVU5Hr1G099160|intergenic_region|HORVU5Hr1G099090-HORVU5Hr1G099160|||n.609480754G>A||||||	0|0	0|0	1|1	1|1
chr5H	609480821	.	T	C	452	PASS	DP=128;VDB=0.00330618;RPB=0.00652083;MQB=1.71182e-10;BQB=0.998323;MQSB=0.0603197;SGB=14.5486;MQ0F=0.0;DPR=92,24;AD=92,24;ICB=0.104167;HOB=0.444444;AC=4;AN=12;DP4=23,69,17,7;MQ=48;	C|intergenic_region|MODIFIER|HORVU5Hr1G099090-HORVU5Hr1G099160|HORVU5Hr1G099090-HORVU5Hr1G099160|intergenic_region|HORVU5Hr1G099090-HORVU5Hr1G099160|||n.609480821T>C||||||	0|0	0|0	1|1	1|1
chr5H	609482850	.	G	A	452	PASS	DP=119;VDB=0.778803;RPB=0.472888;MQB=2.46286e-11;BQB=0.94054;MQSB=0.175728;SGB=32.2358;MQ0F=0.0;DPR=75,33;AD=75,33;ICB=0.104167;HOB=0.444444;AC=4;AN=12;DP4=33,42,21,12;MQ=47;	A|intergenic_region|MODIFIER|HORVU5Hr1G099090-HORVU5Hr1G099160|HORVU5Hr1G099090-HORVU5Hr1G099160|intergenic_region|HORVU5Hr1G099090-HORVU5Hr1G099160|||n.609482850G>A||||||	0|0	0|0	1|1	1|1
chr5H	609483601	.	C	A	452	PASS	DP=95;VDB=0.839746;RPB=0.87901;MQB=1.28363e-09;BQB=0.994855;MQSB=0.805494;SGB=10.5898;MQ0F=0.0;DPR=65,19;AD=65,19;ICB=0.104167;HOB=0.444444;AC=4;AN=12;DP4=30,35,11,8;MQ=48;	A|intergenic_region|MODIFIER|HORVU5Hr1G099090-HORVU5Hr1G099160|HORVU5Hr1G099090-HORVU5Hr1G099160|intergenic_region|HORVU5Hr1G099090-HORVU5Hr1G099160|||n.609483601C>A||||||	0|0	0|0	1|1	1|1
chr5H	609483714	.	C	T	256	PASS	DP=62;VDB=0.0371434;RPB=0.94035;MQB=4.73636e-05;BQB=0.873524;MQSB=0.373157;SGB=2.6727;MQ0F=0.0;DPR=43,9;AD=43,9;ICB=0.104167;HOB=0.444444;AC=4;AN=12;DP4=17,26,1,8;MQ=48;	T|intergenic_region|MODIFIER|HORVU5Hr1G099090-HORVU5Hr1G099160|HORVU5Hr1G099090-HORVU5Hr1G099160|intergenic_region|HORVU5Hr1G099090-HORVU5Hr1G099160|||n.609483714C>T||||||	0|0	0|0	1|1	1|1
chr5H	609489346	.	T	C	452	PASS	DP=159;VDB=0.0537845;RPB=0.436015;MQB=2.15264e-19;BQB=0.979816;MQSB=0.640337;SGB=48.7131;MQ0F=0.0;DPR=92,48;AD=92,48;ICB=0.104167;HOB=0.444444;AC=4;AN=12;DP4=82,10,41,7;MQ=47;	C|upstream_gene_variant|MODIFIER|HORVU5Hr1G099160|HORVU5Hr1G099160|transcript|HORVU5Hr1G099160.11|protein_coding||c.-5647T>C|||||1541|,C|intergenic_region|MODIFIER|HORVU5Hr1G099090-HORVU5Hr1G099160|HORVU5Hr1G099090-HORVU5Hr1G099160|intergenic_region|HORVU5Hr1G099090-HORVU5Hr1G099160|||n.609489346T>C||||||	0|0	0|0	1|1	1|1
chr5H	609490936	.	A	G	452	PASS	DP=295;VDB=0.435754;RPB=0.971199;MQB=5.04127e-28;BQB=0.990466;MQSB=0.727127;SGB=76.1783;MQ0F=0.0;DPR=180,73;AD=180,73;ICB=0.104167;HOB=0.444444;AC=4;AN=12;DP4=113,67,48,25;MQ=47;	G|5_prime_UTR_variant|MODIFIER|HORVU5Hr1G099160|HORVU5Hr1G099160|transcript|HORVU5Hr1G099160.11|protein_coding|1|1|c.-4057A>G|||||4057|	0|0	0|0	1|1	1|1
chr5H	609491055	.	G	C	452	PASS	DP=255;VDB=0.0218931;RPB=0.0255282;MQB=1.06994e-16;BQB=0.850727;MQSB=0.961951;SGB=25.6332;MQ0F=0.0;DPR=186,38;AD=186,38;ICB=0.104167;HOB=0.444444;AC=4;AN=12;DP4=120,66,29,9;MQ=48;	C|5_prime_UTR_variant|MODIFIER|HORVU5Hr1G099160|HORVU5Hr1G099160|transcript|HORVU5Hr1G099160.11|protein_coding|1|1|c.-3938G>C|||||3938|	0|0	0|0	1|1	1|1
chr5H	609491116	.	A	G	452	PASS	DP=233;VDB=2.1938e-09;RPB=0.999967;MQB=3.01462e-14;BQB=0.955044;MQSB=0.518104;SGB=20.8827;MQ0F=0.0;DPR=174,32;AD=174,32;ICB=0.104167;HOB=0.444444;AC=4;AN=12;DP4=90,84,15,17;MQ=48;	G|5_prime_UTR_variant|MODIFIER|HORVU5Hr1G099160|HORVU5Hr1G099160|transcript|HORVU5Hr1G099160.11|protein_coding|1|1|c.-3877A>G|||||3877|	0|0	0|0	1|1	1|1
chr5H	609491170	.	C	T	433	PASS	DP=215;VDB=5.4906e-06;RPB=0.784693;MQB=7.88434e-10;BQB=0.922318;MQSB=0.771124;SGB=10.5898;MQ0F=0.0;DPR=178,19;AD=178,19;ICB=0.104167;HOB=0.444444;AC=4;AN=12;DP4=111,67,15,4;MQ=48;	T|5_prime_UTR_variant|MODIFIER|HORVU5Hr1G099160|HORVU5Hr1G099160|transcript|HORVU5Hr1G099160.11|protein_coding|1|1|c.-3823C>T|||||3823|	0|0	0|0	1|1	1|1
chr5H	609491224	.	C	A	452	PASS	DP=278;VDB=4.49641e-05;RPB=0.0308553;MQB=8.0923e-27;BQB=0.162226;MQSB=0.0171064;SGB=66.2908;MQ0F=0.0;DPR=179,64;AD=179,64;ICB=0.104167;HOB=0.444444;AC=4;AN=12;DP4=112,67,27,37;MQ=48;	A|5_prime_UTR_premature_start_codon_gain_variant|LOW|HORVU5Hr1G099160|HORVU5Hr1G099160|transcript|HORVU5Hr1G099160.11|protein_coding|1|1|c.-3769C>A||||||,A|5_prime_UTR_variant|MODIFIER|HORVU5Hr1G099160|HORVU5Hr1G099160|transcript|HORVU5Hr1G099160.11|protein_coding|1|1|c.-3769C>A|||||3769|	0|0	0|0	1|1	1|1
chr5H	609491589	.	C	T	452	PASS	DP=228;VDB=8.0348e-08;RPB=0.00130794;MQB=1.62425e-18;BQB=0.999957;MQSB=0.571438;SGB=-14.6962;MQ0F=0.0;DPR=155,41;AD=155,41;ICB=0.104167;HOB=0.444444;AC=4;AN=12;DP4=103,52,26,15;MQ=48;	T|5_prime_UTR_variant|MODIFIER|HORVU5Hr1G099160|HORVU5Hr1G099160|transcript|HORVU5Hr1G099160.11|protein_coding|1|1|c.-3404C>T|||||3404|	0|0	0|0	1|1	1|1
chr5H	609491634	.	C	G	452	PASS	DP=255;VDB=4.9865e-05;RPB=0.00224244;MQB=1.38068e-16;BQB=0.930198;MQSB=0.468389;SGB=24.0497;MQ0F=0.0;DPR=191,36;AD=191,36;ICB=0.104167;HOB=0.444444;AC=4;AN=12;DP4=133,58,23,13;MQ=48;	G|5_prime_UTR_variant|MODIFIER|HORVU5Hr1G099160|HORVU5Hr1G099160|transcript|HORVU5Hr1G099160.11|protein_coding|1|1|c.-3359C>G|||||3359|	0|0	0|0	1|1	1|1
chr5H	609491799	.	A	G	452	PASS	DP=228;VDB=0.000202079;RPB=0.00963316;MQB=2.35775e-14;BQB=0.193262;MQSB=0.860033;SGB=28.0085;MQ0F=0.0;DPR=148,41;AD=148,41;ICB=0.104167;HOB=0.444444;AC=4;AN=12;DP4=59,89,17,24;MQ=48;	G|5_prime_UTR_variant|MODIFIER|HORVU5Hr1G099160|HORVU5Hr1G099160|transcript|HORVU5Hr1G099160.11|protein_coding|1|1|c.-3194A>G|||||3194|	0|0	0|0	1|1	1|1
chr5H	609491844	.	C	T	452	PASS	DP=213;VDB=1.3419e-07;RPB=0.0017564;MQB=3.35263e-17;BQB=0.739398;MQSB=0.259428;SGB=24.0497;MQ0F=0.0;DPR=146,36;AD=146,36;ICB=0.104167;HOB=0.444444;AC=4;AN=12;DP4=61,85,24,12;MQ=48;	T|5_prime_UTR_premature_start_codon_gain_variant|LOW|HORVU5Hr1G099160|HORVU5Hr1G099160|transcript|HORVU5Hr1G099160.11|protein_coding|1|1|c.-3149C>T||||||,T|5_prime_UTR_variant|MODIFIER|HORVU5Hr1G099160|HORVU5Hr1G099160|transcript|HORVU5Hr1G099160.11|protein_coding|1|1|c.-3149C>T|||||3149|	0|0	0|0	1|1	1|1
chr5H	609491955	.	G	A	318	PASS	DP=241;VDB=0.839156;RPB=0.0407221;MQB=1.86821e-05;BQB=0.347597;MQSB=0.142303;SGB=3.46416;MQ0F=0.0;DPR=192,10;AD=192,10;ICB=0.104167;HOB=0.444444;AC=4;AN=12;DP4=129,63,7,3;MQ=49;	A|5_prime_UTR_variant|MODIFIER|HORVU5Hr1G099160|HORVU5Hr1G099160|transcript|HORVU5Hr1G099160.11|protein_coding|1|1|c.-3038G>A|||||3038|	0|0	0|0	1|1	1|1
chr5H	609492060	.	C	G	452	PASS	DP=377;VDB=0.942308;RPB=0.277321;MQB=2.0422e-33;BQB=0.967223;MQSB=0.998779;SGB=89.3616;MQ0F=0.0;DPR=239,85;AD=239,85;ICB=0.104167;HOB=0.444444;AC=4;AN=12;DP4=138,101,53,32;MQ=48;	G|5_prime_UTR_variant|MODIFIER|HORVU5Hr1G099160|HORVU5Hr1G099160|transcript|HORVU5Hr1G099160.11|protein_coding|1|1|c.-2933C>G|||||2933|	0|0	0|0	1|1	1|1
chr5H	609492187	.	A	G	452	PASS	DP=348;VDB=0.0188332;RPB=0.954928;MQB=6.37334e-33;BQB=0.0979729;MQSB=0.168568;SGB=93.7561;MQ0F=0.0;DPR=220,89;AD=220,89;ICB=0.104167;HOB=0.444444;AC=4;AN=12;DP4=142,78,53,36;MQ=47;	G|5_prime_UTR_variant|MODIFIER|HORVU5Hr1G099160|HORVU5Hr1G099160|transcript|HORVU5Hr1G099160.11|protein_coding|1|1|c.-2806A>G|||||2806|	0|0	0|0	1|1	1|1
chr5H	609492318	.	C	T	452	PASS	DP=319;VDB=6.88837e-10;RPB=9.22306e-06;MQB=7.72704e-10;BQB=0.722454;MQSB=0.0321096;SGB=12.1733;MQ0F=0.0;DPR=255,21;AD=255,21;ICB=0.104167;HOB=0.444444;AC=4;AN=12;DP4=126,129,5,16;MQ=49;	T|5_prime_UTR_premature_start_codon_gain_variant|LOW|HORVU5Hr1G099160|HORVU5Hr1G099160|transcript|HORVU5Hr1G099160.11|protein_coding|1|1|c.-2675C>T||||||,T|5_prime_UTR_variant|MODIFIER|HORVU5Hr1G099160|HORVU5Hr1G099160|transcript|HORVU5Hr1G099160.11|protein_coding|1|1|c.-2675C>T|||||2675|	0|0	0|0	1|1	1|1
chr5H	609505180	.	C	A	452	PASS	DP=63;VDB=0.539431;RPB=0.994352;MQB=2.49153e-09;BQB=0.98483;MQSB=0.974064;SGB=21.257;MQ0F=0.0;DPR=37,23;AD=37,23;ICB=0.104167;HOB=0.444444;AC=4;AN=12;DP4=30,7,19,4;MQ=47;	A|5_prime_UTR_variant|MODIFIER|HORVU5Hr1G099170|HORVU5Hr1G099170|transcript|HORVU5Hr1G099170.1|protein_coding|1|1|c.-4701C>A|||||4701|	0|0	0|0	1|1	1|1
chr5H	609505382	.	C	A	452	PASS	DP=113;VDB=0.478205;RPB=0.110774;MQB=7.30969e-12;BQB=1.0;MQSB=0.739956;SGB=32.2374;MQ0F=0.0;DPR=64,33;AD=64,33;ICB=0.104167;HOB=0.444444;AC=4;AN=12;DP4=40,24,20,13;MQ=47;	A|5_prime_UTR_variant|MODIFIER|HORVU5Hr1G099170|HORVU5Hr1G099170|transcript|HORVU5Hr1G099170.1|protein_coding|1|1|c.-4499C>A|||||4499|	0|0	0|0	1|1	1|1
chr5H	609505629	.	C	T	452	PASS	DP=102;VDB=0.163584;RPB=0.914834;MQB=1.53352e-12;BQB=0.858523;MQSB=0.971162;SGB=35.5313;MQ0F=0.0;DPR=59,36;AD=59,36;ICB=0.104167;HOB=0.444444;AC=4;AN=12;DP4=30,29,18,18;MQ=47;	T|5_prime_UTR_premature_start_codon_gain_variant|LOW|HORVU5Hr1G099170|HORVU5Hr1G099170|transcript|HORVU5Hr1G099170.1|protein_coding|1|1|c.-4252C>T||||||,T|5_prime_UTR_variant|MODIFIER|HORVU5Hr1G099170|HORVU5Hr1G099170|transcript|HORVU5Hr1G099170.1|protein_coding|1|1|c.-4252C>T|||||4252|	0|0	0|0	1|1	1|1
chr5H	609505902	.	G	C	452	PASS	DP=68;VDB=0.0142664;RPB=0.421702;MQB=1.60286e-09;BQB=0.984127;MQSB=0.98911;SGB=21.983;MQ0F=0.0;DPR=39,25;AD=39,25;ICB=0.104167;HOB=0.444444;AC=4;AN=12;DP4=18,21,12,13;MQ=47;	C|5_prime_UTR_variant|MODIFIER|HORVU5Hr1G099170|HORVU5Hr1G099170|transcript|HORVU5Hr1G099170.1|protein_coding|1|1|c.-3979G>C|||||3979|	0|0	0|0	1|1	1|1
chr5H	609509878	.	G	A	452	PASS	DP=170;VDB=9.97781e-06;RPB=8.07044e-05;MQB=3.00034e-14;BQB=0.979967;MQSB=0.787182;SGB=20.8827;MQ0F=0.0;DPR=126,32;AD=126,32;ICB=0.104167;HOB=0.444444;AC=4;AN=12;DP4=72,54,18,14;MQ=48;	A|5_prime_UTR_variant|MODIFIER|HORVU5Hr1G099170|HORVU5Hr1G099170|transcript|HORVU5Hr1G099170.1|protein_coding|1|1|c.-3G>A|||||3|	0|0	0|0	1|1	1|1
chr5H	609509926	.	A	G	452	PASS	DP=173;VDB=0.000520487;RPB=1.14652e-05;MQB=8.60879e-13;BQB=0.989779;MQSB=0.960944;SGB=18.5074;MQ0F=0.0;DPR=116,29;AD=116,29;ICB=0.104167;HOB=0.444444;AC=4;AN=12;DP4=60,56,20,9;MQ=48;	G|missense_variant|MODERATE|HORVU5Hr1G099170|HORVU5Hr1G099170|transcript|HORVU5Hr1G099170.1|protein_coding|1|1|c.46A>G|p.Thr16Ala|5051|6276|46|879|16|292||	0|0	0|0	1|1	1|1
chr5H	609510204	.	T	G	376	PASS	DP=63;VDB=0.139304;RPB=0.463591;MQB=7.87819e-06;BQB=0.551609;MQSB=0.642534;SGB=5.83926;MQ0F=0.0;DPR=45,13;AD=45,13;ICB=0.104167;HOB=0.444444;AC=4;AN=12;DP4=37,8,9,4;MQ=48;	G|synonymous_variant|LOW|HORVU5Hr1G099170|HORVU5Hr1G099170|transcript|HORVU5Hr1G099170.1|protein_coding|1|1|c.324T>G|p.Gly108Gly|5329|6276|324|879|108|292||	0|0	0|0	1|1	1|1
chr5H	609510270	.	C	G	442	PASS	DP=78;VDB=0.0283431;RPB=0.196435;MQB=8.17637e-08;BQB=1.0;MQSB=0.155218;SGB=16.8845;MQ0F=0.0;DPR=49,19;AD=49,19;ICB=0.104167;HOB=0.444444;AC=4;AN=12;DP4=33,16,8,11;MQ=48;	G|synonymous_variant|LOW|HORVU5Hr1G099170|HORVU5Hr1G099170|transcript|HORVU5Hr1G099170.1|protein_coding|1|1|c.390C>G|p.Ala130Ala|5395|6276|390|879|130|292||	0|0	0|0	1|1	1|1
chr5H	609517284	.	T	G	322	PASS	DP=135;VDB=4.46833e-05;RPB=0.0280663;MQB=1.51682e-05;BQB=0.995094;MQSB=0.286895;SGB=4.25584;MQ0F=0.0;DPR=110,11;AD=110,11;ICB=0.104167;HOB=0.444444;AC=4;AN=12;DP4=57,53,8,3;MQ=49;	G|missense_variant|MODERATE|HORVU5Hr1G099180|HORVU5Hr1G099180|transcript|HORVU5Hr1G099180.4|protein_coding|3|7|c.2156A>C|p.Lys719Thr|2174|3683|2156|3497|719|1164||WARNING_TRANSCRIPT_MULTIPLE_STOP_CODONS,G|downstream_gene_variant|MODIFIER|HORVU5Hr1G099200|HORVU5Hr1G099200|transcript|HORVU5Hr1G099200.3|protein_coding||c.*4235A>C|||||3487|	0|0	0|0	1|1	1|1
chr5H	609517594	.	C	T	411	PASS	DP=143;VDB=0.31245;RPB=0.130157;MQB=4.81601e-08;BQB=0.953662;MQSB=0.858438;SGB=12.9651;MQ0F=0.0;DPR=97,22;AD=97,22;ICB=0.104167;HOB=0.444444;AC=4;AN=12;DP4=58,39,13,9;MQ=48;	T|missense_variant|MODERATE|HORVU5Hr1G099180|HORVU5Hr1G099180|transcript|HORVU5Hr1G099180.4|protein_coding|3|7|c.1846G>A|p.Glu616Lys|1864|3683|1846|3497|616|1164||WARNING_TRANSCRIPT_MULTIPLE_STOP_CODONS,T|downstream_gene_variant|MODIFIER|HORVU5Hr1G099200|HORVU5Hr1G099200|transcript|HORVU5Hr1G099200.3|protein_coding||c.*3925G>A|||||3177|	0|0	0|0	1|1	1|1
chr5H	609517829	.	C	A	452	PASS	DP=131;VDB=0.493515;RPB=0.605521;MQB=3.11926e-13;BQB=0.937642;MQSB=0.966356;SGB=31.137;MQ0F=0.0;DPR=83,32;AD=83,32;ICB=0.104167;HOB=0.444444;AC=4;AN=12;DP4=58,25,19,13;MQ=48;	A|missense_variant|MODERATE|HORVU5Hr1G099180|HORVU5Hr1G099180|transcript|HORVU5Hr1G099180.4|protein_coding|3|7|c.1611G>T|p.Lys537Asn|1629|3683|1611|3497|537|1164||WARNING_TRANSCRIPT_MULTIPLE_STOP_CODONS,A|downstream_gene_variant|MODIFIER|HORVU5Hr1G099200|HORVU5Hr1G099200|transcript|HORVU5Hr1G099200.3|protein_coding||c.*3690G>T|||||2942|	0|0	0|0	1|1	1|1
chr5H	609517946	.	G	A	321	PASS	DP=99;VDB=2.65207e-06;RPB=0.0872853;MQB=2.59232e-07;BQB=0.760599;MQSB=0.264084;SGB=7.42276;MQ0F=0.0;DPR=74,15;AD=74,15;ICB=0.104167;HOB=0.444444;AC=4;AN=12;DP4=31,43,0,15;MQ=48;	A|synonymous_variant|LOW|HORVU5Hr1G099180|HORVU5Hr1G099180|transcript|HORVU5Hr1G099180.4|protein_coding|3|7|c.1494C>T|p.Ser498Ser|1512|3683|1494|3497|498|1164||WARNING_TRANSCRIPT_MULTIPLE_STOP_CODONS,A|downstream_gene_variant|MODIFIER|HORVU5Hr1G099200|HORVU5Hr1G099200|transcript|HORVU5Hr1G099200.3|protein_coding||c.*3573C>T|||||2825|	0|0	0|0	1|1	1|1
chr5H	609518332	.	T	C	265	PASS	DP=43;VDB=0.162453;RPB=0.809783;MQB=0.00856184;BQB=0.94862;MQSB=0.981184;SGB=4.86921;MQ0F=0.0;DPR=26,8;AD=26,8;ICB=0.104167;HOB=0.444444;AC=4;AN=12;DP4=17,9,4,4;MQ=48;	C|missense_variant|MODERATE|HORVU5Hr1G099180|HORVU5Hr1G099180|transcript|HORVU5Hr1G099180.4|protein_coding|3|7|c.1108A>G|p.Thr370Ala|1126|3683|1108|3497|370|1164||WARNING_TRANSCRIPT_MULTIPLE_STOP_CODONS,C|downstream_gene_variant|MODIFIER|HORVU5Hr1G099200|HORVU5Hr1G099200|transcript|HORVU5Hr1G099200.3|protein_coding||c.*3187A>G|||||2439|	0|0	0|0	1|1	1|1
chr5H	609518399	.	T	C	339	PASS	DP=66;VDB=0.0151594;RPB=0.292795;MQB=6.17532e-06;BQB=0.998672;MQSB=0.998792;SGB=4.25581;MQ0F=0.0;DPR=45,11;AD=45,11;ICB=0.104167;HOB=0.444444;AC=4;AN=12;DP4=23,22,5,6;MQ=48;	C|synonymous_variant|LOW|HORVU5Hr1G099180|HORVU5Hr1G099180|transcript|HORVU5Hr1G099180.4|protein_coding|3|7|c.1041A>G|p.Lys347Lys|1059|3683|1041|3497|347|1164||WARNING_TRANSCRIPT_MULTIPLE_STOP_CODONS,C|downstream_gene_variant|MODIFIER|HORVU5Hr1G099200|HORVU5Hr1G099200|transcript|HORVU5Hr1G099200.3|protein_coding||c.*3120A>G|||||2372|	0|0	0|0	1|1	1|1
chr5H	609518471	.	C	G	342	PASS	DP=70;VDB=0.849243;RPB=0.370276;MQB=5.66592e-05;BQB=0.979668;MQSB=0.880725;SGB=4.25584;MQ0F=0.0;DPR=51,11;AD=51,11;ICB=0.104167;HOB=0.444444;AC=4;AN=12;DP4=31,20,4,7;MQ=48;	G|missense_variant|MODERATE|HORVU5Hr1G099180|HORVU5Hr1G099180|transcript|HORVU5Hr1G099180.4|protein_coding|3|7|c.969G>C|p.Arg323Ser|987|3683|969|3497|323|1164||WARNING_TRANSCRIPT_MULTIPLE_STOP_CODONS,G|downstream_gene_variant|MODIFIER|HORVU5Hr1G099200|HORVU5Hr1G099200|transcript|HORVU5Hr1G099200.3|protein_coding||c.*3048G>C|||||2300|	0|0	0|0	1|1	1|1
chr5H	609521024	.	A	G	351	PASS	DP=72;VDB=0.754356;RPB=0.901811;MQB=1.74178e-06;BQB=0.876927;MQSB=0.865498;SGB=6.63104;MQ0F=0.0;DPR=49,14;AD=49,14;ICB=0.104167;HOB=0.444444;AC=4;AN=12;DP4=29,20,8,6;MQ=48;	G|3_prime_UTR_variant|MODIFIER|HORVU5Hr1G099200|HORVU5Hr1G099200|transcript|HORVU5Hr1G099200.3|protein_coding|4|4|c.*289T>C|||||495|,G|upstream_gene_variant|MODIFIER|HORVU5Hr1G099180|HORVU5Hr1G099180|transcript|HORVU5Hr1G099180.4|protein_coding||c.-1416T>C|||||1398|WARNING_TRANSCRIPT_MULTIPLE_STOP_CODONS	0|0	0|0	1|1	1|1
chr5H	609521092	.	T	C	452	PASS	DP=110;VDB=0.0138351;RPB=0.859643;MQB=2.40136e-11;BQB=0.879092;MQSB=0.849708;SGB=22.3513;MQ0F=0.0;DPR=72,24;AD=72,24;ICB=0.104167;HOB=0.444444;AC=4;AN=12;DP4=47,25,15,9;MQ=48;	C|3_prime_UTR_variant|MODIFIER|HORVU5Hr1G099200|HORVU5Hr1G099200|transcript|HORVU5Hr1G099200.3|protein_coding|4|4|c.*221A>G|||||427|,C|upstream_gene_variant|MODIFIER|HORVU5Hr1G099180|HORVU5Hr1G099180|transcript|HORVU5Hr1G099180.4|protein_coding||c.-1484A>G|||||1466|WARNING_TRANSCRIPT_MULTIPLE_STOP_CODONS	0|0	0|0	1|1	1|1
chr5H	609521486	.	CG	C	452	PASS	INDEL;IDV=55;IMF=0.982143;DP=526;VDB=0.104386;MQSB=0.659398;SGB=67.5965;MQ0F=0.0;DPR=379,91;AD=379,91;ICB=0.104167;HOB=0.444444;AC=4;AN=12;DP4=225,154,51,40;MQ=49;	C|3_prime_UTR_variant|MODIFIER|HORVU5Hr1G099200|HORVU5Hr1G099200|transcript|HORVU5Hr1G099200.3|protein_coding|3|4|c.*32delC|||||32|,C|upstream_gene_variant|MODIFIER|HORVU5Hr1G099180|HORVU5Hr1G099180|transcript|HORVU5Hr1G099180.4|protein_coding||c.-1879delC|||||1861|WARNING_TRANSCRIPT_MULTIPLE_STOP_CODONS	0|0	0|0	1|1	1|1
chr5H	609522071	.	A	G	295	PASS	DP=37;VDB=0.0089631;RPB=0.435646;MQB=0.0184686;BQB=1.0;MQSB=0.561168;SGB=7.0294;MQ0F=0.0;DPR=26,10;AD=26,10;ICB=0.104167;HOB=0.444444;AC=4;AN=12;DP4=13,13,2,8;MQ=47;	G|upstream_gene_variant|MODIFIER|HORVU5Hr1G099180|HORVU5Hr1G099180|transcript|HORVU5Hr1G099180.4|protein_coding||c.-2463T>C|||||2445|WARNING_TRANSCRIPT_MULTIPLE_STOP_CODONS,G|intron_variant|MODIFIER|HORVU5Hr1G099200|HORVU5Hr1G099200|transcript|HORVU5Hr1G099200.3|protein_coding|2|3|c.676-319T>C||||||	0|0	0|0	1|1	1|1
chr5H	609588155	.	A	C	452	PASS	DP=178;VDB=0.707428;RPB=0.95235;MQB=2.20458e-19;BQB=0.972307;MQSB=0.254736;SGB=48.7135;MQ0F=0.0;DPR=120,48;AD=120,48;ICB=0.104167;HOB=0.444444;AC=4;AN=12;DP4=66,54,15,33;MQ=48;	C|5_prime_UTR_variant|MODIFIER|HORVU5Hr1G099240|HORVU5Hr1G099240|transcript|HORVU5Hr1G099240.1|protein_coding|1|8|c.-93T>G|||||1732|	0|0	0|0	1|1	1|1
chr5H	609696572	.	A	G	233	PASS	DP=92;VDB=0.212008;RPB=0.0167369;MQB=0.00304161;BQB=0.920787;MQSB=0.975644;SGB=1.8813;MQ0F=0.0;DPR=71,8;AD=71,8;ICB=0.104167;HOB=0.444444;AC=4;AN=12;DP4=67,4,6,2;MQ=48;	G|intergenic_region|MODIFIER|HORVU5Hr1G099240-HORVU5Hr1G099290|HORVU5Hr1G099240-HORVU5Hr1G099290|intergenic_region|HORVU5Hr1G099240-HORVU5Hr1G099290|||n.609696572A>G||||||	0|0	0|0	1|1	1|1
chr5H	609696764	.	G	A	400	PASS	DP=228;VDB=2.22013e-06;RPB=4.49705e-05;MQB=1.06362e-10;BQB=0.994208;MQSB=0.499298;SGB=10.5898;MQ0F=0.0;DPR=193,19;AD=193,19;ICB=0.104167;HOB=0.444444;AC=4;AN=12;DP4=95,98,1,18;MQ=49;	A|intergenic_region|MODIFIER|HORVU5Hr1G099240-HORVU5Hr1G099290|HORVU5Hr1G099240-HORVU5Hr1G099290|intergenic_region|HORVU5Hr1G099240-HORVU5Hr1G099290|||n.609696764G>A||||||	0|0	0|0	1|1	1|1
chr5H	609696971	.	A	G	452	PASS	DP=167;VDB=0.00703142;RPB=0.481776;MQB=1.86164e-15;BQB=0.920411;MQSB=0.353269;SGB=19.6066;MQ0F=0.0;DPR=103,41;AD=103,41;ICB=0.104167;HOB=0.444444;AC=4;AN=12;DP4=56,47,28,13;MQ=47;	G|intergenic_region|MODIFIER|HORVU5Hr1G099240-HORVU5Hr1G099290|HORVU5Hr1G099240-HORVU5Hr1G099290|intergenic_region|HORVU5Hr1G099240-HORVU5Hr1G099290|||n.609696971A>G||||||	0|0	0|0	1|1	1|1
chr5H	609697211	.	G	C	452	PASS	DP=198;VDB=0.733467;RPB=0.99398;MQB=3.65528e-15;BQB=0.858158;MQSB=0.198073;SGB=42.1217;MQ0F=0.0;DPR=126,42;AD=126,42;ICB=0.104167;HOB=0.444444;AC=4;AN=12;DP4=54,72,21,21;MQ=48;	C|intergenic_region|MODIFIER|HORVU5Hr1G099240-HORVU5Hr1G099290|HORVU5Hr1G099240-HORVU5Hr1G099290|intergenic_region|HORVU5Hr1G099240-HORVU5Hr1G099290|||n.609697211G>C||||||	0|0	0|0	1|1	1|1
chr5H	609697823	.	A	G	260	PASS	DP=65;VDB=0.0157188;RPB=0.0303602;MQB=9.61266e-05;BQB=0.82501;MQSB=0.872759;SGB=2.6727;MQ0F=0.0;DPR=52,9;AD=52,9;ICB=0.104167;HOB=0.444444;AC=4;AN=12;DP4=38,14,4,5;MQ=48;	G|intergenic_region|MODIFIER|HORVU5Hr1G099240-HORVU5Hr1G099290|HORVU5Hr1G099240-HORVU5Hr1G099290|intergenic_region|HORVU5Hr1G099240-HORVU5Hr1G099290|||n.609697823A>G||||||	0|0	0|0	1|1	1|1
chr5H	609797035	.	A	G	372	PASS	DP=67;VDB=0.00568726;RPB=0.18999;MQB=2.73717e-08;BQB=0.998476;MQSB=0.907942;SGB=5.28144;MQ0F=0.0;DPR=45,17;AD=45,17;ICB=0.422857;HOB=0.319444;AC=5;AN=12;DP4=42,3,15,2;MQ=48;	G|intergenic_region|MODIFIER|HORVU5Hr1G099290-HORVU5Hr1G099330|HORVU5Hr1G099290-HORVU5Hr1G099330|intergenic_region|HORVU5Hr1G099290-HORVU5Hr1G099330|||n.609797035A>G||||||	0|0	0|0	1|1	1|1
chr5H	609797406	.	A	G	452	PASS	DP=410;VDB=0.117359;RPB=0.6939;MQB=0.0;BQB=0.191665;MQSB=0.286387;SGB=74.0801;MQ0F=0.0;DPR=233,132;AD=233,132;ICB=0.104167;HOB=0.444444;AC=4;AN=12;DP4=77,156,53,79;MQ=47;	G|intergenic_region|MODIFIER|HORVU5Hr1G099290-HORVU5Hr1G099330|HORVU5Hr1G099290-HORVU5Hr1G099330|intergenic_region|HORVU5Hr1G099290-HORVU5Hr1G099330|||n.609797406A>G||||||	0|0	0|0	1|1	1|1
chr5H	609798045	.	A	G	452	PASS	DP=190;VDB=0.00382715;RPB=0.00250562;MQB=5.49544e-19;BQB=0.999999;MQSB=0.415774;SGB=44.3187;MQ0F=0.0;DPR=132,44;AD=132,44;ICB=0.104167;HOB=0.444444;AC=4;AN=12;DP4=71,61,14,30;MQ=48;	G|intergenic_region|MODIFIER|HORVU5Hr1G099290-HORVU5Hr1G099330|HORVU5Hr1G099290-HORVU5Hr1G099330|intergenic_region|HORVU5Hr1G099290-HORVU5Hr1G099330|||n.609798045A>G||||||	0|0	0|0	1|1	1|1
chr5H	609798447	.	T	G	452	PASS	DP=91;VDB=0.0243705;RPB=0.789671;MQB=2.46359e-12;BQB=0.995432;MQSB=0.955563;SGB=33.3335;MQ0F=0.0;DPR=53,34;AD=53,34;ICB=0.104167;HOB=0.444444;AC=4;AN=12;DP4=4,49,2,32;MQ=47;	G|intergenic_region|MODIFIER|HORVU5Hr1G099290-HORVU5Hr1G099330|HORVU5Hr1G099290-HORVU5Hr1G099330|intergenic_region|HORVU5Hr1G099290-HORVU5Hr1G099330|||n.609798447T>G||||||	0|0	0|0	1|1	1|1
chr5H	610012014	.	A	C	452	PASS	DP=199;VDB=0.0175881;RPB=0.0136491;MQB=2.47815e-14;BQB=0.974189;MQSB=0.175876;SGB=42.122;MQ0F=0.0;DPR=125,42;AD=125,42;ICB=0.104167;HOB=0.444444;AC=4;AN=12;DP4=108,17,37,5;MQ=48;	C|5_prime_UTR_variant|MODIFIER|HORVU5Hr1G099350|HORVU5Hr1G099350|transcript|HORVU5Hr1G099350.1|protein_coding|1|19|c.-38A>C|||||38|	0|0	0|0	1|1	1|1
chr5H	610013645	.	A	G	452	PASS	DP=665;VDB=0.027597;RPB=0.96852;MQB=0.0;BQB=0.968807;MQSB=0.428182;SGB=107.976;MQ0F=0.0;DPR=429,142;AD=429,142;ICB=0.104167;HOB=0.444444;AC=4;AN=12;DP4=253,176,81,61;MQ=48;	G|missense_variant|MODERATE|HORVU5Hr1G099350|HORVU5Hr1G099350|transcript|HORVU5Hr1G099350.1|protein_coding|8|19|c.548A>G|p.Asp183Gly|698|2475|548|1989|183|662||	0|0	0|0	1|1	1|1
chr5H	610013898	.	C	T	452	PASS	DP=618;VDB=0.505441;RPB=0.981425;MQB=0.0;BQB=0.839394;MQSB=0.0407731;SGB=169.56;MQ0F=0.0;DPR=387,158;AD=387,158;ICB=0.104167;HOB=0.444444;AC=4;AN=12;DP4=211,176,87,71;MQ=47;	T|missense_variant|MODERATE|HORVU5Hr1G099350|HORVU5Hr1G099350|transcript|HORVU5Hr1G099350.1|protein_coding|9|19|c.725C>T|p.Thr242Met|875|2475|725|1989|242|662||	0|0	0|0	1|1	1|1
chr5H	610014719	.	C	T	452	PASS	DP=385;VDB=1.94321e-08;RPB=0.00182001;MQB=6.56233e-12;BQB=0.790262;MQSB=0.361153;SGB=12.9651;MQ0F=0.0;DPR=317,22;AD=317,22;ICB=0.104167;HOB=0.444444;AC=4;AN=12;DP4=201,116,13,9;MQ=49;	T|synonymous_variant|LOW|HORVU5Hr1G099350|HORVU5Hr1G099350|transcript|HORVU5Hr1G099350.1|protein_coding|11|19|c.966C>T|p.Arg322Arg|1116|2475|966|1989|322|662||	0|0	0|0	1|1	1|1
chr5H	610014851	.	A	C	452	PASS	DP=443;VDB=5.46209e-18;RPB=1.78938e-14;MQB=2.16425e-23;BQB=1.0;MQSB=0.0843928;SGB=36.7179;MQ0F=0.0;DPR=340,52;AD=340,52;ICB=0.104167;HOB=0.444444;AC=4;AN=12;DP4=211,129,31,21;MQ=48;	C|missense_variant|MODERATE|HORVU5Hr1G099350|HORVU5Hr1G099350|transcript|HORVU5Hr1G099350.1|protein_coding|12|19|c.1010A>C|p.Tyr337Ser|1160|2475|1010|1989|337|662||	0|0	0|0	1|1	1|1
chr5H	610015901	.	T	C	452	PASS	DP=474;VDB=0.983052;RPB=0.621948;MQB=0.0;BQB=0.318576;MQSB=0.882123;SGB=138.799;MQ0F=0.0;DPR=306,130;AD=306,130;ICB=0.104167;HOB=0.444444;AC=4;AN=12;DP4=210,96,90,40;MQ=48;	C|synonymous_variant|LOW|HORVU5Hr1G099350|HORVU5Hr1G099350|transcript|HORVU5Hr1G099350.1|protein_coding|15|19|c.1410T>C|p.Cys470Cys|1560|2475|1410|1989|470|662||	0|0	0|0	1|1	1|1
chr5H	610016471	.	G	T	452	PASS	DP=928;VDB=1.9655e-24;RPB=4.66231e-08;MQB=0.0;BQB=0.252992;MQSB=0.885588;SGB=-26.3577;MQ0F=0.0;DPR=682,96;AD=682,96;ICB=0.104167;HOB=0.444444;AC=4;AN=12;DP4=333,349,55,42;MQ=48;	T|synonymous_variant|LOW|HORVU5Hr1G099350|HORVU5Hr1G099350|transcript|HORVU5Hr1G099350.1|protein_coding|17|19|c.1770G>T|p.Ala590Ala|1920|2475|1770|1989|590|662||	0|0	0|0	1|1	1|1
chr5H	610016499	.	C	A	452	PASS	DP=750;VDB=6.17843e-14;RPB=9.28159e-25;MQB=1.08886e-36;BQB=0.921359;MQSB=0.0915352;SGB=58.8871;MQ0F=0.0;DPR=600,80;AD=600,80;ICB=0.104167;HOB=0.444444;AC=4;AN=12;DP4=293,307,39,41;MQ=48;	A|missense_variant|MODERATE|HORVU5Hr1G099350|HORVU5Hr1G099350|transcript|HORVU5Hr1G099350.1|protein_coding|17|19|c.1798C>A|p.Gln600Lys|1948|2475|1798|1989|600|662||	0|0	0|0	1|1	1|1
chr5H	610016886	.	A	G	452	PASS	DP=915;VDB=5.87871e-10;RPB=0.00122111;MQB=0.0;BQB=0.997193;MQSB=0.810633;SGB=229.984;MQ0F=0.0;DPR=571,213;AD=571,213;ICB=0.104167;HOB=0.444444;AC=4;AN=12;DP4=328,243,137,76;MQ=48;	G|3_prime_UTR_variant|MODIFIER|HORVU5Hr1G099350|HORVU5Hr1G099350|transcript|HORVU5Hr1G099350.1|protein_coding|19|19|c.*20A>G|||||20|	0|0	0|0	1|1	1|1
chr5H	610155826	.	G	A	341	PASS	DP=57;VDB=0.0033126;RPB=0.155617;MQB=4.36657e-05;BQB=0.991353;MQSB=0.765908;SGB=4.25581;MQ0F=0.0;DPR=38,11;AD=38,11;ICB=0.104167;HOB=0.444444;AC=4;AN=12;DP4=28,10,7,4;MQ=48;	A|missense_variant|MODERATE|HORVU5Hr1G099380|HORVU5Hr1G099380|transcript|HORVU5Hr1G099380.1|protein_coding|4|7|c.232G>A|p.Gly78Arg|233|1695|232|1389|78|462||WARNING_TRANSCRIPT_NO_START_CODON,A|downstream_gene_variant|MODIFIER|HORVU5Hr1G099390|HORVU5Hr1G099390|transcript|HORVU5Hr1G099390.3|protein_coding||c.*4110C>T|||||4109|WARNING_TRANSCRIPT_NO_START_CODON	0|0	0|0	1|1	1|1
chr5H	610156392	.	C	T	453	PASS	DP=84;VDB=0.281843;RPB=0.964301;MQB=1.30829e-09;BQB=0.798444;MQSB=0.909419;SGB=33.5167;MQ0F=0.0;DPR=33,34;AD=33,34;ICB=0.104167;HOB=0.444444;AC=4;AN=12;DP4=21,12,23,11;MQ=46;	T|missense_variant|MODERATE|HORVU5Hr1G099380|HORVU5Hr1G099380|transcript|HORVU5Hr1G099380.1|protein_coding|5|7|c.661C>T|p.Arg221Cys|662|1695|661|1389|221|462||WARNING_TRANSCRIPT_NO_START_CODON,T|downstream_gene_variant|MODIFIER|HORVU5Hr1G099390|HORVU5Hr1G099390|transcript|HORVU5Hr1G099390.3|protein_coding||c.*3544G>A|||||3543|WARNING_TRANSCRIPT_NO_START_CODON	0|0	0|0	1|1	1|1
chr5H	610156844	.	T	C	452	PASS	DP=71;VDB=0.882852;RPB=0.877375;MQB=9.13039e-09;BQB=0.70734;MQSB=0.889413;SGB=16.8704;MQ0F=0.0;DPR=43,19;AD=43,19;ICB=0.104167;HOB=0.444444;AC=4;AN=12;DP4=27,16,11,8;MQ=48;	C|synonymous_variant|LOW|HORVU5Hr1G099380|HORVU5Hr1G099380|transcript|HORVU5Hr1G099380.1|protein_coding|5|7|c.1113T>C|p.Val371Val|1114|1695|1113|1389|371|462||WARNING_TRANSCRIPT_NO_START_CODON,C|downstream_gene_variant|MODIFIER|HORVU5Hr1G099390|HORVU5Hr1G099390|transcript|HORVU5Hr1G099390.3|protein_coding||c.*3092A>G|||||3091|WARNING_TRANSCRIPT_NO_START_CODON	0|0	0|0	1|1	1|1
chr5H	610195874	.	A	G	452	PASS	DP=159;VDB=0.552347;RPB=0.0207887;MQB=1.12613e-18;BQB=0.985927;MQSB=0.80812;SGB=67.4412;MQ0F=0.0;DPR=72,66;AD=72,66;ICB=0.104167;HOB=0.444444;AC=4;AN=12;DP4=34,38,42,24;MQ=47;	G|missense_variant|MODERATE|HORVU5Hr1G099410|HORVU5Hr1G099410|transcript|HORVU5Hr1G099410.4|protein_coding|3|4|c.508A>G|p.Arg170Gly|509|708|508|522|170|173||WARNING_TRANSCRIPT_NO_START_CODON	0|0	0|0	1|1	1|1
chr5H	610196008	.	G	A	452	PASS	DP=172;VDB=0.00595661;RPB=0.863398;MQB=2.53652e-19;BQB=0.986561;MQSB=0.449073;SGB=73.7159;MQ0F=0.0;DPR=66,73;AD=66,73;ICB=0.104167;HOB=0.444444;AC=4;AN=12;DP4=34,32,32,41;MQ=46;	A|3_prime_UTR_variant|MODIFIER|HORVU5Hr1G099410|HORVU5Hr1G099410|transcript|HORVU5Hr1G099410.4|protein_coding|3|4|c.*120G>A|||||120|WARNING_TRANSCRIPT_NO_START_CODON	0|0	0|0	1|1	1|1
chr5H	610208569	.	T	G	408	PASS	DP=62;VDB=0.159472;RPB=0.712279;MQB=0.000321797;BQB=0.712279;MQSB=0.993795;SGB=16.0761;MQ0F=0.0;DPR=28,19;AD=28,19;ICB=0.104167;HOB=0.444444;AC=4;AN=12;DP4=25,3,16,3;MQ=46;	G|intergenic_region|MODIFIER|HORVU5Hr1G099410-HORVU5Hr1G099460|HORVU5Hr1G099410-HORVU5Hr1G099460|intergenic_region|HORVU5Hr1G099410-HORVU5Hr1G099460|||n.610208569T>G||||||	0|0	0|0	1|1	1|1
chr5H	610335928	.	G	A	452	PASS	DP=93;VDB=0.227552;RPB=0.996171;MQB=2.63964e-13;BQB=1.0;MQSB=0.593567;SGB=32.2988;MQ0F=0.0;DPR=46,34;AD=46,34;ICB=0.104167;HOB=0.444444;AC=4;AN=12;DP4=25,21,23,11;MQ=47;	A|missense_variant&splice_region_variant|MODERATE|HORVU5Hr1G099490|HORVU5Hr1G099490|transcript|HORVU5Hr1G099490.2|protein_coding|5|9|c.859G>A|p.Val287Met|1248|2661|859|2232|287|743||	0|0	0|0	1|1	1|1
chr5H	610336595	.	A	G	452	PASS	DP=94;VDB=0.449762;RPB=0.197586;MQB=7.81438e-12;BQB=0.842123;MQSB=0.897368;SGB=23.4517;MQ0F=0.0;DPR=62,25;AD=62,25;ICB=0.104167;HOB=0.444444;AC=4;AN=12;DP4=38,24,13,12;MQ=48;	G|missense_variant|MODERATE|HORVU5Hr1G099490|HORVU5Hr1G099490|transcript|HORVU5Hr1G099490.2|protein_coding|7|9|c.1112A>G|p.Lys371Arg|1501|2661|1112|2232|371|743||	0|0	0|0	1|1	1|1
chr5H	610338703	.	C	G	452	PASS	DP=126;VDB=0.35415;RPB=0.99998;MQB=1.75946e-10;BQB=1.0;MQSB=0.531949;SGB=48.064;MQ0F=0.0;DPR=58,48;AD=58,48;ICB=0.104167;HOB=0.444444;AC=4;AN=12;DP4=36,22,36,12;MQ=46;	G|missense_variant|MODERATE|HORVU5Hr1G099490|HORVU5Hr1G099490|transcript|HORVU5Hr1G099490.2|protein_coding|9|9|c.2056C>G|p.Pro686Ala|2445|2661|2056|2232|686|743||	0|0	0|0	1|1	1|1
chr5H	610441287	.	G	T	411	PASS	DP=85;VDB=0.00338798;RPB=0.841492;MQB=1.60614e-10;BQB=0.981007;MQSB=0.24653;SGB=24.5584;MQ0F=0.0;DPR=47,26;AD=47,26;ICB=0.104167;HOB=0.444444;AC=4;AN=12;DP4=33,14,24,2;MQ=47;	T|synonymous_variant|LOW|HORVU5Hr1G099550|HORVU5Hr1G099550|transcript|HORVU5Hr1G099550.1|protein_coding|1|2|c.18G>T|p.Ser6Ser|978|1789|18|552|6|183||	0|0	0|0	1|1	1|1
chr5H	610441434	.	C	G	452	PASS	DP=222;VDB=0.0013709;RPB=0.345387;MQB=2.89397e-31;BQB=0.986921;MQSB=0.0740021;SGB=97.233;MQ0F=0.0;DPR=118,94;AD=118,94;ICB=0.104167;HOB=0.444444;AC=4;AN=12;DP4=98,20,66,28;MQ=47;	G|synonymous_variant|LOW|HORVU5Hr1G099550|HORVU5Hr1G099550|transcript|HORVU5Hr1G099550.1|protein_coding|1|2|c.165C>G|p.Ala55Ala|1125|1789|165|552|55|183||	0|0	0|0	1|1	1|1
chr5H	610443469	.	G	A	452	PASS	DP=449;VDB=0.00338132;RPB=0.501416;MQB=6.50767e-40;BQB=0.981632;MQSB=0.899982;SGB=145.391;MQ0F=0.0;DPR=219,136;AD=219,136;ICB=0.104167;HOB=0.444444;AC=4;AN=12;DP4=74,145,53,83;MQ=47;	A|3_prime_UTR_variant|MODIFIER|HORVU5Hr1G099550|HORVU5Hr1G099550|transcript|HORVU5Hr1G099550.1|protein_coding|2|2|c.*230G>A|||||230|	0|0	0|0	1|1	1|1
chr5H	610552742	.	T	G	257	PASS	DP=43;VDB=0.0132287;RPB=0.28411;MQB=0.0021501;BQB=0.98917;MQSB=0.762863;SGB=1.8813;MQ0F=0.0;DPR=29,8;AD=29,8;ICB=0.104167;HOB=0.444444;AC=4;AN=12;DP4=16,13,5,3;MQ=47;	G|synonymous_variant|LOW|HORVU5Hr1G099640|HORVU5Hr1G099640|transcript|HORVU5Hr1G099640.1|protein_coding|2|2|c.399T>G|p.Leu133Leu|399|983|399|657|133|218||WARNING_TRANSCRIPT_NO_START_CODON	0|0	0|0	1|1	1|1
chr5H	610553145	.	C	T	351	PASS	DP=66;VDB=0.189882;RPB=0.743223;MQB=5.41753e-05;BQB=0.995499;MQSB=0.24448;SGB=11.4523;MQ0F=0.0;DPR=37,14;AD=37,14;ICB=0.104167;HOB=0.444444;AC=4;AN=12;DP4=24,13,7,7;MQ=47;	T|3_prime_UTR_variant|MODIFIER|HORVU5Hr1G099640|HORVU5Hr1G099640|transcript|HORVU5Hr1G099640.1|protein_coding|2|2|c.*145C>T|||||145|WARNING_TRANSCRIPT_NO_START_CODON	0|0	0|0	1|1	1|1
chr5H	610690129	.	A	G	452	PASS	DP=740;VDB=4.10663e-06;RPB=0.982268;MQB=8.74828e-38;BQB=0.0710175;MQSB=0.470135;SGB=-25.5247;MQ0F=0.0;DPR=518,93;AD=518,93;ICB=0.104167;HOB=0.444444;AC=4;AN=12;DP4=426,92,79,14;MQ=48;	G|3_prime_UTR_variant|MODIFIER|HORVU5Hr1G099820|HORVU5Hr1G099820|transcript|HORVU5Hr1G099820.1|protein_coding|13|13|c.*18T>C|||||18|,G|downstream_gene_variant|MODIFIER|HORVU5Hr1G099830|HORVU5Hr1G099830|transcript|HORVU5Hr1G099830.1|protein_coding||c.*86A>G|||||74|WARNING_TRANSCRIPT_NO_START_CODON	0|0	0|0	1|1	1|1
chr5H	610690183	.	A	G	452	PASS	DP=1149;VDB=1.37913e-14;RPB=7.16447e-08;MQB=0.0;BQB=0.900751;MQSB=0.317188;SGB=-48.8477;MQ0F=0.0;DPR=829,205;AD=829,205;ICB=0.104167;HOB=0.444444;AC=4;AN=12;DP4=470,359,73,132;MQ=48;	G|synonymous_variant|LOW|HORVU5Hr1G099820|HORVU5Hr1G099820|transcript|HORVU5Hr1G099820.1|protein_coding|13|13|c.1488T>C|p.Asn496Asn|1715|2154|1488|1524|496|507||,G|downstream_gene_variant|MODIFIER|HORVU5Hr1G099830|HORVU5Hr1G099830|transcript|HORVU5Hr1G099830.1|protein_coding||c.*140A>G|||||128|WARNING_TRANSCRIPT_NO_START_CODON	0|0	0|0	1|1	1|1
chr5H	610692085	.	G	A	452	PASS	DP=1523;VDB=1.03435e-09;RPB=1.57997e-21;MQB=0.0;BQB=0.998429;MQSB=6.95916e-08;SGB=-50.3054;MQ0F=0.0;DPR=1247,211;AD=1247,211;ICB=0.104167;HOB=0.444444;AC=4;AN=12;DP4=738,509,176,36;MQ=48;	A|synonymous_variant|LOW|HORVU5Hr1G099820|HORVU5Hr1G099820|transcript|HORVU5Hr1G099820.1|protein_coding|9|13|c.1032C>T|p.Ile344Ile|1259|2154|1032|1524|344|507||,A|downstream_gene_variant|MODIFIER|HORVU5Hr1G099830|HORVU5Hr1G099830|transcript|HORVU5Hr1G099830.1|protein_coding||c.*2042G>A|||||2030|WARNING_TRANSCRIPT_NO_START_CODON	0|0	0|0	1|1	1|1
chr5H	611224883	.	C	G	458	PASS	DP=42;VDB=0.856141;RPB=0.990763;MQB=0.00576327;BQB=0.993205;MQSB=0.692668;SGB=25.6191;MQ0F=0.0;DPR=6,33;AD=6,33;ICB=0.104167;HOB=0.444444;AC=4;AN=12;DP4=1,5,19,14;MQ=44;	G|intergenic_region|MODIFIER|HORVU5Hr1G099980-HORVU5Hr1G100140|HORVU5Hr1G099980-HORVU5Hr1G100140|intergenic_region|HORVU5Hr1G099980-HORVU5Hr1G100140|||n.611224883C>G||||||	0|0	0|0	1|1	1|1
chr5H	611259159	.	T	C	452	PASS	DP=1375;VDB=3.38705e-20;RPB=0.827779;MQB=0.0;BQB=0.00455863;MQSB=0.00178131;SGB=105.601;MQ0F=0.0;DPR=931,139;AD=931,139;ICB=0.104167;HOB=0.444444;AC=4;AN=12;DP4=278,653,30,109;MQ=48;	C|3_prime_UTR_variant|MODIFIER|HORVU5Hr1G100140|HORVU5Hr1G100140|transcript|HORVU5Hr1G100140.2|protein_coding|1|1|c.*293T>C|||||293|WARNING_TRANSCRIPT_NO_START_CODON,C|downstream_gene_variant|MODIFIER|HORVU5Hr1G100150|HORVU5Hr1G100150|transcript|HORVU5Hr1G100150.21|protein_coding||c.*1290A>G|||||1001|WARNING_TRANSCRIPT_INCOMPLETE	0|0	0|0	1|1	1|1
chr5H	611260291	.	G	A	456	PASS	DP=38;VDB=0.293362;RPB=0.990521;MQB=1.65434e-05;BQB=1.0;MQSB=0.437922;SGB=12.548;MQ0F=0.0;DPR=18,16;AD=18,16;ICB=0.104167;HOB=0.444444;AC=4;AN=12;DP4=3,15,7,9;MQ=47;	A|3_prime_UTR_variant|MODIFIER|HORVU5Hr1G100150|HORVU5Hr1G100150|transcript|HORVU5Hr1G100150.21|protein_coding|9|9|c.*158C>T|||||158|WARNING_TRANSCRIPT_INCOMPLETE,A|downstream_gene_variant|MODIFIER|HORVU5Hr1G100140|HORVU5Hr1G100140|transcript|HORVU5Hr1G100140.2|protein_coding||c.*1425G>A|||||307|WARNING_TRANSCRIPT_NO_START_CODON	0|0	0|0	1|1	1|1
chr5H	611298443	.	C	A	452	PASS	DP=7975;VDB=0.0;RPB=2.13214e-22;MQB=0.0;BQB=0.764459;MQSB=0.0128157;SGB=259.513;MQ0F=0.0;DPR=5281,2689;AD=5281,2689;ICB=0.104167;HOB=0.444444;AC=4;AN=12;DP4=4970,311,2618,73;MQ=47;	A|missense_variant|MODERATE|HORVU5Hr1G100200|HORVU5Hr1G100200|transcript|HORVU5Hr1G100200.3|protein_coding|1|3|c.37C>A|p.Leu13Ile|38|1563|37|1395|13|464||WARNING_TRANSCRIPT_NO_START_CODON	0|0	0|0	1|1	1|1
chr5H	611299625	.	C	T	452	PASS	DP=7602;VDB=4.35359e-23;RPB=1.04514e-08;MQB=0.0;BQB=0.661995;MQSB=1.7077e-07;SGB=254.681;MQ0F=0.0;DPR=4897,2642;AD=4897,2642;ICB=0.104167;HOB=0.444444;AC=4;AN=12;DP4=2184,2713,1209,1433;MQ=45;	T|synonymous_variant|LOW|HORVU5Hr1G100200|HORVU5Hr1G100200|transcript|HORVU5Hr1G100200.3|protein_coding|2|3|c.507C>T|p.Cys169Cys|508|1563|507|1395|169|464||WARNING_TRANSCRIPT_NO_START_CODON,T|downstream_gene_variant|MODIFIER|HORVU5Hr1G100210|HORVU5Hr1G100210|transcript|HORVU5Hr1G100210.1|protein_coding||c.*5084G>A|||||4754|	0|0	0|0	1|1	1|1
chr5H	611300360	.	A	G	452	PASS	DP=7348;VDB=1.0;RPB=0.979376;MQB=0.0;BQB=0.00276615;MQSB=2.92314e-21;SGB=2220.67;MQ0F=0.0;DPR=4850,2025;AD=4850,2025;ICB=0.104167;HOB=0.444444;AC=4;AN=12;DP4=2219,2631,879,1146;MQ=47;	G|synonymous_variant|LOW|HORVU5Hr1G100200|HORVU5Hr1G100200|transcript|HORVU5Hr1G100200.3|protein_coding|3|3|c.741A>G|p.Ser247Ser|742|1563|741|1395|247|464||WARNING_TRANSCRIPT_NO_START_CODON,G|downstream_gene_variant|MODIFIER|HORVU5Hr1G100210|HORVU5Hr1G100210|transcript|HORVU5Hr1G100210.1|protein_coding||c.*4349T>C|||||4019|	0|0	0|0	1|1	1|1
chr5H	611821895	.	T	G	281	PASS	DP=43;VDB=0.13451;RPB=0.979003;MQB=0.000575534;BQB=0.88344;MQSB=0.931456;SGB=5.93738;MQ0F=0.0;DPR=29,9;AD=29,9;ICB=0.104167;HOB=0.444444;AC=4;AN=12;DP4=9,20,3,6;MQ=48;	G|5_prime_UTR_variant|MODIFIER|HORVU5Hr1G100700|HORVU5Hr1G100700|transcript|HORVU5Hr1G100700.3|protein_coding|1|2|c.-67T>G|||||67|	0|0	0|0	1|1	1|1
chr5H	611822681	.	G	A	392	PASS	DP=82;VDB=0.0356229;RPB=0.535321;MQB=7.94995e-08;BQB=0.976107;MQSB=0.346246;SGB=15.7705;MQ0F=0.0;DPR=58,18;AD=58,18;ICB=0.104167;HOB=0.444444;AC=4;AN=12;DP4=26,32,14,4;MQ=48;	A|intron_variant|MODIFIER|HORVU5Hr1G100700|HORVU5Hr1G100700|transcript|HORVU5Hr1G100700.3|protein_coding|1|1|c.516?>A||||||	0|0	0|0	1|1	1|1
chr5H	611822821	.	A	T	417	PASS	DP=78;VDB=0.590847;RPB=0.999304;MQB=4.13394e-05;BQB=0.832987;MQSB=0.763837;SGB=14.6719;MQ0F=0.0;DPR=48,17;AD=48,17;ICB=0.104167;HOB=0.444444;AC=4;AN=12;DP4=28,20,13,4;MQ=47;	T|intron_variant|MODIFIER|HORVU5Hr1G100700|HORVU5Hr1G100700|transcript|HORVU5Hr1G100700.3|protein_coding|1|1|c.516?>T||||||	0|0	0|0	1|1	1|1
chr5H	611823131	.	G	T	446	PASS	DP=103;VDB=0.95714;RPB=0.714771;MQB=6.2624e-07;BQB=0.935236;MQSB=0.976497;SGB=9.00628;MQ0F=0.0;DPR=73,17;AD=73,17;ICB=0.104167;HOB=0.444444;AC=4;AN=12;DP4=37,36,10,7;MQ=48;	T|intron_variant|MODIFIER|HORVU5Hr1G100700|HORVU5Hr1G100700|transcript|HORVU5Hr1G100700.3|protein_coding|1|1|c.517-43G>T||||||	0|0	0|0	1|1	1|1
chr5H	611823878	.	C	T	452	PASS	DP=7881;VDB=0.99999;RPB=2.62232e-06;MQB=0.0;BQB=0.0277793;MQSB=1.69524e-18;SGB=1348.53;MQ0F=0.0;DPR=4952,2261;AD=4952,2261;ICB=0.104167;HOB=0.444444;AC=4;AN=12;DP4=2715,2237,1096,1165;MQ=47;	T|synonymous_variant|LOW|HORVU5Hr1G100700|HORVU5Hr1G100700|transcript|HORVU5Hr1G100700.3|protein_coding|2|2|c.1221C>T|p.Ile407Ile|1998|2306|1221|1398|407|465||	0|0	0|0	1|1	1|1
chr5H	611824231	.	C	G	452	PASS	DP=2144;VDB=1.05474e-08;RPB=2.03263e-05;MQB=0.0;BQB=9.04926e-06;MQSB=0.357451;SGB=706.782;MQ0F=0.0;DPR=1131,647;AD=1131,647;ICB=0.104167;HOB=0.444444;AC=4;AN=12;DP4=326,805,221,426;MQ=47;	G|downstream_gene_variant|MODIFIER|HORVU5Hr1G100700|HORVU5Hr1G100700|transcript|HORVU5Hr1G100700.3|protein_coding||c.*176C>G|||||45|,G|intergenic_region|MODIFIER|HORVU5Hr1G100700-HORVU5Hr1G100710|HORVU5Hr1G100700-HORVU5Hr1G100710|intergenic_region|HORVU5Hr1G100700-HORVU5Hr1G100710|||n.611824231C>G||||||	0|0	0|0	1|1	1|1
chr5H	611996851	.	G	T	309	PASS	DP=20;VDB=0.849495;RPB=0.965097;MQB=0.0848301;BQB=0.938795;MQSB=0.906304;SGB=6.70864;MQ0F=0.0;DPR=8,10;AD=8,10;ICB=0.104167;HOB=0.444444;AC=4;AN=12;DP4=2,6,3,7;MQ=45;	T|intron_variant|MODIFIER|HORVU5Hr1G100770|HORVU5Hr1G100770|transcript|HORVU5Hr1G100770.1|protein_coding|1|2|c.186?>T||||||WARNING_TRANSCRIPT_NO_START_CODON	0|0	0|0	1|1	1|1
chr5H	611997203	.	T	C	330	PASS	DP=42;VDB=0.200231;RPB=0.590117;MQB=0.000415563;BQB=0.937128;MQSB=0.372836;SGB=9.23235;MQ0F=0.0;DPR=22,12;AD=22,12;ICB=0.104167;HOB=0.444444;AC=4;AN=12;DP4=10,12,9,3;MQ=47;	C|intron_variant|MODIFIER|HORVU5Hr1G100770|HORVU5Hr1G100770|transcript|HORVU5Hr1G100770.1|protein_coding|1|2|c.186?>C||||||WARNING_TRANSCRIPT_NO_START_CODON	0|0	0|0	1|1	1|1
chr5H	611997707	.	T	C	452	PASS	DP=57;VDB=0.0890265;RPB=0.879849;MQB=4.46851e-07;BQB=0.998612;MQSB=0.958538;SGB=16.8648;MQ0F=0.0;DPR=29,19;AD=29,19;ICB=0.104167;HOB=0.444444;AC=4;AN=12;DP4=18,11,13,6;MQ=47;	C|upstream_gene_variant|MODIFIER|HORVU5Hr1G100790|HORVU5Hr1G100790|transcript|HORVU5Hr1G100790.1|protein_coding||c.-5055T>C|||||4760|,C|intron_variant|MODIFIER|HORVU5Hr1G100770|HORVU5Hr1G100770|transcript|HORVU5Hr1G100770.1|protein_coding|1|2|c.187-618T>C||||||WARNING_TRANSCRIPT_NO_START_CODON	0|0	0|0	1|1	1|1
chr5H	611997913	.	T	C	227	PASS	DP=46;VDB=0.96892;RPB=0.529848;MQB=0.189742;BQB=0.297085;MQSB=0.768176;SGB=7.01912;MQ0F=0.0;DPR=28,10;AD=28,10;ICB=0.104167;HOB=0.444444;AC=4;AN=12;DP4=19,9,5,5;MQ=48;	C|upstream_gene_variant|MODIFIER|HORVU5Hr1G100790|HORVU5Hr1G100790|transcript|HORVU5Hr1G100790.1|protein_coding||c.-4849T>C|||||4554|,C|intron_variant|MODIFIER|HORVU5Hr1G100770|HORVU5Hr1G100770|transcript|HORVU5Hr1G100770.1|protein_coding|1|2|c.187-412T>C||||||WARNING_TRANSCRIPT_NO_START_CODON	0|0	0|0	1|1	1|1
chr5H	611999488	.	C	T	452	PASS	DP=1831;VDB=0.0;RPB=3.77453e-29;MQB=0.0;BQB=0.841778;MQSB=0.0134164;SGB=-55.5114;MQ0F=0.0;DPR=1444,236;AD=1444,236;ICB=0.104167;HOB=0.444444;AC=4;AN=12;DP4=769,675,104,133;MQ=48;	T|synonymous_variant|LOW|HORVU5Hr1G100770|HORVU5Hr1G100770|transcript|HORVU5Hr1G100770.1|protein_coding|3|3|c.576C>T|p.Leu192Leu|576|1159|576|603|192|200||WARNING_TRANSCRIPT_NO_START_CODON,T|upstream_gene_variant|MODIFIER|HORVU5Hr1G100790|HORVU5Hr1G100790|transcript|HORVU5Hr1G100790.1|protein_coding||c.-3274C>T|||||2979|,T|downstream_gene_variant|MODIFIER|HORVU5Hr1G100800|HORVU5Hr1G100800|transcr…	0|0	0|0	1|1	1|1
chr5H	611999520	.	T	G	313	PASS	DP=1607;VDB=0.994598;RPB=0.00241185;MQB=4.91587e-14;BQB=1.77189e-13;MQSB=0.111122;SGB=-10.7397;MQ0F=0.0;DPR=1336,21;AD=1336,21;ICB=0.104167;HOB=0.444444;AC=4;AN=12;DP4=785,551,10,12;MQ=49;	G|3_prime_UTR_variant|MODIFIER|HORVU5Hr1G100770|HORVU5Hr1G100770|transcript|HORVU5Hr1G100770.1|protein_coding|3|3|c.*5T>G|||||5|WARNING_TRANSCRIPT_NO_START_CODON,G|upstream_gene_variant|MODIFIER|HORVU5Hr1G100790|HORVU5Hr1G100790|transcript|HORVU5Hr1G100790.1|protein_coding||c.-3242T>G|||||2947|,G|downstream_gene_variant|MODIFIER|HORVU5Hr1G100800|HORVU5Hr1G100800|transcript|HORVU5Hr1G100800.1|prot…	0|0	0|0	1|1	1|1
chr5H	611999522	.	T	C	313	PASS	DP=1621;VDB=0.990285;RPB=0.00462482;MQB=1.51091e-13;BQB=3.45501e-14;MQSB=0.12935;SGB=12.1733;MQ0F=0.0;DPR=1354,21;AD=1354,21;ICB=0.104167;HOB=0.444444;AC=4;AN=12;DP4=810,544,9,12;MQ=49;	C|3_prime_UTR_variant|MODIFIER|HORVU5Hr1G100770|HORVU5Hr1G100770|transcript|HORVU5Hr1G100770.1|protein_coding|3|3|c.*7T>C|||||7|WARNING_TRANSCRIPT_NO_START_CODON,C|upstream_gene_variant|MODIFIER|HORVU5Hr1G100790|HORVU5Hr1G100790|transcript|HORVU5Hr1G100790.1|protein_coding||c.-3240T>C|||||2945|,C|downstream_gene_variant|MODIFIER|HORVU5Hr1G100800|HORVU5Hr1G100800|transcript|HORVU5Hr1G100800.1|prot…	0|0	0|0	1|1	1|1
chr5H	611999822	.	A	G	452	PASS	DP=248;VDB=8.99891e-13;RPB=0.00453753;MQB=4.81162e-31;BQB=0.990993;MQSB=0.983173;SGB=88.2631;MQ0F=0.0;DPR=130,84;AD=130,84;ICB=0.104167;HOB=0.444444;AC=4;AN=12;DP4=42,88,27,57;MQ=47;	G|3_prime_UTR_variant|MODIFIER|HORVU5Hr1G100770|HORVU5Hr1G100770|transcript|HORVU5Hr1G100770.1|protein_coding|3|3|c.*307A>G|||||307|WARNING_TRANSCRIPT_NO_START_CODON,G|upstream_gene_variant|MODIFIER|HORVU5Hr1G100790|HORVU5Hr1G100790|transcript|HORVU5Hr1G100790.1|protein_coding||c.-2940A>G|||||2645|,G|downstream_gene_variant|MODIFIER|HORVU5Hr1G100800|HORVU5Hr1G100800|transcript|HORVU5Hr1G100800.1|…	0|0	0|0	1|1	1|1
chr5H	611999871	.	G	A	452	PASS	DP=107;VDB=0.265651;RPB=2.21419e-05;MQB=1.0269e-09;BQB=0.0807727;MQSB=0.835961;SGB=21.2539;MQ0F=0.0;DPR=67,23;AD=67,23;ICB=0.104167;HOB=0.444444;AC=4;AN=12;DP4=19,48,12,11;MQ=48;	A|3_prime_UTR_variant|MODIFIER|HORVU5Hr1G100770|HORVU5Hr1G100770|transcript|HORVU5Hr1G100770.1|protein_coding|3|3|c.*356G>A|||||356|WARNING_TRANSCRIPT_NO_START_CODON,A|upstream_gene_variant|MODIFIER|HORVU5Hr1G100790|HORVU5Hr1G100790|transcript|HORVU5Hr1G100790.1|protein_coding||c.-2891G>A|||||2596|,A|downstream_gene_variant|MODIFIER|HORVU5Hr1G100800|HORVU5Hr1G100800|transcript|HORVU5Hr1G100800.1|…	0|0	0|0	1|1	1|1
chr5H	612004865	.	C	T	453	PASS	DP=48;VDB=0.52706;RPB=0.78604;MQB=0.0240719;BQB=0.979255;MQSB=0.872957;SGB=21.9274;MQ0F=0.0;DPR=21,24;AD=21,24;ICB=0.104167;HOB=0.444444;AC=4;AN=12;DP4=7,14,11,13;MQ=45;	T|missense_variant|MODERATE|HORVU5Hr1G100800|HORVU5Hr1G100800|transcript|HORVU5Hr1G100800.1|protein_coding|1|1|c.629G>A|p.Ser210Asn|631|1182|629|720|210|239||WARNING_TRANSCRIPT_NO_START_CODON,T|downstream_gene_variant|MODIFIER|HORVU5Hr1G100770|HORVU5Hr1G100770|transcript|HORVU5Hr1G100770.1|protein_coding||c.*5350C>T|||||4794|WARNING_TRANSCRIPT_NO_START_CODON,T|downstream_gene_variant|MODIFIER|HOR…	0|0	0|0	1|1	1|1
chr5H	612199644	.	C	T	452	PASS	DP=130;VDB=1.01217e-05;RPB=0.0018896;MQB=1.1818e-08;BQB=0.486679;MQSB=0.688436;SGB=-11.3644;MQ0F=0.0;DPR=88,25;AD=88,25;ICB=0.104167;HOB=0.444444;AC=4;AN=12;DP4=33,55,19,6;MQ=48;	T|upstream_gene_variant|MODIFIER|HORVU5Hr1G100880|HORVU5Hr1G100880|transcript|HORVU5Hr1G100880.10|protein_coding||c.-614C>T|||||357|,T|downstream_gene_variant|MODIFIER|HORVU5Hr1G100890|HORVU5Hr1G100890|transcript|HORVU5Hr1G100890.1|protein_coding||c.*2886G>A|||||1561|,T|intergenic_region|MODIFIER|HORVU5Hr1G100800-HORVU5Hr1G100880|HORVU5Hr1G100800-HORVU5Hr1G100880|intergenic_region|HORVU5Hr1G10080…	0|0	0|0	1|1	1|1
chr5H	612199832	.	G	A	452	PASS	DP=163;VDB=2.3986e-15;RPB=0.003926;MQB=8.25484e-11;BQB=0.979321;MQSB=0.775217;SGB=21.6744;MQ0F=0.0;DPR=130,33;AD=130,33;ICB=0.104167;HOB=0.444444;AC=4;AN=12;DP4=30,100,18,15;MQ=48;	A|upstream_gene_variant|MODIFIER|HORVU5Hr1G100880|HORVU5Hr1G100880|transcript|HORVU5Hr1G100880.10|protein_coding||c.-426G>A|||||169|,A|downstream_gene_variant|MODIFIER|HORVU5Hr1G100890|HORVU5Hr1G100890|transcript|HORVU5Hr1G100890.1|protein_coding||c.*2698C>T|||||1373|,A|intergenic_region|MODIFIER|HORVU5Hr1G100800-HORVU5Hr1G100880|HORVU5Hr1G100800-HORVU5Hr1G100880|intergenic_region|HORVU5Hr1G10080…	0|0	0|0	1|1	1|1
chr5H	612203537	.	G	C	452	PASS	DP=89;VDB=0.545909;RPB=0.554133;MQB=2.03498e-08;BQB=1.0;MQSB=0.996144;SGB=32.2358;MQ0F=0.0;DPR=52,33;AD=52,33;ICB=0.104167;HOB=0.444444;AC=4;AN=12;DP4=25,27,17,16;MQ=46;	C|missense_variant|MODERATE|HORVU5Hr1G100890|HORVU5Hr1G100890|transcript|HORVU5Hr1G100890.1|protein_coding|3|7|c.72C>G|p.His24Gln|416|2383|72|714|24|237||,C|downstream_gene_variant|MODIFIER|HORVU5Hr1G100880|HORVU5Hr1G100880|transcript|HORVU5Hr1G100880.10|protein_coding||c.*2154G>C|||||2094|	0|0	0|0	1|1	1|1
chr5H	612229343	.	C	A	452	PASS	DP=3333;VDB=0.0177081;RPB=0.00895139;MQB=0.0;BQB=0.968697;MQSB=0.925422;SGB=1150.62;MQ0F=0.0;DPR=2066,1051;AD=2066,1051;ICB=0.104167;HOB=0.444444;AC=4;AN=12;DP4=1222,844,565,486;MQ=46;	A|missense_variant|MODERATE|HORVU5Hr1G100900|HORVU5Hr1G100900|transcript|HORVU5Hr1G100900.2|protein_coding|3|3|c.1208G>T|p.Trp403Leu|1210|1884|1208|1520|403|505||WARNING_TRANSCRIPT_MULTIPLE_STOP_CODONS,A|downstream_gene_variant|MODIFIER|HORVU5Hr1G100910|HORVU5Hr1G100910|transcript|HORVU5Hr1G100910.1|protein_coding||c.*3533G>T|||||3302|	0|0	0|0	1|1	1|1
chr5H	612230863	.	C	T	351	PASS	DP=41;VDB=0.0316402;RPB=0.640218;MQB=7.97817e-05;BQB=0.999853;MQSB=0.758508;SGB=8.12834;MQ0F=0.0;DPR=25,11;AD=25,11;ICB=0.104167;HOB=0.444444;AC=4;AN=12;DP4=12,13,6,5;MQ=48;	T|downstream_gene_variant|MODIFIER|HORVU5Hr1G100910|HORVU5Hr1G100910|transcript|HORVU5Hr1G100910.1|protein_coding||c.*2013G>A|||||1782|,T|intron_variant|MODIFIER|HORVU5Hr1G100900|HORVU5Hr1G100900|transcript|HORVU5Hr1G100900.2|protein_coding|1|2|c.577?>A||||||WARNING_TRANSCRIPT_MULTIPLE_STOP_CODONS	0|0	0|0	1|1	1|1
chr5H	612231239	.	G	A	452	PASS	DP=1817;VDB=0.99995;RPB=1.03726e-09;MQB=2.29773e-06;BQB=3.87738e-22;MQSB=0.96025;SGB=43.8437;MQ0F=0.0;DPR=1527,61;AD=1527,61;ICB=0.104167;HOB=0.444444;AC=4;AN=12;DP4=955,572,23,38;MQ=47;	A|synonymous_variant|LOW|HORVU5Hr1G100900|HORVU5Hr1G100900|transcript|HORVU5Hr1G100900.2|protein_coding|1|3|c.420C>T|p.Gly140Gly|422|1884|420|1520|140|505||WARNING_TRANSCRIPT_MULTIPLE_STOP_CODONS,A|downstream_gene_variant|MODIFIER|HORVU5Hr1G100910|HORVU5Hr1G100910|transcript|HORVU5Hr1G100910.1|protein_coding||c.*1637C>T|||||1406|	0|0	0|0	1|1	1|1
chr5H	612292024	.	A	G	452	PASS	DP=1639;VDB=0.0064021;RPB=0.567714;MQB=0.0;BQB=0.87786;MQSB=0.0340851;SGB=619.991;MQ0F=0.0;DPR=1054,568;AD=1054,568;ICB=0.104167;HOB=0.444444;AC=4;AN=12;DP4=459,595,256,312;MQ=46;	G|splice_region_variant&synonymous_variant|LOW|HORVU5Hr1G100990|HORVU5Hr1G100990|transcript|HORVU5Hr1G100990.5|protein_coding|3|13|c.273T>C|p.Val91Val|487|1544|273|1316|91|437||WARNING_TRANSCRIPT_INCOMPLETE,G|upstream_gene_variant|MODIFIER|HORVU5Hr1G101000|HORVU5Hr1G101000|transcript|HORVU5Hr1G101000.3|protein_coding||c.-1164A>G|||||1162|WARNING_TRANSCRIPT_NO_START_CODON,G|downstream_gene_variant…	0|0	0|0	1|1	1|1
chr5H	612292705	.	C	T	452	PASS	DP=747;VDB=0.659416;RPB=0.158652;MQB=0.0;BQB=3.49026e-07;MQSB=0.515311;SGB=15.8417;MQ0F=0.0;DPR=448,219;AD=448,219;ICB=0.104167;HOB=0.444444;AC=4;AN=12;DP4=312,136,148,72;MQ=47;	T|missense_variant|MODERATE|HORVU5Hr1G100990|HORVU5Hr1G100990|transcript|HORVU5Hr1G100990.5|protein_coding|2|13|c.134G>A|p.Ser45Asn|348|1544|134|1316|45|437||WARNING_TRANSCRIPT_INCOMPLETE,T|upstream_gene_variant|MODIFIER|HORVU5Hr1G101000|HORVU5Hr1G101000|transcript|HORVU5Hr1G101000.3|protein_coding||c.-483C>T|||||481|WARNING_TRANSCRIPT_NO_START_CODON,T|downstream_gene_variant|MODIFIER|HORVU5Hr1G1…	0|0	0|0	1|1	1|1
chr5H	612295507	.	G	A	254	PASS	DP=19;VDB=0.212008;RPB=0.298531;MQB=0.364027;BQB=0.776754;MQSB=0.85394;SGB=4.53574;MQ0F=0.0;DPR=10,8;AD=10,8;ICB=0.104167;HOB=0.444444;AC=4;AN=12;DP4=4,6,2,6;MQ=45;	A|missense_variant|MODERATE|HORVU5Hr1G101000|HORVU5Hr1G101000|transcript|HORVU5Hr1G101000.3|protein_coding|1|5|c.2320G>A|p.Val774Ile|2322|2916|2320|2385|774|794||WARNING_TRANSCRIPT_NO_START_CODON,A|upstream_gene_variant|MODIFIER|HORVU5Hr1G100990|HORVU5Hr1G100990|transcript|HORVU5Hr1G100990.5|protein_coding||c.-2669C>T|||||2044|WARNING_TRANSCRIPT_INCOMPLETE,A|downstream_gene_variant|MODIFIER|HORVU…	0|0	0|0	1|1	1|1
chr5H	612629123	.	T	C	186	PASS	DP=19;VDB=0.369435;RPB=0.914264;MQB=0.00385331;BQB=1.0;SGB=3.17081;MQ0F=0.0;DPR=9,7;AD=9,7;ICB=0.117361;HOB=0.48;AC=4;AN=10;DP4=9,0,7,0;MQ=47;	C|3_prime_UTR_variant|MODIFIER|HORVU5Hr1G101480|HORVU5Hr1G101480|transcript|HORVU5Hr1G101480.14|protein_coding|7|7|c.*191A>G|||||3456|	0|0	0|0	1|1	1|1
chr5H	612632289	.	G	A	405	PASS	DP=48;VDB=0.00649315;RPB=0.287918;MQB=4.73834e-06;BQB=0.939366;MQSB=0.66306;SGB=10.2926;MQ0F=0.0;DPR=29,13;AD=29,13;ICB=0.104167;HOB=0.444444;AC=4;AN=12;DP4=20,9,6,7;MQ=48;	A|intron_variant|MODIFIER|HORVU5Hr1G101480|HORVU5Hr1G101480|transcript|HORVU5Hr1G101480.14|protein_coding|5|6|c.*28?>T||||||	0|0	0|0	1|1	1|1
chr5H	612632336	.	T	C	434	PASS	DP=58;VDB=0.00544206;RPB=0.650467;MQB=1.83711e-06;BQB=0.964076;MQSB=0.949996;SGB=11.3848;MQ0F=0.0;DPR=41,14;AD=41,14;ICB=0.104167;HOB=0.444444;AC=4;AN=12;DP4=22,19,7,7;MQ=48;	C|intron_variant|MODIFIER|HORVU5Hr1G101480|HORVU5Hr1G101480|transcript|HORVU5Hr1G101480.14|protein_coding|5|6|c.*28?>G||||||	0|0	0|0	1|1	1|1
chr5H	612632591	.	C	A	361	PASS	DP=67;VDB=0.778166;RPB=0.894903;MQB=3.25083e-05;BQB=0.949047;MQSB=0.90471;SGB=5.04752;MQ0F=0.0;DPR=48,12;AD=48,12;ICB=0.104167;HOB=0.444444;AC=4;AN=12;DP4=26,22,8,4;MQ=48;	A|synonymous_variant|LOW|HORVU5Hr1G101480|HORVU5Hr1G101480|transcript|HORVU5Hr1G101480.14|protein_coding|5|7|c.1281G>T|p.Arg427Arg|1450|1828|1281|1293|427|430||	0|0	0|0	1|1	1|1
chr5H	612633776	.	G	A	337	PASS	DP=69;VDB=1.71015e-07;RPB=0.0286671;MQB=9.58209e-06;BQB=1.0;MQSB=0.0567416;SGB=5.04752;MQ0F=0.0;DPR=55,12;AD=55,12;ICB=0.104167;HOB=0.444444;AC=4;AN=12;DP4=21,34,10,2;MQ=48;	A|synonymous_variant|LOW|HORVU5Hr1G101480|HORVU5Hr1G101480|transcript|HORVU5Hr1G101480.14|protein_coding|2|7|c.930C>T|p.Asp310Asp|1099|1828|930|1293|310|430||	0|0	0|0	1|1	1|1
chr5H	612707502	.	G	T	452	PASS	DP=3892;VDB=0.0;RPB=0.0769442;MQB=0.0;BQB=0.999996;MQSB=0.275871;SGB=-616.816;MQ0F=0.0;DPR=3387,503;AD=3387,503;ICB=0.104167;HOB=0.444444;AC=4;AN=12;DP4=3209,178,483,21;MQ=49;	T|5_prime_UTR_variant|MODIFIER|HORVU5Hr1G101500|HORVU5Hr1G101500|transcript|HORVU5Hr1G101500.2|protein_coding|1|1|c.-1704G>T|||||1704|	0|0	0|0	1|1	1|1
chr5H	612707795	.	T	C	452	PASS	DP=64;VDB=0.0516078;RPB=0.997497;MQB=7.22157e-08;BQB=0.994377;MQSB=0.787589;SGB=16.8704;MQ0F=0.0;DPR=36,19;AD=36,19;ICB=0.104167;HOB=0.444444;AC=4;AN=12;DP4=22,14,10,9;MQ=48;	C|5_prime_UTR_variant|MODIFIER|HORVU5Hr1G101500|HORVU5Hr1G101500|transcript|HORVU5Hr1G101500.2|protein_coding|1|1|c.-1411T>C|||||1411|	0|0	0|0	1|1	1|1
chr5H	612708056	.	C	T	445	PASS	DP=67;VDB=6.6444e-05;RPB=0.704331;MQB=7.83708e-07;BQB=0.978332;MQSB=0.963587;SGB=14.6795;MQ0F=0.0;DPR=40,17;AD=40,17;ICB=0.104167;HOB=0.444444;AC=4;AN=12;DP4=23,17,8,9;MQ=47;	T|5_prime_UTR_variant|MODIFIER|HORVU5Hr1G101500|HORVU5Hr1G101500|transcript|HORVU5Hr1G101500.2|protein_coding|1|1|c.-1150C>T|||||1150|	0|0	0|0	1|1	1|1
chr5H	612708111	.	A	C	287	PASS	DP=47;VDB=0.0893345;RPB=0.889758;MQB=0.00431784;BQB=0.988813;MQSB=0.985112;SGB=5.93738;MQ0F=0.0;DPR=30,9;AD=30,9;ICB=0.104167;HOB=0.444444;AC=4;AN=12;DP4=18,12,6,3;MQ=47;	C|5_prime_UTR_variant|MODIFIER|HORVU5Hr1G101500|HORVU5Hr1G101500|transcript|HORVU5Hr1G101500.2|protein_coding|1|1|c.-1095A>C|||||1095|	0|0	0|0	1|1	1|1
chr5H	612708534	.	G	A	448	PASS	DP=74;VDB=0.289748;RPB=0.288414;MQB=6.30795e-05;BQB=0.986249;MQSB=0.900207;SGB=12.4807;MQ0F=0.0;DPR=49,15;AD=49,15;ICB=0.104167;HOB=0.444444;AC=4;AN=12;DP4=20,29,9,6;MQ=48;	A|5_prime_UTR_variant|MODIFIER|HORVU5Hr1G101500|HORVU5Hr1G101500|transcript|HORVU5Hr1G101500.2|protein_coding|1|1|c.-672G>A|||||672|	0|0	0|0	1|1	1|1
chr5H	612709141	.	C	T	453	PASS	DP=82;VDB=0.0368485;RPB=0.949074;MQB=7.44629e-11;BQB=0.974588;MQSB=0.992651;SGB=26.7441;MQ0F=0.0;DPR=45,28;AD=45,28;ICB=0.104167;HOB=0.444444;AC=4;AN=12;DP4=22,23,13,15;MQ=47;	T|5_prime_UTR_variant|MODIFIER|HORVU5Hr1G101500|HORVU5Hr1G101500|transcript|HORVU5Hr1G101500.2|protein_coding|1|1|c.-65C>T|||||65|	0|0	0|0	1|1	1|1
chr5H	612709304	.	T	A	452	PASS	DP=4318;VDB=0.0;RPB=0.00794047;MQB=0.0;BQB=0.239624;MQSB=2.48428e-16;SGB=-100.908;MQ0F=0.0;DPR=3640,455;AD=3640,455;ICB=0.104167;HOB=0.444444;AC=4;AN=12;DP4=1715,1925,75,380;MQ=48;	A|synonymous_variant|LOW|HORVU5Hr1G101500|HORVU5Hr1G101500|transcript|HORVU5Hr1G101500.2|protein_coding|1|1|c.99T>A|p.Arg33Arg|1843|2371|99|108|33|35||	0|0	0|0	1|1	1|1
chr5H	612709345	.	G	C	452	PASS	DP=3373;VDB=0.0;RPB=0.0;MQB=0.0;BQB=0.00140982;MQSB=2.1638e-10;SGB=-50.7219;MQ0F=0.0;DPR=2759,213;AD=2759,213;ICB=0.104167;HOB=0.444444;AC=4;AN=12;DP4=1122,1637,31,183;MQ=49;	C|3_prime_UTR_variant|MODIFIER|HORVU5Hr1G101500|HORVU5Hr1G101500|transcript|HORVU5Hr1G101500.2|protein_coding|1|1|c.*32G>C|||||32|	0|0	0|0	1|1	1|1
chr5H	612709515	.	T	C	381	PASS	DP=130;VDB=3.43283e-05;RPB=0.170547;MQB=6.22018e-08;BQB=0.303359;MQSB=0.938664;SGB=-10.115;MQ0F=0.0;DPR=98,19;AD=98,19;ICB=0.104167;HOB=0.444444;AC=4;AN=12;DP4=23,75,4,15;MQ=48;	C|3_prime_UTR_variant|MODIFIER|HORVU5Hr1G101500|HORVU5Hr1G101500|transcript|HORVU5Hr1G101500.2|protein_coding|1|1|c.*202T>C|||||202|	0|0	0|0	1|1	1|1
chr5H	612799248	.	A	C	249	PASS	DP=266;VDB=0.000127726;RPB=0.000150065;MQB=0.000141093;BQB=0.906077;SGB=3.46416;MQ0F=0.0;DPR=256,10;AD=256,10;ICB=0.104167;HOB=0.444444;AC=4;AN=12;DP4=256,0,10,0;MQ=48;	C|3_prime_UTR_variant|MODIFIER|HORVU5Hr1G101570|HORVU5Hr1G101570|transcript|HORVU5Hr1G101570.2|protein_coding|2|2|c.*45T>G|||||45|WARNING_TRANSCRIPT_NO_START_CODON	0|0	0|0	1|1	1|1
chr5H	612888311	.	A	C	280	PASS	DP=284;VDB=2.49889e-11;RPB=0.000486692;MQB=7.0425e-12;BQB=0.950589;MQSB=3.9034e-05;SGB=-32.0279;MQ0F=0.0;DPR=261,19;AD=261,19;ICB=0.104167;HOB=0.444444;AC=4;AN=12;DP4=258,3,11,9;MQ=49;	C|synonymous_variant|LOW|HORVU5Hr1G101600|HORVU5Hr1G101600|transcript|HORVU5Hr1G101600.1|protein_coding|1|4|c.129A>C|p.Arg43Arg|130|616|129|495|43|164||WARNING_TRANSCRIPT_NO_START_CODON	0|0	0|0	1|1	1|1
chr5H	612890345	.	T	C	452	PASS	DP=3665;VDB=6.69508e-33;RPB=2.1085e-14;MQB=2.87416e-40;BQB=0.989582;MQSB=1.40447e-08;SGB=57.3036;MQ0F=0.0;DPR=3026,78;AD=3026,78;ICB=0.104167;HOB=0.444444;AC=4;AN=12;DP4=1588,1438,13,65;MQ=49;	C|synonymous_variant|LOW|HORVU5Hr1G101600|HORVU5Hr1G101600|transcript|HORVU5Hr1G101600.1|protein_coding|3|4|c.420T>C|p.Ser140Ser|421|616|420|495|140|164||WARNING_TRANSCRIPT_NO_START_CODON	0|0	0|0	1|1	1|1
chr5H	612891379	.	T	C	429	PASS	DP=5360;VDB=1.08712e-12;RPB=1.24164e-12;MQB=1.26769e-17;BQB=0.999189;MQSB=2.12649e-09;SGB=-42.9021;MQ0F=0.0;DPR=5310,29;AD=5310,29;ICB=0.104167;HOB=0.444444;AC=4;AN=12;DP4=4831,479,28,1;MQ=49;	C|downstream_gene_variant|MODIFIER|HORVU5Hr1G101600|HORVU5Hr1G101600|transcript|HORVU5Hr1G101600.1|protein_coding||c.*877T>C|||||757|WARNING_TRANSCRIPT_NO_START_CODON,C|intergenic_region|MODIFIER|HORVU5Hr1G101600-HORVU5Hr1G101650|HORVU5Hr1G101600-HORVU5Hr1G101650|intergenic_region|HORVU5Hr1G101600-HORVU5Hr1G101650|||n.612891379T>C||||||	0|0	0|0	1|1	1|1
chr5H	612891537	.	T	C	452	PASS	DP=168;VDB=0.184186;RPB=0.444787;MQB=7.26913e-17;BQB=0.950626;MQSB=0.804349;SGB=61.2674;MQ0F=0.0;DPR=79,63;AD=79,63;ICB=0.104167;HOB=0.444444;AC=4;AN=12;DP4=41,38,43,20;MQ=47;	C|downstream_gene_variant|MODIFIER|HORVU5Hr1G101600|HORVU5Hr1G101600|transcript|HORVU5Hr1G101600.1|protein_coding||c.*1035T>C|||||915|WARNING_TRANSCRIPT_NO_START_CODON,C|intergenic_region|MODIFIER|HORVU5Hr1G101600-HORVU5Hr1G101650|HORVU5Hr1G101600-HORVU5Hr1G101650|intergenic_region|HORVU5Hr1G101600-HORVU5Hr1G101650|||n.612891537T>C||||||	0|0	0|0	1|1	1|1
chr5H	612891959	.	T	A	449	PASS	DP=106;VDB=0.000273343;RPB=0.708756;MQB=1.84553e-10;BQB=0.536555;MQSB=0.407465;SGB=24.5513;MQ0F=0.0;DPR=59,26;AD=59,26;ICB=0.104167;HOB=0.444444;AC=4;AN=12;DP4=36,23,23,3;MQ=47;	A|downstream_gene_variant|MODIFIER|HORVU5Hr1G101600|HORVU5Hr1G101600|transcript|HORVU5Hr1G101600.1|protein_coding||c.*1457T>A|||||1337|WARNING_TRANSCRIPT_NO_START_CODON,A|intergenic_region|MODIFIER|HORVU5Hr1G101600-HORVU5Hr1G101650|HORVU5Hr1G101600-HORVU5Hr1G101650|intergenic_region|HORVU5Hr1G101600-HORVU5Hr1G101650|||n.612891959T>A||||||	0|0	0|0	1|1	1|1
chr5H	612892031	.	T	C	452	PASS	DP=103;VDB=0.00299444;RPB=0.0448825;MQB=1.81779e-10;BQB=0.989203;MQSB=0.935996;SGB=12.9651;MQ0F=0.0;DPR=72,22;AD=72,22;ICB=0.104167;HOB=0.444444;AC=4;AN=12;DP4=33,39,11,11;MQ=48;	C|downstream_gene_variant|MODIFIER|HORVU5Hr1G101600|HORVU5Hr1G101600|transcript|HORVU5Hr1G101600.1|protein_coding||c.*1529T>C|||||1409|WARNING_TRANSCRIPT_NO_START_CODON,C|intergenic_region|MODIFIER|HORVU5Hr1G101600-HORVU5Hr1G101650|HORVU5Hr1G101600-HORVU5Hr1G101650|intergenic_region|HORVU5Hr1G101600-HORVU5Hr1G101650|||n.612892031T>C||||||	0|0	0|0	1|1	1|1
chr5H	612892404	.	A	G	452	PASS	DP=6974;VDB=2.58355e-33;RPB=0.0;MQB=0.0;BQB=0.0;MQSB=2.09144e-05;SGB=-1764.64;MQ0F=0.0;DPR=5153,1451;AD=5153,1451;ICB=0.104167;HOB=0.444444;AC=4;AN=12;DP4=1912,3241,507,947;MQ=48;	G|downstream_gene_variant|MODIFIER|HORVU5Hr1G101600|HORVU5Hr1G101600|transcript|HORVU5Hr1G101600.1|protein_coding||c.*1902A>G|||||1782|WARNING_TRANSCRIPT_NO_START_CODON,G|intergenic_region|MODIFIER|HORVU5Hr1G101600-HORVU5Hr1G101650|HORVU5Hr1G101600-HORVU5Hr1G101650|intergenic_region|HORVU5Hr1G101600-HORVU5Hr1G101650|||n.612892404A>G||||||	0|0	0|0	1|1	1|1
chr5H	612921879	.	T	G	314	PASS	DP=136;VDB=4.18256e-05;RPB=0.000670984;MQB=5.6368e-05;BQB=0.996477;MQSB=0.0105355;SGB=3.46428;MQ0F=0.0;DPR=125,10;AD=125,10;ICB=0.104167;HOB=0.444444;AC=4;AN=12;DP4=0,125,5,5;MQ=48;	G|3_prime_UTR_variant|MODIFIER|HORVU5Hr1G101650|HORVU5Hr1G101650|transcript|HORVU5Hr1G101650.1|protein_coding|2|2|c.*45T>G|||||45|WARNING_TRANSCRIPT_NO_START_CODON	0|0	0|0	1|1	1|1
chr5H	612997155	.	C	G	452	PASS	DP=330;VDB=4.37947e-09;RPB=1.3784e-08;MQB=3.70454e-15;BQB=0.970825;MQSB=0.951718;SGB=18.5074;MQ0F=0.0;DPR=292,29;AD=292,29;ICB=0.104167;HOB=0.444444;AC=4;AN=12;DP4=128,164,15,14;MQ=49;	G|5_prime_UTR_variant|MODIFIER|HORVU5Hr1G101680|HORVU5Hr1G101680|transcript|HORVU5Hr1G101680.2|protein_coding|2|6|c.-7C>G|||||7|	0|0	0|0	1|1	1|1
chr5H	612997509	.	G	A	423	PASS	DP=420;VDB=2.92158e-09;RPB=0.00058391;MQB=2.09761e-11;BQB=0.98951;MQSB=0.804566;SGB=11.3816;MQ0F=0.0;DPR=363,20;AD=363,20;ICB=0.104167;HOB=0.444444;AC=4;AN=12;DP4=199,164,16,4;MQ=49;	A|synonymous_variant|LOW|HORVU5Hr1G101680|HORVU5Hr1G101680|transcript|HORVU5Hr1G101680.2|protein_coding|3|6|c.264G>A|p.Leu88Leu|1274|2090|264|786|88|261||	0|0	0|0	1|1	1|1
chr5H	612998101	.	T	C	452	PASS	DP=547;VDB=0.906397;RPB=0.430127;MQB=0.0;BQB=0.998548;MQSB=0.992045;SGB=184.941;MQ0F=0.0;DPR=346,172;AD=346,172;ICB=0.104167;HOB=0.444444;AC=4;AN=12;DP4=171,175,101,71;MQ=47;	C|synonymous_variant|LOW|HORVU5Hr1G101680|HORVU5Hr1G101680|transcript|HORVU5Hr1G101680.2|protein_coding|5|6|c.604T>C|p.Leu202Leu|1614|2090|604|786|202|261||	0|0	0|0	1|1	1|1
chr5H	612998372	.	C	A	452	PASS	DP=526;VDB=4.07053e-07;RPB=0.989812;MQB=0.0;BQB=0.929933;MQSB=0.000345531;SGB=161.87;MQ0F=0.0;DPR=332,151;AD=332,151;ICB=0.104167;HOB=0.444444;AC=4;AN=12;DP4=169,163,59,92;MQ=47;	A|missense_variant|MODERATE|HORVU5Hr1G101680|HORVU5Hr1G101680|transcript|HORVU5Hr1G101680.2|protein_coding|6|6|c.751C>A|p.Arg251Ser|1761|2090|751|786|251|261||	0|0	0|0	1|1	1|1
chr5H	612998446	.	AT	A	448	PASS	INDEL;IDV=48;IMF=0.96;DP=383;VDB=9.633e-06;MQSB=0.409129;SGB=41.4684;MQ0F=0.0;DPR=270,58;AD=270,58;ICB=0.104167;HOB=0.444444;AC=4;AN=12;DP4=128,142,16,42;MQ=48;	A|3_prime_UTR_variant|MODIFIER|HORVU5Hr1G101680|HORVU5Hr1G101680|transcript|HORVU5Hr1G101680.2|protein_coding|6|6|c.*40delT|||||40|	0|0	0|0	1|1	1|1
chr5H	612998476	.	C	A	452	PASS	DP=351;VDB=6.9162e-09;RPB=0.0013397;MQB=3.82743e-20;BQB=0.299083;MQSB=0.052625;SGB=28.0085;MQ0F=0.0;DPR=287,41;AD=287,41;ICB=0.104167;HOB=0.444444;AC=4;AN=12;DP4=145,142,12,29;MQ=48;	A|3_prime_UTR_variant|MODIFIER|HORVU5Hr1G101680|HORVU5Hr1G101680|transcript|HORVU5Hr1G101680.2|protein_coding|6|6|c.*69C>A|||||69|	0|0	0|0	1|1	1|1
chr5H	613000379	.	CA	C	266	PASS	INDEL;IDV=6;IMF=1.0;DP=47;VDB=0.271134;MQSB=0.928603;SGB=8.10964;MQ0F=0.0;DPR=30,11;AD=30,11;ICB=0.104167;HOB=0.444444;AC=4;AN=12;DP4=21,9,6,5;MQ=49;	C|downstream_gene_variant|MODIFIER|HORVU5Hr1G101680|HORVU5Hr1G101680|transcript|HORVU5Hr1G101680.2|protein_coding||c.*1973delA|||||1679|,C|intergenic_region|MODIFIER|HORVU5Hr1G101680-HORVU5Hr1G101710|HORVU5Hr1G101680-HORVU5Hr1G101710|intergenic_region|HORVU5Hr1G101680-HORVU5Hr1G101710|||n.613000380delA||||||	0|0	0|0	1|1	1|1
chr5H	613000502	.	G	C	391	PASS	DP=86;VDB=0.987675;RPB=0.583526;MQB=1.55862e-07;BQB=0.966521;MQSB=0.206918;SGB=8.21452;MQ0F=0.0;DPR=65,16;AD=65,16;ICB=0.104167;HOB=0.444444;AC=4;AN=12;DP4=37,28,14,2;MQ=48;	C|downstream_gene_variant|MODIFIER|HORVU5Hr1G101680|HORVU5Hr1G101680|transcript|HORVU5Hr1G101680.2|protein_coding||c.*2095G>C|||||1801|,C|intergenic_region|MODIFIER|HORVU5Hr1G101680-HORVU5Hr1G101710|HORVU5Hr1G101680-HORVU5Hr1G101710|intergenic_region|HORVU5Hr1G101680-HORVU5Hr1G101710|||n.613000502G>C||||||	0|0	0|0	1|1	1|1
chr5H	613008464	.	T	C	452	PASS	DP=81;VDB=0.843353;RPB=0.997248;MQB=2.43958e-07;BQB=0.960316;MQSB=0.995537;SGB=22.3513;MQ0F=0.0;DPR=46,24;AD=46,24;ICB=0.104167;HOB=0.444444;AC=4;AN=12;DP4=27,19,12,12;MQ=47;	C|intergenic_region|MODIFIER|HORVU5Hr1G101680-HORVU5Hr1G101710|HORVU5Hr1G101680-HORVU5Hr1G101710|intergenic_region|HORVU5Hr1G101680-HORVU5Hr1G101710|||n.613008464T>C||||||	0|0	0|0	1|1	1|1
chr5H	613011807	.	T	C	325	PASS	DP=90;VDB=0.000398539;RPB=0.0198658;MQB=9.37233e-05;BQB=0.955569;MQSB=0.514335;SGB=3.46416;MQ0F=0.0;DPR=71,10;AD=71,10;ICB=0.104167;HOB=0.444444;AC=4;AN=12;DP4=37,34,5,5;MQ=48;	C|intergenic_region|MODIFIER|HORVU5Hr1G101680-HORVU5Hr1G101710|HORVU5Hr1G101680-HORVU5Hr1G101710|intergenic_region|HORVU5Hr1G101680-HORVU5Hr1G101710|||n.613011807T>C||||||	0|0	0|0	1|1	1|1
chr5H	613479973	.	C	A	316	PASS	DP=53;VDB=0.0501844;RPB=0.99568;MQB=7.78046e-05;BQB=0.996691;MQSB=0.999053;SGB=11.4523;MQ0F=0.0;DPR=33,14;AD=33,14;ICB=0.104167;HOB=0.444444;AC=4;AN=12;DP4=31,2,13,1;MQ=47;	A|5_prime_UTR_variant|MODIFIER|HORVU5Hr1G101990|HORVU5Hr1G101990|transcript|HORVU5Hr1G101990.1|protein_coding|1|1|c.-282C>A|||||282|	0|0	0|0	1|1	1|1
chr5H	613480287	.	C	T	452	PASS	DP=563;VDB=0.920852;RPB=0.0954007;MQB=0.0;BQB=0.447637;MQSB=0.282289;SGB=158.574;MQ0F=0.0;DPR=337,148;AD=337,148;ICB=0.104167;HOB=0.444444;AC=4;AN=12;DP4=190,147,86,62;MQ=47;	T|synonymous_variant|LOW|HORVU5Hr1G101990|HORVU5Hr1G101990|transcript|HORVU5Hr1G101990.1|protein_coding|1|1|c.33C>T|p.Phe11Phe|403|1272|33|789|11|262||	0|0	0|0	1|1	1|1
chr5H	613480428	.	C	T	452	PASS	DP=449;VDB=0.212415;RPB=0.934452;MQB=3.52637e-41;BQB=0.838335;MQSB=0.882811;SGB=122.32;MQ0F=0.0;DPR=270,115;AD=270,115;ICB=0.104167;HOB=0.444444;AC=4;AN=12;DP4=87,183,38,77;MQ=48;	T|synonymous_variant|LOW|HORVU5Hr1G101990|HORVU5Hr1G101990|transcript|HORVU5Hr1G101990.1|protein_coding|1|1|c.174C>T|p.Ala58Ala|544|1272|174|789|58|262||	0|0	0|0	1|1	1|1
chr5H	613480623	.	T	C	452	PASS	DP=287;VDB=0.00537119;RPB=0.144357;MQB=5.85306e-23;BQB=0.998097;MQSB=0.82827;SGB=39.0931;MQ0F=0.0;DPR=212,55;AD=212,55;ICB=0.104167;HOB=0.444444;AC=4;AN=12;DP4=104,108,21,34;MQ=48;	C|synonymous_variant|LOW|HORVU5Hr1G101990|HORVU5Hr1G101990|transcript|HORVU5Hr1G101990.1|protein_coding|1|1|c.369T>C|p.Ser123Ser|739|1272|369|789|123|262||	0|0	0|0	1|1	1|1
chr5H	613480708	.	T	C	381	PASS	DP=193;VDB=8.61013e-07;RPB=8.30901e-08;MQB=6.15414e-10;BQB=0.235921;MQSB=0.395692;SGB=9.79804;MQ0F=0.0;DPR=151,18;AD=151,18;ICB=0.104167;HOB=0.444444;AC=4;AN=12;DP4=60,91,1,17;MQ=49;	C|missense_variant|MODERATE|HORVU5Hr1G101990|HORVU5Hr1G101990|transcript|HORVU5Hr1G101990.1|protein_coding|1|1|c.454T>C|p.Trp152Arg|824|1272|454|789|152|262||	0|0	0|0	1|1	1|1
chr5H	613480919	.	A	G	452	PASS	DP=281;VDB=0.106714;RPB=0.708522;MQB=1.49035e-29;BQB=0.784813;MQSB=0.819404;SGB=84.9672;MQ0F=0.0;DPR=191,81;AD=191,81;ICB=0.104167;HOB=0.444444;AC=4;AN=12;DP4=76,115,31,50;MQ=47;	G|missense_variant|MODERATE|HORVU5Hr1G101990|HORVU5Hr1G101990|transcript|HORVU5Hr1G101990.1|protein_coding|1|1|c.665A>G|p.Tyr222Cys|1035|1272|665|789|222|262||	0|0	0|0	1|1	1|1
chr5H	613708273	.	C	A	325	PASS	DP=34;VDB=0.00175256;RPB=0.901142;MQB=0.00225357;BQB=0.847482;MQSB=0.851779;SGB=8.1736;MQ0F=0.0;DPR=21,11;AD=21,11;ICB=0.104167;HOB=0.444444;AC=4;AN=12;DP4=10,11,5,6;MQ=47;	A|downstream_gene_variant|MODIFIER|HORVU5Hr1G102130|HORVU5Hr1G102130|transcript|HORVU5Hr1G102130.1|protein_coding||c.*16887G>T|||||1667|,A|intergenic_region|MODIFIER|HORVU5Hr1G102040-HORVU5Hr1G102130|HORVU5Hr1G102040-HORVU5Hr1G102130|intergenic_region|HORVU5Hr1G102040-HORVU5Hr1G102130|||n.613708273C>A||||||	0|0	0|0	1|1	1|1
chr5H	613717571	.	G	A	220	PASS	DP=20;VDB=0.759288;RPB=0.800884;MQB=0.00180754;BQB=0.965097;MQSB=0.123915;SGB=4.53574;MQ0F=0.0;DPR=10,8;AD=10,8;ICB=0.104167;HOB=0.444444;AC=4;AN=12;DP4=7,3,1,7;MQ=47;	A|intron_variant|MODIFIER|HORVU5Hr1G102130|HORVU5Hr1G102130|transcript|HORVU5Hr1G102130.1|protein_coding|3|7|c.*3405-1947C>T||||||	0|0	0|0	1|1	1|1
chr5H	613739850	.	A	T	340	PASS	DP=143;VDB=1.62304e-05;RPB=0.000444751;MQB=2.54473e-07;BQB=0.998671;MQSB=0.572521;SGB=5.04753;MQ0F=0.0;DPR=110,12;AD=110,12;ICB=0.104167;HOB=0.444444;AC=4;AN=12;DP4=50,60,2,10;MQ=49;	T|3_prime_UTR_variant|MODIFIER|HORVU5Hr1G102140|HORVU5Hr1G102140|transcript|HORVU5Hr1G102140.1|protein_coding|1|1|c.*67A>T|||||67|WARNING_TRANSCRIPT_NO_START_CODON	0|0	0|0	1|1	1|1
chr5H	613991281	.	A	G	378	PASS	DP=61;VDB=0.510572;RPB=0.877827;MQB=4.06283e-07;BQB=0.723422;MQSB=0.138944;SGB=16.9692;MQ0F=0.0;DPR=37,19;AD=37,19;ICB=0.104167;HOB=0.444444;AC=4;AN=12;DP4=24,13,8,11;MQ=47;	G|missense_variant|MODERATE|HORVU5Hr1G102230|HORVU5Hr1G102230|transcript|HORVU5Hr1G102230.1|protein_coding|2|3|c.796A>G|p.Asn266Asp|796|1839|796|1839|266|612||,G|upstream_gene_variant|MODIFIER|HORVU5Hr1G102220|HORVU5Hr1G102220|transcript|HORVU5Hr1G102220.2|protein_coding||c.-984T>C|||||984|WARNING_TRANSCRIPT_NO_START_CODON	0|0	0|0	1|1	1|1
chr5H	613991760	.	A	C	378	PASS	DP=44;VDB=0.87424;RPB=0.888355;MQB=8.49803e-06;BQB=0.979934;MQSB=0.981224;SGB=9.20601;MQ0F=0.0;DPR=24,12;AD=24,12;ICB=0.104167;HOB=0.444444;AC=4;AN=12;DP4=15,9,7,5;MQ=48;	C|synonymous_variant|LOW|HORVU5Hr1G102230|HORVU5Hr1G102230|transcript|HORVU5Hr1G102230.1|protein_coding|2|3|c.1275A>C|p.Pro425Pro|1275|1839|1275|1839|425|612||,C|upstream_gene_variant|MODIFIER|HORVU5Hr1G102220|HORVU5Hr1G102220|transcript|HORVU5Hr1G102220.2|protein_coding||c.-1463T>G|||||1463|WARNING_TRANSCRIPT_NO_START_CODON	0|0	0|0	1|1	1|1
chr5H	613992119	.	T	C	452	PASS	DP=86;VDB=0.201838;RPB=0.328347;MQB=2.03421e-09;BQB=0.997139;MQSB=0.97061;SGB=27.051;MQ0F=0.0;DPR=45,30;AD=45,30;ICB=0.104167;HOB=0.444444;AC=4;AN=12;DP4=23,22,17,13;MQ=47;	C|synonymous_variant|LOW|HORVU5Hr1G102230|HORVU5Hr1G102230|transcript|HORVU5Hr1G102230.1|protein_coding|3|3|c.1549T>C|p.Leu517Leu|1549|1839|1549|1839|517|612||,C|upstream_gene_variant|MODIFIER|HORVU5Hr1G102220|HORVU5Hr1G102220|transcript|HORVU5Hr1G102220.2|protein_coding||c.-1822A>G|||||1822|WARNING_TRANSCRIPT_NO_START_CODON	0|0	0|0	1|1	1|1
chr5H	614054539	.	A	G	366	PASS	DP=85;VDB=0.7861;RPB=0.435828;MQB=0.00220144;BQB=0.598869;MQSB=0.971119;SGB=5.04752;MQ0F=0.0;DPR=59,12;AD=59,12;ICB=0.104167;HOB=0.444444;AC=4;AN=12;DP4=30,29,8,4;MQ=47;	G|3_prime_UTR_variant|MODIFIER|HORVU5Hr1G102240|HORVU5Hr1G102240|transcript|HORVU5Hr1G102240.2|protein_coding|5|6|c.*726T>C|||||1325|,G|downstream_gene_variant|MODIFIER|HORVU5Hr1G102250|HORVU5Hr1G102250|transcript|HORVU5Hr1G102250.1|protein_coding||c.*2534T>C|||||2533|WARNING_TRANSCRIPT_NO_START_CODON	0|0	0|0	1|1	1|1
chr5H	614055969	.	A	G	317	PASS	DP=69;VDB=0.770514;RPB=0.768294;MQB=2.33091e-05;BQB=0.995381;MQSB=0.950434;SGB=4.25593;MQ0F=0.0;DPR=54,11;AD=54,11;ICB=0.104167;HOB=0.444444;AC=4;AN=12;DP4=35,19,8,3;MQ=48;	G|synonymous_variant|LOW|HORVU5Hr1G102240|HORVU5Hr1G102240|transcript|HORVU5Hr1G102240.2|protein_coding|3|6|c.441T>C|p.Ala147Ala|597|1874|441|546|147|181||,G|downstream_gene_variant|MODIFIER|HORVU5Hr1G102250|HORVU5Hr1G102250|transcript|HORVU5Hr1G102250.1|protein_coding||c.*1104T>C|||||1103|WARNING_TRANSCRIPT_NO_START_CODON	0|0	0|0	1|1	1|1
chr5H	614059184	.	G	A	327	PASS	DP=55;VDB=0.127221;RPB=0.973213;MQB=8.96713e-05;BQB=0.796504;MQSB=0.478674;SGB=-8.44897;MQ0F=0.0;DPR=37,11;AD=37,11;ICB=0.422857;HOB=0.319444;AC=5;AN=12;DP4=22,15,8,3;MQ=48;	A|upstream_gene_variant|MODIFIER|HORVU5Hr1G102240|HORVU5Hr1G102240|transcript|HORVU5Hr1G102240.2|protein_coding||c.-2603C>T|||||2447|,A|upstream_gene_variant|MODIFIER|HORVU5Hr1G102250|HORVU5Hr1G102250|transcript|HORVU5Hr1G102250.1|protein_coding||c.-1929C>T|||||1927|WARNING_TRANSCRIPT_NO_START_CODON,A|intergenic_region|MODIFIER|HORVU5Hr1G102250-HORVU5Hr1G102280|HORVU5Hr1G102250-HORVU5Hr1G102280|i…	0|0	0|0	1|1	1|1
chr5H	614059295	.	C	G	388	PASS	DP=62;VDB=0.198913;RPB=0.896336;MQB=1.88121e-06;BQB=0.935507;MQSB=0.342882;SGB=12.5165;MQ0F=0.0;DPR=32,15;AD=32,15;ICB=0.104167;HOB=0.444444;AC=4;AN=12;DP4=16,16,11,4;MQ=47;	G|upstream_gene_variant|MODIFIER|HORVU5Hr1G102240|HORVU5Hr1G102240|transcript|HORVU5Hr1G102240.2|protein_coding||c.-2714G>C|||||2558|,G|upstream_gene_variant|MODIFIER|HORVU5Hr1G102250|HORVU5Hr1G102250|transcript|HORVU5Hr1G102250.1|protein_coding||c.-2040G>C|||||2038|WARNING_TRANSCRIPT_NO_START_CODON,G|intergenic_region|MODIFIER|HORVU5Hr1G102250-HORVU5Hr1G102280|HORVU5Hr1G102250-HORVU5Hr1G102280|i…	0|0	0|0	1|1	1|1
chr5H	614070321	.	T	G	392	PASS	DP=60;VDB=0.535571;RPB=0.995255;MQB=9.53142e-06;BQB=0.754259;MQSB=0.910527;SGB=14.6984;MQ0F=0.0;DPR=35,17;AD=35,17;ICB=0.104167;HOB=0.444444;AC=4;AN=12;DP4=17,18,6,11;MQ=47;	G|synonymous_variant|LOW|HORVU5Hr1G102280|HORVU5Hr1G102280|transcript|HORVU5Hr1G102280.1|protein_coding|1|2|c.670A>C|p.Arg224Arg|944|1492|670|892|224|296||WARNING_TRANSCRIPT_INCOMPLETE	0|0	0|0	1|1	1|1
chr5H	614133029	.	G	T	322	PASS	DP=45;VDB=0.903505;RPB=0.935381;MQB=0.00141694;BQB=0.991206;MQSB=0.845652;SGB=8.12834;MQ0F=0.0;DPR=26,11;AD=26,11;ICB=0.104167;HOB=0.444444;AC=4;AN=12;DP4=11,15,9,2;MQ=48;	T|upstream_gene_variant|MODIFIER|HORVU5Hr1G102310|HORVU5Hr1G102310|transcript|HORVU5Hr1G102310.2|protein_coding||c.-457C>A|||||457|,T|intergenic_region|MODIFIER|HORVU5Hr1G102310-HORVU5Hr1G102350|HORVU5Hr1G102310-HORVU5Hr1G102350|intergenic_region|HORVU5Hr1G102310-HORVU5Hr1G102350|||n.614133029G>T||||||	0|0	0|0	1|1	1|1
chr5H	614133141	.	T	A	329	PASS	DP=41;VDB=0.155926;RPB=0.839294;MQB=0.000787176;BQB=0.884053;MQSB=0.656821;SGB=8.10964;MQ0F=0.0;DPR=22,11;AD=22,11;ICB=0.104167;HOB=0.444444;AC=4;AN=12;DP4=14,8,7,4;MQ=47;	A|upstream_gene_variant|MODIFIER|HORVU5Hr1G102310|HORVU5Hr1G102310|transcript|HORVU5Hr1G102310.2|protein_coding||c.-569A>T|||||569|,A|intergenic_region|MODIFIER|HORVU5Hr1G102310-HORVU5Hr1G102350|HORVU5Hr1G102310-HORVU5Hr1G102350|intergenic_region|HORVU5Hr1G102310-HORVU5Hr1G102350|||n.614133141T>A||||||	0|0	0|0	1|1	1|1
chr5H	614446907	.	G	A	452	PASS	DP=224;VDB=1.16282e-13;RPB=0.958388;MQB=3.19251e-22;BQB=0.99071;MQSB=0.391998;SGB=126.393;MQ0F=0.0;DPR=81,122;AD=81,122;ICB=0.104167;HOB=0.444444;AC=4;AN=12;DP4=77,4,120,2;MQ=46;	A|3_prime_UTR_variant|MODIFIER|HORVU5Hr1G102530|HORVU5Hr1G102530|transcript|HORVU5Hr1G102530.2|protein_coding|1|1|c.*179C>T|||||179|	0|0	0|0	1|1	1|1
chr5H	614447752	.	G	A	452	PASS	DP=1853;VDB=0.210458;RPB=0.0598834;MQB=0.0;BQB=0.0535677;MQSB=2.83435e-06;SGB=555.279;MQ0F=0.0;DPR=954,779;AD=954,779;ICB=0.104167;HOB=0.444444;AC=4;AN=12;DP4=217,737,274,505;MQ=47;	A|synonymous_variant|LOW|HORVU5Hr1G102530|HORVU5Hr1G102530|transcript|HORVU5Hr1G102530.2|protein_coding|1|1|c.426C>T|p.Phe142Phe|1239|2270|426|1092|142|363||	0|0	0|0	1|1	1|1
chr5H	614448058	.	G	T	452	PASS	DP=2799;VDB=0.0320729;RPB=0.00639465;MQB=0.0;BQB=0.389929;MQSB=0.0492433;SGB=84.3772;MQ0F=0.0;DPR=1416,915;AD=1416,915;ICB=0.104167;HOB=0.444444;AC=4;AN=12;DP4=891,525,563,352;MQ=47;	T|synonymous_variant|LOW|HORVU5Hr1G102530|HORVU5Hr1G102530|transcript|HORVU5Hr1G102530.2|protein_coding|1|1|c.120C>A|p.Ala40Ala|933|2270|120|1092|40|363||	0|0	0|0	1|1	1|1
chr5H	614448294	.	G	A	437	PASS	DP=104;VDB=0.000291294;RPB=0.000145812;MQB=7.2833e-07;BQB=0.936374;MQSB=0.590171;SGB=9.79804;MQ0F=0.0;DPR=71,18;AD=71,18;ICB=0.104167;HOB=0.444444;AC=4;AN=12;DP4=50,21,14,4;MQ=48;	A|5_prime_UTR_variant|MODIFIER|HORVU5Hr1G102530|HORVU5Hr1G102530|transcript|HORVU5Hr1G102530.2|protein_coding|1|1|c.-117C>T|||||117|	0|0	0|0	1|1	1|1
chr5H	614448337	.	C	T	433	PASS	DP=115;VDB=0.000215837;RPB=0.00018771;MQB=1.25438e-06;BQB=0.997387;MQSB=0.573669;SGB=10.5898;MQ0F=0.0;DPR=73,19;AD=73,19;ICB=0.104167;HOB=0.444444;AC=4;AN=12;DP4=53,20,6,13;MQ=48;	T|5_prime_UTR_variant|MODIFIER|HORVU5Hr1G102530|HORVU5Hr1G102530|transcript|HORVU5Hr1G102530.2|protein_coding|1|1|c.-160G>A|||||160|	0|0	0|0	1|1	1|1
chr5H	614472067	.	A	G	452	PASS	DP=1389;VDB=0.000555536;RPB=0.997535;MQB=0.0;BQB=0.976384;MQSB=0.0146797;SGB=508.127;MQ0F=0.0;DPR=608,490;AD=608,490;ICB=0.104167;HOB=0.444444;AC=4;AN=12;DP4=410,198,312,178;MQ=47;	G|missense_variant|MODERATE|HORVU5Hr1G102620|HORVU5Hr1G102620|transcript|HORVU5Hr1G102620.1|protein_coding|2|3|c.59A>G|p.Asn20Ser|1566|3333|59|1623|20|540||,G|downstream_gene_variant|MODIFIER|HORVU5Hr1G102630|HORVU5Hr1G102630|transcript|HORVU5Hr1G102630.2|protein_coding||c.*2422T>C|||||2291|WARNING_TRANSCRIPT_NO_START_CODON	0|0	0|0	1|1	1|1
chr5H	614472408	.	G	A	452	PASS	DP=926;VDB=0.000561858;RPB=0.858747;MQB=0.0;BQB=0.95344;MQSB=0.0264754;SGB=350.508;MQ0F=0.0;DPR=474,339;AD=474,339;ICB=0.104167;HOB=0.444444;AC=4;AN=12;DP4=339,135,239,100;MQ=47;	A|missense_variant|MODERATE|HORVU5Hr1G102620|HORVU5Hr1G102620|transcript|HORVU5Hr1G102620.1|protein_coding|2|3|c.400G>A|p.Ala134Thr|1907|3333|400|1623|134|540||,A|downstream_gene_variant|MODIFIER|HORVU5Hr1G102630|HORVU5Hr1G102630|transcript|HORVU5Hr1G102630.2|protein_coding||c.*2081C>T|||||1950|WARNING_TRANSCRIPT_NO_START_CODON	0|0	0|0	1|1	1|1
chr5H	614508651	.	A	G	368	PASS	DP=114;VDB=0.00142912;RPB=0.770386;MQB=2.01743e-09;BQB=0.427988;MQSB=0.734043;SGB=12.1733;MQ0F=0.0;DPR=75,21;AD=75,21;ICB=0.104167;HOB=0.444444;AC=4;AN=12;DP4=73,2,21,0;MQ=48;	G|3_prime_UTR_variant|MODIFIER|HORVU5Hr1G102720|HORVU5Hr1G102720|transcript|HORVU5Hr1G102720.7|protein_coding|6|7|c.*186T>C|||||186|WARNING_TRANSCRIPT_MULTIPLE_STOP_CODONS	0|0	0|0	1|1	1|1
chr5H	614509057	.	T	C	452	PASS	DP=270;VDB=4.62104e-07;RPB=0.000503629;MQB=2.01167e-21;BQB=0.997809;MQSB=0.612906;SGB=58.6006;MQ0F=0.0;DPR=174,57;AD=174,57;ICB=0.104167;HOB=0.444444;AC=4;AN=12;DP4=106,68,33,24;MQ=48;	C|stop_retained_variant|LOW|HORVU5Hr1G102720|HORVU5Hr1G102720|transcript|HORVU5Hr1G102720.7|protein_coding|6|7|c.1314A>G|p.Ter438Ter|3058|4243|1314|1534|438|510||WARNING_TRANSCRIPT_MULTIPLE_STOP_CODONS	0|0	0|0	1|1	1|1
chr5H	614509831	.	T	A	452	PASS	DP=329;VDB=0.37575;RPB=0.952732;MQB=5.86734e-36;BQB=0.971452;MQSB=0.99556;SGB=94.8547;MQ0F=0.0;DPR=197,90;AD=197,90;ICB=0.104167;HOB=0.444444;AC=4;AN=12;DP4=118,79,48,42;MQ=47;	A|missense_variant|MODERATE|HORVU5Hr1G102720|HORVU5Hr1G102720|transcript|HORVU5Hr1G102720.7|protein_coding|4|7|c.1130A>T|p.Glu377Val|2874|4243|1130|1534|377|510||WARNING_TRANSCRIPT_MULTIPLE_STOP_CODONS	0|0	0|0	1|1	1|1
chr5H	614509953	.	G	A	452	PASS	DP=280;VDB=2.01672e-09;RPB=0.00488899;MQB=1.9909e-15;BQB=0.342394;MQSB=0.460478;SGB=22.4662;MQ0F=0.0;DPR=210,34;AD=210,34;ICB=0.104167;HOB=0.444444;AC=4;AN=12;DP4=104,106,17,17;MQ=48;	A|synonymous_variant|LOW|HORVU5Hr1G102720|HORVU5Hr1G102720|transcript|HORVU5Hr1G102720.7|protein_coding|4|7|c.1008C>T|p.Asp336Asp|2752|4243|1008|1534|336|510||WARNING_TRANSCRIPT_MULTIPLE_STOP_CODONS	0|0	0|0	1|1	1|1
chr5H	614509985	.	A	G	452	PASS	DP=245;VDB=8.76827e-11;RPB=2.6356e-08;MQB=1.33323e-12;BQB=0.928186;MQSB=0.789656;SGB=27.2167;MQ0F=0.0;DPR=182,40;AD=182,40;ICB=0.104167;HOB=0.444444;AC=4;AN=12;DP4=73,109,20,20;MQ=47;	G|missense_variant|MODERATE|HORVU5Hr1G102720|HORVU5Hr1G102720|transcript|HORVU5Hr1G102720.7|protein_coding|4|7|c.976T>C|p.Ser326Pro|2720|4243|976|1534|326|510||WARNING_TRANSCRIPT_MULTIPLE_STOP_CODONS	0|0	0|0	1|1	1|1
chr5H	614510263	.	C	G	452	PASS	DP=251;VDB=0.560975;RPB=0.799281;MQB=2.32937e-22;BQB=0.999742;MQSB=0.889281;SGB=35.1343;MQ0F=0.0;DPR=181,50;AD=181,50;ICB=0.104167;HOB=0.444444;AC=4;AN=12;DP4=108,73,24,26;MQ=48;	G|missense_variant|MODERATE|HORVU5Hr1G102720|HORVU5Hr1G102720|transcript|HORVU5Hr1G102720.7|protein_coding|3|7|c.805G>C|p.Val269Leu|2549|4243|805|1534|269|510||WARNING_TRANSCRIPT_MULTIPLE_STOP_CODONS	0|0	0|0	1|1	1|1
chr5H	614510894	.	G	A	284	PASS	DP=43;VDB=0.830889;RPB=0.985889;MQB=0.000106997;BQB=0.893264;MQSB=0.998623;SGB=2.67256;MQ0F=0.0;DPR=33,9;AD=33,9;ICB=0.104167;HOB=0.444444;AC=4;AN=12;DP4=11,22,4,5;MQ=48;	A|intron_variant|MODIFIER|HORVU5Hr1G102720|HORVU5Hr1G102720|transcript|HORVU5Hr1G102720.7|protein_coding|1|6|c.336?>T||||||WARNING_TRANSCRIPT_MULTIPLE_STOP_CODONS	0|0	0|0	1|1	1|1
chr5H	614510961	.	C	T	452	PASS	DP=208;VDB=0.0676139;RPB=0.70086;MQB=1.27964e-15;BQB=0.418971;MQSB=0.853343;SGB=22.4662;MQ0F=0.0;DPR=142,34;AD=142,34;ICB=0.104167;HOB=0.444444;AC=4;AN=12;DP4=95,47,18,16;MQ=48;	T|missense_variant|MODERATE|HORVU5Hr1G102720|HORVU5Hr1G102720|transcript|HORVU5Hr1G102720.7|protein_coding|1|7|c.298G>A|p.Glu100Lys|2042|4243|298|1534|100|510||WARNING_TRANSCRIPT_MULTIPLE_STOP_CODONS	0|0	0|0	1|1	1|1
chr5H	614512551	.	T	C	334	PASS	DP=34;VDB=0.511287;RPB=0.989977;MQB=0.0030196;BQB=1.0;MQSB=0.999199;SGB=9.23235;MQ0F=0.0;DPR=19,12;AD=19,12;ICB=0.104167;HOB=0.444444;AC=4;AN=12;DP4=13,6,5,7;MQ=46;	C|5_prime_UTR_variant|MODIFIER|HORVU5Hr1G102720|HORVU5Hr1G102720|transcript|HORVU5Hr1G102720.7|protein_coding|1|7|c.-1293A>G|||||1293|WARNING_TRANSCRIPT_MULTIPLE_STOP_CODONS	0|0	0|0	1|1	1|1
chr5H	614629244	.	T	C	452	PASS	DP=197;VDB=0.228574;RPB=0.0305338;MQB=8.19843e-18;BQB=0.879063;MQSB=0.718478;SGB=28.8003;MQ0F=0.0;DPR=141,42;AD=141,42;ICB=0.104167;HOB=0.444444;AC=4;AN=12;DP4=64,77,23,19;MQ=48;	C|missense_variant|MODERATE|HORVU5Hr1G102900|HORVU5Hr1G102900|transcript|HORVU5Hr1G102900.1|protein_coding|1|1|c.395A>G|p.Asn132Ser|537|1330|395|831|132|276||	0|0	0|0	1|1	1|1
chr5H	614689885	.	G	C	352	PASS	DP=28;VDB=4.44566e-06;RPB=0.590646;MQB=0.0010016;BQB=0.857404;MQSB=1.0;SGB=10.2893;MQ0F=0.0;DPR=10,15;AD=10,15;ICB=0.104167;HOB=0.444444;AC=4;AN=12;DP4=0,10,1,14;MQ=46;	C|5_prime_UTR_variant|MODIFIER|HORVU5Hr1G102930|HORVU5Hr1G102930|transcript|HORVU5Hr1G102930.2|protein_coding|1|7|c.-235C>G|||||235|	0|0	0|0	1|1	1|1
chr5H	615596245	.	C	T	430	PASS	DP=92;VDB=0.556921;RPB=0.0353714;MQB=6.27086e-08;BQB=0.751943;MQSB=0.49757;SGB=15.7705;MQ0F=0.0;DPR=55,18;AD=55,18;ICB=0.104167;HOB=0.444444;AC=4;AN=12;DP4=19,36,4,14;MQ=48;	T|3_prime_UTR_variant|MODIFIER|HORVU5Hr1G103400|HORVU5Hr1G103400|transcript|HORVU5Hr1G103400.1|protein_coding|2|2|c.*246C>T|||||1427|	0|0	0|0	1|1	1|1
chr5H	617187225	.	A	T	452	PASS	DP=673;VDB=0.133174;RPB=0.0696653;MQB=0.0;BQB=0.783179;MQSB=0.0897121;SGB=158.574;MQ0F=0.0;DPR=436,148;AD=436,148;ICB=0.104167;HOB=0.444444;AC=4;AN=12;DP4=267,169,81,67;MQ=48;	T|synonymous_variant|LOW|HORVU5Hr1G103790|HORVU5Hr1G103790|transcript|HORVU5Hr1G103790.1|protein_coding|1|3|c.822A>T|p.Ala274Ala|1443|2074|822|1092|274|363||	0|0	0|0	1|1	1|1
chr5H	617189249	.	T	C	452	PASS	DP=665;VDB=0.00839829;RPB=0.136036;MQB=0.0;BQB=0.991416;MQSB=0.977673;SGB=83.6579;MQ0F=0.0;DPR=403,148;AD=403,148;ICB=0.104167;HOB=0.444444;AC=4;AN=12;DP4=204,199,77,71;MQ=48;	C|3_prime_UTR_variant|MODIFIER|HORVU5Hr1G103790|HORVU5Hr1G103790|transcript|HORVU5Hr1G103790.1|protein_coding|3|3|c.*79T>C|||||79|	0|0	0|0	1|1	1|1
chr5H	617242751	.	T	C	321	PASS	DP=58;VDB=0.201801;RPB=0.231186;MQB=4.14288e-05;BQB=0.994296;MQSB=0.997843;SGB=3.46416;MQ0F=0.0;DPR=46,10;AD=46,10;ICB=0.104167;HOB=0.444444;AC=4;AN=12;DP4=26,20,4,6;MQ=48;	C|synonymous_variant|LOW|HORVU5Hr1G103860|HORVU5Hr1G103860|transcript|HORVU5Hr1G103860.22|protein_coding|4|13|c.396A>G|p.Lys132Lys|396|1187|396|1185|132|394||WARNING_TRANSCRIPT_NO_START_CODON,C|upstream_gene_variant|MODIFIER|HORVU5Hr1G103850|HORVU5Hr1G103850|transcript|HORVU5Hr1G103850.6|protein_coding||c.-2373T>C|||||2215|	0|0	0|0	1|1	1|1
chr5H	617244034	.	G	T	452	PASS	DP=63;VDB=0.00662819;RPB=0.644542;MQB=4.13579e-06;BQB=0.363526;MQSB=0.737229;SGB=14.6719;MQ0F=0.0;DPR=42,17;AD=42,17;ICB=0.104167;HOB=0.444444;AC=4;AN=12;DP4=21,21,9,8;MQ=47;	T|upstream_gene_variant|MODIFIER|HORVU5Hr1G103860|HORVU5Hr1G103860|transcript|HORVU5Hr1G103860.22|protein_coding||c.-198C>A|||||198|WARNING_TRANSCRIPT_NO_START_CODON,T|upstream_gene_variant|MODIFIER|HORVU5Hr1G103850|HORVU5Hr1G103850|transcript|HORVU5Hr1G103850.6|protein_coding||c.-1090G>T|||||932|,T|intergenic_region|MODIFIER|HORVU5Hr1G103860-HORVU5Hr1G103850|HORVU5Hr1G103860-HORVU5Hr1G103850|int…	0|0	0|0	1|1	1|1
chr5H	617245060	.	C	T	452	PASS	DP=844;VDB=0.000117142;RPB=0.568493;MQB=0.0;BQB=0.952938;MQSB=0.449233;SGB=299.197;MQ0F=0.0;DPR=514,276;AD=514,276;ICB=0.104167;HOB=0.444444;AC=4;AN=12;DP4=504,10,270,6;MQ=47;	T|5_prime_UTR_variant|MODIFIER|HORVU5Hr1G103850|HORVU5Hr1G103850|transcript|HORVU5Hr1G103850.6|protein_coding|1|3|c.-64C>T|||||64|,T|upstream_gene_variant|MODIFIER|HORVU5Hr1G103860|HORVU5Hr1G103860|transcript|HORVU5Hr1G103860.22|protein_coding||c.-1224G>A|||||1224|WARNING_TRANSCRIPT_NO_START_CODON	0|0	0|0	1|1	1|1
chr5H	617246903	.	C	T	390	PASS	DP=52;VDB=0.590314;RPB=0.654878;MQB=3.88911e-08;BQB=0.946483;MQSB=0.619263;SGB=19.6945;MQ0F=0.0;DPR=26,21;AD=26,21;ICB=0.104167;HOB=0.444444;AC=4;AN=12;DP4=13,13,14,7;MQ=47;	T|upstream_gene_variant|MODIFIER|HORVU5Hr1G103860|HORVU5Hr1G103860|transcript|HORVU5Hr1G103860.22|protein_coding||c.-3067G>A|||||3067|WARNING_TRANSCRIPT_NO_START_CODON,T|intron_variant|MODIFIER|HORVU5Hr1G103850|HORVU5Hr1G103850|transcript|HORVU5Hr1G103850.6|protein_coding|1|2|c.1363?>T||||||	0|0	0|0	1|1	1|1
chr5H	617248048	.	G	T	327	PASS	DP=45;VDB=0.873154;RPB=0.902673;MQB=2.50265e-05;BQB=0.992238;MQSB=0.603235;SGB=8.10964;MQ0F=0.0;DPR=28,11;AD=28,11;ICB=0.104167;HOB=0.444444;AC=4;AN=12;DP4=18,10,4,7;MQ=48;	T|upstream_gene_variant|MODIFIER|HORVU5Hr1G103860|HORVU5Hr1G103860|transcript|HORVU5Hr1G103860.22|protein_coding||c.-4212C>A|||||4212|WARNING_TRANSCRIPT_NO_START_CODON,T|intron_variant|MODIFIER|HORVU5Hr1G103850|HORVU5Hr1G103850|transcript|HORVU5Hr1G103850.6|protein_coding|1|2|c.1364-155G>T||||||	0|0	0|0	1|1	1|1
chr5H	617661713	.	T	C	261	PASS	DP=21;VDB=0.405153;RPB=0.890706;MQB=0.00873218;BQB=1.0;MQSB=0.907354;SGB=3.90512;MQ0F=0.0;DPR=8,9;AD=8,9;ICB=0.104167;HOB=0.444444;AC=4;AN=12;DP4=6,2,8,1;MQ=47;	C|3_prime_UTR_variant|MODIFIER|HORVU5Hr1G103920|HORVU5Hr1G103920|transcript|HORVU5Hr1G103920.1|protein_coding|1|1|c.*55A>G|||||55|WARNING_TRANSCRIPT_NO_START_CODON	0|0	0|0	1|1	1|1
chr5H	618152563	.	C	T	347	PASS	DP=78;VDB=1.04744e-05;RPB=0.0970307;MQB=3.01786e-05;BQB=0.996301;MQSB=0.877261;SGB=4.25581;MQ0F=0.0;DPR=61,11;AD=61,11;ICB=0.104167;HOB=0.444444;AC=4;AN=12;DP4=34,27,7,4;MQ=48;	T|synonymous_variant|LOW|HORVU5Hr1G104050|HORVU5Hr1G104050|transcript|HORVU5Hr1G104050.4|protein_coding|2|3|c.1149G>A|p.Leu383Leu|1257|1696|1149|1254|383|417||,T|upstream_gene_variant|MODIFIER|HORVU5Hr1G104070|HORVU5Hr1G104070|transcript|HORVU5Hr1G104070.1|protein_coding||c.-4295C>T|||||4162|	0|0	0|0	1|1	1|1
chr5H	618155920	.	G	A	381	PASS	DP=71;VDB=0.397552;RPB=0.960094;MQB=1.00302e-06;BQB=0.946078;MQSB=0.958962;SGB=5.83926;MQ0F=0.0;DPR=54,13;AD=54,13;ICB=0.104167;HOB=0.444444;AC=4;AN=12;DP4=23,31,3,10;MQ=48;	A|synonymous_variant|LOW|HORVU5Hr1G104050|HORVU5Hr1G104050|transcript|HORVU5Hr1G104050.4|protein_coding|1|3|c.519C>T|p.Leu173Leu|627|1696|519|1254|173|417||,A|upstream_gene_variant|MODIFIER|HORVU5Hr1G104070|HORVU5Hr1G104070|transcript|HORVU5Hr1G104070.1|protein_coding||c.-938G>A|||||805|	0|0	0|0	1|1	1|1
chr5H	618156065	.	C	T	280	PASS	DP=32;VDB=0.650146;RPB=0.98568;MQB=0.284674;BQB=0.998399;MQSB=0.998399;SGB=5.93738;MQ0F=0.0;DPR=16,9;AD=16,9;ICB=0.104167;HOB=0.444444;AC=4;AN=12;DP4=4,12,5,4;MQ=46;	T|missense_variant|MODERATE|HORVU5Hr1G104050|HORVU5Hr1G104050|transcript|HORVU5Hr1G104050.4|protein_coding|1|3|c.374G>A|p.Arg125His|482|1696|374|1254|125|417||,T|upstream_gene_variant|MODIFIER|HORVU5Hr1G104070|HORVU5Hr1G104070|transcript|HORVU5Hr1G104070.1|protein_coding||c.-793C>T|||||660|	0|0	0|0	1|1	1|1
chr5H	618156305	.	A	G	404	PASS	DP=60;VDB=0.853356;RPB=0.996373;MQB=1.61751e-07;BQB=0.74503;MQSB=0.78627;SGB=13.5792;MQ0F=0.0;DPR=43,16;AD=43,16;ICB=0.104167;HOB=0.444444;AC=4;AN=12;DP4=2,41,2,14;MQ=48;	G|missense_variant|MODERATE|HORVU5Hr1G104050|HORVU5Hr1G104050|transcript|HORVU5Hr1G104050.4|protein_coding|1|3|c.134T>C|p.Leu45Pro|242|1696|134|1254|45|417||,G|upstream_gene_variant|MODIFIER|HORVU5Hr1G104070|HORVU5Hr1G104070|transcript|HORVU5Hr1G104070.1|protein_coding||c.-553A>G|||||420|	0|0	0|0	1|1	1|1
chr5H	618179578	.	T	A	442	PASS	DP=61;VDB=0.000335367;RPB=0.995182;MQB=1.80711e-07;BQB=0.989192;MQSB=0.47104;SGB=17.711;MQ0F=0.0;DPR=29,21;AD=29,21;ICB=0.104167;HOB=0.444444;AC=4;AN=12;DP4=16,13,18,3;MQ=47;	A|3_prime_UTR_variant|MODIFIER|HORVU5Hr1G104090|HORVU5Hr1G104090|transcript|HORVU5Hr1G104090.1|protein_coding|1|2|c.*558T>A|||||558|WARNING_TRANSCRIPT_NO_START_CODON,A|3_prime_UTR_variant|MODIFIER|HORVU5Hr1G104080|HORVU5Hr1G104080|transcript|HORVU5Hr1G104080.8|protein_coding|8|8|c.*4066A>T|||||4066|	0|0	0|0	1|1	1|1
chr5H	618179680	.	C	T	452	PASS	DP=59;VDB=0.437074;RPB=0.233172;MQB=0.000332053;BQB=0.882356;MQSB=0.37113;SGB=21.4425;MQ0F=0.0;DPR=29,24;AD=29,24;ICB=0.104167;HOB=0.444444;AC=4;AN=12;DP4=15,14,7,17;MQ=47;	T|3_prime_UTR_variant|MODIFIER|HORVU5Hr1G104090|HORVU5Hr1G104090|transcript|HORVU5Hr1G104090.1|protein_coding|1|2|c.*660C>T|||||660|WARNING_TRANSCRIPT_NO_START_CODON,T|3_prime_UTR_variant|MODIFIER|HORVU5Hr1G104080|HORVU5Hr1G104080|transcript|HORVU5Hr1G104080.8|protein_coding|8|8|c.*3964G>A|||||3964|	0|0	0|0	1|1	1|1
chr5H	618179774	.	C	T	391	PASS	DP=49;VDB=0.281015;RPB=0.509185;MQB=1.30806e-05;BQB=0.98217;MQSB=0.745795;SGB=13.5792;MQ0F=0.0;DPR=29,16;AD=29,16;ICB=0.104167;HOB=0.444444;AC=4;AN=12;DP4=20,9,14,2;MQ=47;	T|3_prime_UTR_variant|MODIFIER|HORVU5Hr1G104090|HORVU5Hr1G104090|transcript|HORVU5Hr1G104090.1|protein_coding|1|2|c.*754C>T|||||754|WARNING_TRANSCRIPT_NO_START_CODON,T|3_prime_UTR_variant|MODIFIER|HORVU5Hr1G104080|HORVU5Hr1G104080|transcript|HORVU5Hr1G104080.8|protein_coding|8|8|c.*3870G>A|||||3870|	0|0	0|0	1|1	1|1
chr5H	618180034	.	T	C	443	PASS	DP=64;VDB=0.377978;RPB=0.985482;MQB=0.000525676;BQB=0.999594;MQSB=0.703719;SGB=16.8845;MQ0F=0.0;DPR=33,19;AD=33,19;ICB=0.104167;HOB=0.444444;AC=4;AN=12;DP4=16,17,13,6;MQ=47;	C|3_prime_UTR_variant|MODIFIER|HORVU5Hr1G104090|HORVU5Hr1G104090|transcript|HORVU5Hr1G104090.1|protein_coding|1|2|c.*1014T>C|||||1014|WARNING_TRANSCRIPT_NO_START_CODON,C|3_prime_UTR_variant|MODIFIER|HORVU5Hr1G104080|HORVU5Hr1G104080|transcript|HORVU5Hr1G104080.8|protein_coding|8|8|c.*3610A>G|||||3610|	0|0	0|0	1|1	1|1
chr5H	618180184	.	T	G	354	PASS	DP=64;VDB=0.000540892;RPB=0.753875;MQB=2.4628e-05;BQB=0.972479;MQSB=0.482659;SGB=4.25584;MQ0F=0.0;DPR=43,11;AD=43,11;ICB=0.104167;HOB=0.444444;AC=4;AN=12;DP4=26,17,5,6;MQ=48;	G|3_prime_UTR_variant|MODIFIER|HORVU5Hr1G104090|HORVU5Hr1G104090|transcript|HORVU5Hr1G104090.1|protein_coding|1|2|c.*1164T>G|||||1164|WARNING_TRANSCRIPT_NO_START_CODON,G|3_prime_UTR_variant|MODIFIER|HORVU5Hr1G104080|HORVU5Hr1G104080|transcript|HORVU5Hr1G104080.8|protein_coding|8|8|c.*3460A>C|||||3460|	0|0	0|0	1|1	1|1
chr5H	618180232	.	T	G	444	PASS	DP=69;VDB=0.022889;RPB=0.00524733;MQB=3.14979e-07;BQB=0.985486;MQSB=0.660597;SGB=17.989;MQ0F=0.0;DPR=36,20;AD=36,20;ICB=0.104167;HOB=0.444444;AC=4;AN=12;DP4=21,15,11,9;MQ=47;	G|3_prime_UTR_variant|MODIFIER|HORVU5Hr1G104090|HORVU5Hr1G104090|transcript|HORVU5Hr1G104090.1|protein_coding|1|2|c.*1212T>G|||||1212|WARNING_TRANSCRIPT_NO_START_CODON,G|3_prime_UTR_variant|MODIFIER|HORVU5Hr1G104080|HORVU5Hr1G104080|transcript|HORVU5Hr1G104080.8|protein_coding|8|8|c.*3412A>C|||||3412|	0|0	0|0	1|1	1|1
chr5H	618180618	.	C	A	453	PASS	DP=48;VDB=0.478586;RPB=0.993122;MQB=7.29318e-06;BQB=0.96415;MQSB=0.955315;SGB=20.2098;MQ0F=0.0;DPR=21,23;AD=21,23;ICB=0.104167;HOB=0.444444;AC=4;AN=12;DP4=13,8,17,6;MQ=46;	A|3_prime_UTR_variant|MODIFIER|HORVU5Hr1G104090|HORVU5Hr1G104090|transcript|HORVU5Hr1G104090.1|protein_coding|1|2|c.*1598C>A|||||1598|WARNING_TRANSCRIPT_NO_START_CODON,A|3_prime_UTR_variant|MODIFIER|HORVU5Hr1G104080|HORVU5Hr1G104080|transcript|HORVU5Hr1G104080.8|protein_coding|8|8|c.*3026G>T|||||3026|	0|0	0|0	1|1	1|1
chr5H	618180706	.	T	C	452	PASS	DP=107;VDB=0.294384;RPB=0.916088;MQB=1.93214e-07;BQB=0.98564;MQSB=0.32706;SGB=34.3791;MQ0F=0.0;DPR=49,37;AD=49,37;ICB=0.104167;HOB=0.444444;AC=4;AN=12;DP4=33,16,23,14;MQ=46;	C|3_prime_UTR_variant|MODIFIER|HORVU5Hr1G104090|HORVU5Hr1G104090|transcript|HORVU5Hr1G104090.1|protein_coding|1|2|c.*1686T>C|||||1686|WARNING_TRANSCRIPT_NO_START_CODON,C|3_prime_UTR_variant|MODIFIER|HORVU5Hr1G104080|HORVU5Hr1G104080|transcript|HORVU5Hr1G104080.8|protein_coding|8|8|c.*2938A>G|||||2938|	0|0	0|0	1|1	1|1
chr5H	618180777	.	G	A	452	PASS	DP=88;VDB=0.163167;RPB=0.788482;MQB=1.62767e-08;BQB=0.931163;MQSB=0.346435;SGB=19.0631;MQ0F=0.0;DPR=53,21;AD=53,21;ICB=0.104167;HOB=0.444444;AC=4;AN=12;DP4=34,19,11,10;MQ=48;	A|3_prime_UTR_variant|MODIFIER|HORVU5Hr1G104090|HORVU5Hr1G104090|transcript|HORVU5Hr1G104090.1|protein_coding|1|2|c.*1757G>A|||||1757|WARNING_TRANSCRIPT_NO_START_CODON,A|3_prime_UTR_variant|MODIFIER|HORVU5Hr1G104080|HORVU5Hr1G104080|transcript|HORVU5Hr1G104080.8|protein_coding|8|8|c.*2867C>T|||||2867|	0|0	0|0	1|1	1|1
chr5H	618180907	.	C	T	433	PASS	DP=58;VDB=0.807913;RPB=0.720779;MQB=7.49646e-08;BQB=0.958555;MQSB=0.929953;SGB=17.8543;MQ0F=0.0;DPR=32,21;AD=32,21;ICB=0.104167;HOB=0.444444;AC=4;AN=12;DP4=20,12,16,5;MQ=47;	T|3_prime_UTR_variant|MODIFIER|HORVU5Hr1G104090|HORVU5Hr1G104090|transcript|HORVU5Hr1G104090.1|protein_coding|1|2|c.*1887C>T|||||1887|WARNING_TRANSCRIPT_NO_START_CODON,T|3_prime_UTR_variant|MODIFIER|HORVU5Hr1G104080|HORVU5Hr1G104080|transcript|HORVU5Hr1G104080.8|protein_coding|8|8|c.*2737G>A|||||2737|	0|0	0|0	1|1	1|1
chr5H	618182978	.	A	C	452	PASS	DP=5955;VDB=0.00155492;RPB=0.00516805;MQB=0.0;BQB=1.00953e-07;MQSB=0.3788;SGB=1408.79;MQ0F=0.0;DPR=3329,1285;AD=3329,1285;ICB=0.104167;HOB=0.444444;AC=4;AN=12;DP4=1194,2135,516,770;MQ=48;	C|3_prime_UTR_variant|MODIFIER|HORVU5Hr1G104090|HORVU5Hr1G104090|transcript|HORVU5Hr1G104090.1|protein_coding|1|2|c.*3958A>C|||||3958|WARNING_TRANSCRIPT_NO_START_CODON,C|3_prime_UTR_variant|MODIFIER|HORVU5Hr1G104080|HORVU5Hr1G104080|transcript|HORVU5Hr1G104080.8|protein_coding|8|8|c.*666T>G|||||666|	0|0	0|0	1|1	1|1
chr5H	618183086	.	TA	TAA	360	PASS	INDEL;IDV=21;IMF=0.954545;DP=152;VDB=9.71566e-05;MQSB=0.996212;SGB=28.9539;MQ0F=0.0;DPR=92,30;AD=92,30;ICB=0.104167;HOB=0.444444;AC=4;AN=12;DP4=12,80,1,29;MQ=49;	TAA|3_prime_UTR_variant|MODIFIER|HORVU5Hr1G104090|HORVU5Hr1G104090|transcript|HORVU5Hr1G104090.1|protein_coding|1|2|c.*4067dupA|||||4068|WARNING_TRANSCRIPT_NO_START_CODON,TAA|3_prime_UTR_variant|MODIFIER|HORVU5Hr1G104080|HORVU5Hr1G104080|transcript|HORVU5Hr1G104080.8|protein_coding|8|8|c.*556_*557insT|||||556|	0|0	0|0	1|1	1|1
chr5H	618183483	.	C	A	452	PASS	DP=118;VDB=0.20479;RPB=0.87389;MQB=6.36505e-10;BQB=0.75484;MQSB=0.433265;SGB=-11.3644;MQ0F=0.0;DPR=78,24;AD=78,24;ICB=0.104167;HOB=0.444444;AC=4;AN=12;DP4=43,35,16,9;MQ=48;	A|3_prime_UTR_variant|MODIFIER|HORVU5Hr1G104090|HORVU5Hr1G104090|transcript|HORVU5Hr1G104090.1|protein_coding|1|2|c.*4463C>A|||||4463|WARNING_TRANSCRIPT_NO_START_CODON,A|3_prime_UTR_variant|MODIFIER|HORVU5Hr1G104080|HORVU5Hr1G104080|transcript|HORVU5Hr1G104080.8|protein_coding|8|8|c.*161G>T|||||161|	0|0	0|0	1|1	1|1
chr5H	618185104	.	C	T	452	PASS	DP=123;VDB=0.225388;RPB=0.687022;MQB=4.1232e-12;BQB=1.0;MQSB=0.663153;SGB=30.0384;MQ0F=0.0;DPR=78,31;AD=78,31;ICB=0.104167;HOB=0.444444;AC=4;AN=12;DP4=36,42,17,14;MQ=48;	T|missense_variant|MODERATE|HORVU5Hr1G104080|HORVU5Hr1G104080|transcript|HORVU5Hr1G104080.8|protein_coding|3|8|c.1447G>A|p.Ala483Thr|1921|7998|1447|2376|483|791||,T|downstream_gene_variant|MODIFIER|HORVU5Hr1G104090|HORVU5Hr1G104090|transcript|HORVU5Hr1G104090.1|protein_coding||c.*6084C>T|||||822|WARNING_TRANSCRIPT_NO_START_CODON	0|0	0|0	1|1	1|1
chr5H	618185532	.	T	C	452	PASS	DP=80;VDB=1.36906e-05;RPB=0.00943315;MQB=4.16189e-09;BQB=0.627265;MQSB=0.961812;SGB=9.00628;MQ0F=0.0;DPR=56,17;AD=56,17;ICB=0.104167;HOB=0.444444;AC=4;AN=12;DP4=39,17,11,6;MQ=48;	C|missense_variant|MODERATE|HORVU5Hr1G104080|HORVU5Hr1G104080|transcript|HORVU5Hr1G104080.8|protein_coding|2|8|c.1157A>G|p.Asn386Ser|1631|7998|1157|2376|386|791||,C|downstream_gene_variant|MODIFIER|HORVU5Hr1G104090|HORVU5Hr1G104090|transcript|HORVU5Hr1G104090.1|protein_coding||c.*6512T>C|||||1250|WARNING_TRANSCRIPT_NO_START_CODON	0|0	0|0	1|1	1|1
chr5H	618185897	.	G	C	283	PASS	DP=57;VDB=0.00205158;RPB=0.194215;MQB=0.000379611;BQB=1.0;MQSB=0.832297;SGB=2.6727;MQ0F=0.0;DPR=45,9;AD=45,9;ICB=0.104167;HOB=0.444444;AC=4;AN=12;DP4=23,22,5,4;MQ=48;	C|synonymous_variant|LOW|HORVU5Hr1G104080|HORVU5Hr1G104080|transcript|HORVU5Hr1G104080.8|protein_coding|2|8|c.792C>G|p.Gly264Gly|1266|7998|792|2376|264|791||,C|downstream_gene_variant|MODIFIER|HORVU5Hr1G104090|HORVU5Hr1G104090|transcript|HORVU5Hr1G104090.1|protein_coding||c.*6877G>C|||||1615|WARNING_TRANSCRIPT_NO_START_CODON	0|0	0|0	1|1	1|1
chr5H	618187346	.	C	A	355	PASS	DP=27;VDB=0.000894958;RPB=0.394987;MQB=0.00153154;BQB=0.937241;MQSB=0.990401;SGB=9.72932;MQ0F=0.0;DPR=12,14;AD=12,14;ICB=0.104167;HOB=0.444444;AC=4;AN=12;DP4=5,7,3,11;MQ=46;	A|5_prime_UTR_variant|MODIFIER|HORVU5Hr1G104080|HORVU5Hr1G104080|transcript|HORVU5Hr1G104080.8|protein_coding|1|8|c.-131G>T|||||658|,A|downstream_gene_variant|MODIFIER|HORVU5Hr1G104090|HORVU5Hr1G104090|transcript|HORVU5Hr1G104090.1|protein_coding||c.*8326C>A|||||3064|WARNING_TRANSCRIPT_NO_START_CODON	0|0	0|0	1|1	1|1
chr5H	618528895	.	C	T	433	PASS	DP=60;VDB=0.760288;RPB=0.44317;MQB=5.89141e-06;BQB=0.698336;MQSB=0.970085;SGB=14.6719;MQ0F=0.0;DPR=37,17;AD=37,17;ICB=0.104167;HOB=0.444444;AC=4;AN=12;DP4=20,17,12,5;MQ=47;	T|upstream_gene_variant|MODIFIER|HORVU5Hr1G104190|HORVU5Hr1G104190|transcript|HORVU5Hr1G104190.1|protein_coding||c.-4833C>T|||||4832|WARNING_TRANSCRIPT_NO_START_CODON,T|intron_variant|MODIFIER|HORVU5Hr1G104160|HORVU5Hr1G104160|transcript|HORVU5Hr1G104160.1|protein_coding|4|9|c.1228-306C>T||||||WARNING_TRANSCRIPT_NO_START_CODON	0|0	0|0	1|1	1|1
chr5H	618536323	.	C	T	452	PASS	DP=399;VDB=0.0247012;RPB=0.00214151;MQB=3.14134e-21;BQB=0.995763;MQSB=0.0771179;SGB=66.013;MQ0F=0.0;DPR=271,89;AD=271,89;ICB=0.104167;HOB=0.444444;AC=4;AN=12;DP4=120,151,43,46;MQ=47;	T|synonymous_variant|LOW|HORVU5Hr1G104190|HORVU5Hr1G104190|transcript|HORVU5Hr1G104190.1|protein_coding|4|4|c.1188C>T|p.Ser396Ser|1189|1435|1188|1215|396|404||WARNING_TRANSCRIPT_NO_START_CODON,T|downstream_gene_variant|MODIFIER|HORVU5Hr1G104160|HORVU5Hr1G104160|transcript|HORVU5Hr1G104160.1|protein_coding||c.*3540C>T|||||3177|WARNING_TRANSCRIPT_NO_START_CODON,T|downstream_gene_variant|MODIFIER|HO…	0|0	0|0	1|1	1|1
chr5H	618537995	.	A	G	452	PASS	DP=458;VDB=0.03302;RPB=0.0259497;MQB=3.77634e-32;BQB=0.97301;MQSB=0.205423;SGB=139.898;MQ0F=0.0;DPR=273,131;AD=273,131;ICB=0.104167;HOB=0.444444;AC=4;AN=12;DP4=180,93,90,41;MQ=47;	G|3_prime_UTR_variant|MODIFIER|HORVU5Hr1G104200|HORVU5Hr1G104200|transcript|HORVU5Hr1G104200.1|protein_coding|10|10|c.*128T>C|||||128|WARNING_TRANSCRIPT_INCOMPLETE,G|downstream_gene_variant|MODIFIER|HORVU5Hr1G104160|HORVU5Hr1G104160|transcript|HORVU5Hr1G104160.1|protein_coding||c.*5212A>G|||||4849|WARNING_TRANSCRIPT_NO_START_CODON,G|downstream_gene_variant|MODIFIER|HORVU5Hr1G104190|HORVU5Hr1G1041…	0|0	0|0	1|1	1|1
chr5H	618540666	.	A	G	233	PASS	DP=16;VDB=0.137644;RPB=0.966012;MQB=0.0857407;BQB=0.966012;MQSB=0.740818;SGB=3.17081;MQ0F=0.0;DPR=7,7;AD=7,7;ICB=0.117361;HOB=0.48;AC=4;AN=10;DP4=3,4,3,4;MQ=46;	G|downstream_gene_variant|MODIFIER|HORVU5Hr1G104190|HORVU5Hr1G104190|transcript|HORVU5Hr1G104190.1|protein_coding||c.*4316A>G|||||4097|WARNING_TRANSCRIPT_NO_START_CODON,G|intron_variant|MODIFIER|HORVU5Hr1G104200|HORVU5Hr1G104200|transcript|HORVU5Hr1G104200.1|protein_coding|4|9|c.507?>C||||||WARNING_TRANSCRIPT_INCOMPLETE	0|0	0|0	1|1	1|1
chr5H	618625639	.	C	A	360	PASS	DP=98;VDB=0.0164384;RPB=0.000437241;MQB=3.9426e-07;BQB=0.942936;MQSB=0.263074;SGB=8.21452;MQ0F=0.0;DPR=64,16;AD=64,16;ICB=0.104167;HOB=0.444444;AC=4;AN=12;DP4=34,30,1,15;MQ=48;	A|synonymous_variant|LOW|HORVU5Hr1G104230|HORVU5Hr1G104230|transcript|HORVU5Hr1G104230.4|protein_coding|2|3|c.507C>A|p.Pro169Pro|1204|4875|507|1473|169|490||,A|downstream_gene_variant|MODIFIER|HORVU5Hr1G104240|HORVU5Hr1G104240|transcript|HORVU5Hr1G104240.1|protein_coding||c.*2361G>T|||||2361|	0|0	0|0	1|1	1|1
chr5H	618626185	.	A	G	452	PASS	DP=264;VDB=0.00661697;RPB=0.204749;MQB=1.51982e-28;BQB=0.90967;MQSB=0.997937;SGB=115.246;MQ0F=0.0;DPR=127,108;AD=127,108;ICB=0.104167;HOB=0.444444;AC=4;AN=12;DP4=88,39,78,30;MQ=46;	G|synonymous_variant|LOW|HORVU5Hr1G104230|HORVU5Hr1G104230|transcript|HORVU5Hr1G104230.4|protein_coding|2|3|c.1053A>G|p.Lys351Lys|1750|4875|1053|1473|351|490||,G|downstream_gene_variant|MODIFIER|HORVU5Hr1G104240|HORVU5Hr1G104240|transcript|HORVU5Hr1G104240.1|protein_coding||c.*1815T>C|||||1815|	0|0	0|0	1|1	1|1
chr5H	618627739	.	A	G	446	PASS	DP=107;VDB=1.05267e-08;RPB=3.21655e-05;MQB=4.39862e-05;BQB=0.946121;MQSB=0.745703;SGB=22.3859;MQ0F=0.0;DPR=65,24;AD=65,24;ICB=0.104167;HOB=0.444444;AC=4;AN=12;DP4=51,14,20,4;MQ=46;	G|3_prime_UTR_variant|MODIFIER|HORVU5Hr1G104230|HORVU5Hr1G104230|transcript|HORVU5Hr1G104230.4|protein_coding|3|3|c.*1039A>G|||||1134|,G|downstream_gene_variant|MODIFIER|HORVU5Hr1G104240|HORVU5Hr1G104240|transcript|HORVU5Hr1G104240.1|protein_coding||c.*261T>C|||||261|	0|0	0|0	1|1	1|1
chr5H	618627766	.	C	G	393	PASS	DP=130;VDB=0.0037444;RPB=0.0153499;MQB=6.52403e-07;BQB=0.963188;MQSB=0.933864;SGB=15.3404;MQ0F=0.0;DPR=84,25;AD=84,25;ICB=0.104167;HOB=0.444444;AC=4;AN=12;DP4=59,25,15,10;MQ=47;	G|3_prime_UTR_variant|MODIFIER|HORVU5Hr1G104230|HORVU5Hr1G104230|transcript|HORVU5Hr1G104230.4|protein_coding|3|3|c.*1066C>G|||||1161|,G|downstream_gene_variant|MODIFIER|HORVU5Hr1G104240|HORVU5Hr1G104240|transcript|HORVU5Hr1G104240.1|protein_coding||c.*234G>C|||||234|	0|0	0|0	1|1	1|1
chr5H	619073608	.	A	G	452	PASS	DP=1868;VDB=0.000303516;RPB=0.000194642;MQB=0.0;BQB=0.946141;MQSB=0.756335;SGB=324.899;MQ0F=0.0;DPR=1143,551;AD=1143,551;ICB=0.104167;HOB=0.444444;AC=4;AN=12;DP4=714,429,359,192;MQ=47;	G|missense_variant|MODERATE|HORVU5Hr1G104380|HORVU5Hr1G104380|transcript|HORVU5Hr1G104380.1|protein_coding|5|9|c.682A>G|p.Ser228Gly|682|2463|682|1986|228|661||WARNING_TRANSCRIPT_NO_START_CODON	0|0	0|0	1|1	1|1
chr5H	619076047	.	GGTGTGT	GGTGT	452	PASS	INDEL;IDV=197;IMF=0.956311;DP=1143;VDB=7.29978e-22;MQSB=0.13103;SGB=410.156;MQ0F=0.0;DPR=673,377;AD=673,377;ICB=0.104167;HOB=0.444444;AC=4;AN=12;DP4=165,508,75,302;MQ=49;	GGTGT|3_prime_UTR_variant|MODIFIER|HORVU5Hr1G104380|HORVU5Hr1G104380|transcript|HORVU5Hr1G104380.1|protein_coding|9|9|c.*264_*265delGT|||||264|WARNING_TRANSCRIPT_NO_START_CODON,GGTGT|upstream_gene_variant|MODIFIER|HORVU5Hr1G104390|HORVU5Hr1G104390|transcript|HORVU5Hr1G104390.2|protein_coding||c.-2809_-2808delGT|||||2613|	0|0	0|0	1|1	1|1
chr5H	619081308	.	C	T	452	PASS	DP=636;VDB=0.574069;RPB=0.665644;MQB=0.0;BQB=0.730799;MQSB=0.81909;SGB=168.462;MQ0F=0.0;DPR=404,157;AD=404,157;ICB=0.104167;HOB=0.444444;AC=4;AN=12;DP4=247,157,113,44;MQ=47;	T|synonymous_variant|LOW|HORVU5Hr1G104390|HORVU5Hr1G104390|transcript|HORVU5Hr1G104390.2|protein_coding|6|9|c.1230C>T|p.Ser410Ser|1426|2544|1230|1926|410|641||	0|0	0|0	1|1	1|1
chr5H	619082925	.	C	T	452	PASS	DP=438;VDB=1.80137e-18;RPB=3.40189e-11;MQB=2.07496e-06;BQB=0.340587;MQSB=0.984309;SGB=-13.4468;MQ0F=0.0;DPR=369,35;AD=369,35;ICB=0.104167;HOB=0.444444;AC=4;AN=12;DP4=172,197,21,14;MQ=46;	T|3_prime_UTR_variant|MODIFIER|HORVU5Hr1G104390|HORVU5Hr1G104390|transcript|HORVU5Hr1G104390.2|protein_coding|9|9|c.*204C>T|||||204|	0|0	0|0	1|1	1|1
chr5H	619083017	.	G	T	452	PASS	DP=598;VDB=1.58638e-20;RPB=3.70297e-20;MQB=3.35722e-26;BQB=0.993649;MQSB=0.0482889;SGB=43.0519;MQ0F=0.0;DPR=436,60;AD=436,60;ICB=0.104167;HOB=0.444444;AC=4;AN=12;DP4=188,248,12,48;MQ=48;	T|3_prime_UTR_variant|MODIFIER|HORVU5Hr1G104390|HORVU5Hr1G104390|transcript|HORVU5Hr1G104390.2|protein_coding|9|9|c.*296G>T|||||296|	0|0	0|0	1|1	1|1
chr5H	619306718	.	G	A	373	PASS	DP=65;VDB=0.0345562;RPB=0.619936;MQB=7.12466e-06;BQB=0.90896;MQSB=0.983273;SGB=5.04753;MQ0F=0.0;DPR=42,12;AD=42,12;ICB=0.104167;HOB=0.444444;AC=4;AN=12;DP4=25,17,6,6;MQ=48;	A|stop_gained|HIGH|HORVU5Hr1G104410|HORVU5Hr1G104410|transcript|HORVU5Hr1G104410.1|protein_coding|2|3|c.1114C>T|p.Gln372*|1114|1524|1114|1524|372|507||;LOF=(HORVU5Hr1G104410|HORVU5Hr1G104410|1|1.00);NMD=(HORVU5Hr1G104410|HORVU5Hr1G104410|1|1.00)	0|0	0|0	1|1	1|1
chr5H	619307230	.	T	C	389	PASS	DP=76;VDB=0.00300842;RPB=0.234473;MQB=1.8428e-06;BQB=1.0;MQSB=0.795721;SGB=6.63101;MQ0F=0.0;DPR=56,14;AD=56,14;ICB=0.104167;HOB=0.444444;AC=4;AN=12;DP4=40,16,10,4;MQ=48;	C|missense_variant|MODERATE|HORVU5Hr1G104410|HORVU5Hr1G104410|transcript|HORVU5Hr1G104410.1|protein_coding|1|3|c.700A>G|p.Met234Val|700|1524|700|1524|234|507||	0|0	0|0	1|1	1|1
chr5H	619307311	.	C	T	404	PASS	DP=88;VDB=0.00608973;RPB=0.423692;MQB=7.02355e-07;BQB=0.980752;MQSB=0.999367;SGB=9.00628;MQ0F=0.0;DPR=64,17;AD=64,17;ICB=0.104167;HOB=0.444444;AC=4;AN=12;DP4=50,14,15,2;MQ=48;	T|missense_variant|MODERATE|HORVU5Hr1G104410|HORVU5Hr1G104410|transcript|HORVU5Hr1G104410.1|protein_coding|1|3|c.619G>A|p.Asp207Asn|619|1524|619|1524|207|507||	0|0	0|0	1|1	1|1
chr5H	619307605	.	C	T	234	PASS	DP=67;VDB=0.0934367;RPB=0.27102;MQB=0.0070162;BQB=0.408556;MQSB=0.711719;SGB=3.46428;MQ0F=0.0;DPR=48,10;AD=48,10;ICB=0.104167;HOB=0.444444;AC=4;AN=12;DP4=27,21,1,9;MQ=48;	T|missense_variant|MODERATE|HORVU5Hr1G104410|HORVU5Hr1G104410|transcript|HORVU5Hr1G104410.1|protein_coding|1|3|c.325G>A|p.Val109Ile|325|1524|325|1524|109|507||	0|0	0|0	1|1	1|1
chr5H	619361404	.	T	C	413	PASS	DP=36;VDB=0.0585169;RPB=0.059672;MQB=0.000135155;BQB=1.0;MQSB=0.102933;SGB=12.8247;MQ0F=0.0;DPR=16,16;AD=16,16;ICB=0.104167;HOB=0.444444;AC=4;AN=12;DP4=14,2,10,6;MQ=46;	C|synonymous_variant|LOW|HORVU5Hr1G104450|HORVU5Hr1G104450|transcript|HORVU5Hr1G104450.1|protein_coding|7|17|c.792T>C|p.Leu264Leu|886|2481|792|2124|264|707||	0|0	0|0	1|1	1|1
chr5H	619597866	.	G	A	248	PASS	DP=75;VDB=0.000559813;RPB=0.583416;MQB=6.28398e-05;BQB=0.694804;MQSB=0.46294;SGB=3.46416;MQ0F=0.0;DPR=57,10;AD=57,10;ICB=0.104167;HOB=0.444444;AC=4;AN=12;DP4=9,48,0,10;MQ=48;	A|3_prime_UTR_variant|MODIFIER|HORVU5Hr1G104570|HORVU5Hr1G104570|transcript|HORVU5Hr1G104570.1|protein_coding|1|1|c.*156G>A|||||156|	0|0	0|0	1|1	1|1
chr5H	619632795	.	G	T	258	PASS	DP=35;VDB=0.246704;RPB=0.496717;MQB=0.00524752;BQB=0.898397;MQSB=0.906686;SGB=5.93738;MQ0F=0.0;DPR=18,9;AD=18,9;ICB=0.104167;HOB=0.444444;AC=4;AN=12;DP4=12,6,8,1;MQ=47;	T|missense_variant|MODERATE|HORVU5Hr1G104580|HORVU5Hr1G104580|transcript|HORVU5Hr1G104580.1|protein_coding|1|1|c.1219G>T|p.Val407Phe|1510|2291|1219|1473|407|490||	0|0	0|0	1|1	1|1
chr5H	619642753	.	T	C	452	PASS	DP=108;VDB=0.772379;RPB=0.9157;MQB=1.04617e-10;BQB=0.788133;MQSB=0.66063;SGB=22.3859;MQ0F=0.0;DPR=76,24;AD=76,24;ICB=0.104167;HOB=0.444444;AC=4;AN=12;DP4=50,26,15,9;MQ=48;	C|intron_variant|MODIFIER|HORVU5Hr1G104600|HORVU5Hr1G104600|transcript|HORVU5Hr1G104600.4|protein_coding|1|1|c.59?>C||||||WARNING_TRANSCRIPT_NO_START_CODON	0|0	0|0	1|1	1|1
chr5H	619720948	.	A	G	442	PASS	DP=62;VDB=0.965004;RPB=0.564184;MQB=1.74443e-06;BQB=0.935441;MQSB=0.780625;SGB=13.575;MQ0F=0.0;DPR=42,16;AD=42,16;ICB=0.104167;HOB=0.444444;AC=4;AN=12;DP4=26,16,11,5;MQ=48;	G|stop_retained_variant|LOW|HORVU5Hr1G104620|HORVU5Hr1G104620|transcript|HORVU5Hr1G104620.1|protein_coding|11|13|c.1700A>G|p.Ter567Ter|2617|3198|1700|1701|567|566||	0|0	0|0	1|1	1|1
chr5H	619831574	.	G	A	336	PASS	DP=126;VDB=0.0014262;RPB=0.399886;MQB=0.000160138;BQB=0.94387;MQSB=0.63604;SGB=5.04753;MQ0F=0.0;DPR=82,12;AD=82,12;ICB=0.104167;HOB=0.444444;AC=4;AN=12;DP4=66,16,10,2;MQ=48;	A|synonymous_variant|LOW|HORVU5Hr1G104680|HORVU5Hr1G104680|transcript|HORVU5Hr1G104680.1|protein_coding|1|1|c.346C>T|p.Leu116Leu|348|1106|346|612|116|203||WARNING_TRANSCRIPT_NO_START_CODON,A|downstream_gene_variant|MODIFIER|HORVU5Hr1G104670|HORVU5Hr1G104670|transcript|HORVU5Hr1G104670.2|protein_coding||c.*2624G>A|||||2456|WARNING_TRANSCRIPT_NO_START_CODON	0|0	0|0	1|1	1|1
chr5H	619890115	.	C	G	415	PASS	DP=67;VDB=0.000503373;RPB=0.476444;MQB=2.69377e-07;BQB=0.752675;MQSB=0.616803;SGB=16.8704;MQ0F=0.0;DPR=39,19;AD=39,19;ICB=0.104167;HOB=0.444444;AC=4;AN=12;DP4=38,1,17,2;MQ=47;	G|downstream_gene_variant|MODIFIER|HORVU5Hr1G104690|HORVU5Hr1G104690|transcript|HORVU5Hr1G104690.2|protein_coding||c.*306C>G|||||306|WARNING_TRANSCRIPT_NO_STOP_CODON,G|downstream_gene_variant|MODIFIER|HORVU5Hr1G104700|HORVU5Hr1G104700|transcript|HORVU5Hr1G104700.3|protein_coding||c.*230G>C|||||52|WARNING_TRANSCRIPT_NO_START_CODON,G|intergenic_region|MODIFIER|HORVU5Hr1G104690-HORVU5Hr1G104700|HORV…	0|0	0|0	1|1	1|1
chr5H	619891086	.	C	G	452	PASS	DP=848;VDB=0.0517794;RPB=2.09e-10;MQB=0.0;BQB=0.464937;MQSB=0.233392;SGB=221.195;MQ0F=0.0;DPR=550,205;AD=550,205;ICB=0.104167;HOB=0.444444;AC=4;AN=12;DP4=337,213,100,105;MQ=48;	G|synonymous_variant|LOW|HORVU5Hr1G104700|HORVU5Hr1G104700|transcript|HORVU5Hr1G104700.3|protein_coding|7|9|c.876G>C|p.Ser292Ser|877|1520|876|1341|292|446||WARNING_TRANSCRIPT_NO_START_CODON,G|downstream_gene_variant|MODIFIER|HORVU5Hr1G104690|HORVU5Hr1G104690|transcript|HORVU5Hr1G104690.2|protein_coding||c.*1277C>G|||||1277|WARNING_TRANSCRIPT_NO_STOP_CODON	0|0	0|0	1|1	1|1
chr5H	619891561	.	G	T	401	PASS	DP=1038;VDB=2.19983e-09;RPB=5.01653e-08;MQB=1.59491e-08;BQB=0.99976;MQSB=0.186612;SGB=7.42276;MQ0F=0.0;DPR=910,15;AD=910,15;ICB=0.104167;HOB=0.444444;AC=4;AN=12;DP4=546,364,12,3;MQ=49;	T|synonymous_variant|LOW|HORVU5Hr1G104700|HORVU5Hr1G104700|transcript|HORVU5Hr1G104700.3|protein_coding|6|9|c.681C>A|p.Ala227Ala|682|1520|681|1341|227|446||WARNING_TRANSCRIPT_NO_START_CODON,T|downstream_gene_variant|MODIFIER|HORVU5Hr1G104690|HORVU5Hr1G104690|transcript|HORVU5Hr1G104690.2|protein_coding||c.*1752G>T|||||1752|WARNING_TRANSCRIPT_NO_STOP_CODON	0|0	0|0	1|1	1|1
chr5H	619903723	.	G	C	452	PASS	DP=531;VDB=0.00296338;RPB=0.00395033;MQB=6.54647e-38;BQB=0.305358;MQSB=0.995121;SGB=73.4815;MQ0F=0.0;DPR=308,131;AD=308,131;ICB=0.104167;HOB=0.444444;AC=4;AN=12;DP4=297,11,123,8;MQ=47;	C|3_prime_UTR_variant|MODIFIER|HORVU5Hr1G104720|HORVU5Hr1G104720|transcript|HORVU5Hr1G104720.1|protein_coding|4|4|c.*254C>G|||||254|WARNING_TRANSCRIPT_INCOMPLETE,C|downstream_gene_variant|MODIFIER|HORVU5Hr1G104730|HORVU5Hr1G104730|transcript|HORVU5Hr1G104730.1|protein_coding||c.*2599C>G|||||2597|WARNING_TRANSCRIPT_INCOMPLETE	0|0	0|0	1|1	1|1
chr5H	619904515	.	C	T	418	PASS	DP=83;VDB=0.107181;RPB=0.459585;MQB=1.11803e-09;BQB=0.978228;MQSB=0.842657;SGB=19.137;MQ0F=0.0;DPR=53,21;AD=53,21;ICB=0.104167;HOB=0.444444;AC=4;AN=12;DP4=32,21,14,7;MQ=48;	T|downstream_gene_variant|MODIFIER|HORVU5Hr1G104730|HORVU5Hr1G104730|transcript|HORVU5Hr1G104730.1|protein_coding||c.*1807G>A|||||1805|WARNING_TRANSCRIPT_INCOMPLETE,T|intron_variant|MODIFIER|HORVU5Hr1G104720|HORVU5Hr1G104720|transcript|HORVU5Hr1G104720.1|protein_coding|3|3|c.440?>A||||||WARNING_TRANSCRIPT_INCOMPLETE	0|0	0|0	1|1	1|1
chr5H	619905010	.	G	A	452	PASS	DP=7597;VDB=0.0105417;RPB=0.0145576;MQB=0.0;BQB=0.935224;MQSB=0.0309736;SGB=1407.79;MQ0F=0.0;DPR=4704,2360;AD=4704,2360;ICB=0.104167;HOB=0.444444;AC=4;AN=12;DP4=2440,2264,1121,1239;MQ=47;	A|synonymous_variant|LOW|HORVU5Hr1G104720|HORVU5Hr1G104720|transcript|HORVU5Hr1G104720.1|protein_coding|3|4|c.297C>T|p.Val99Val|298|873|297|544|99|180||WARNING_TRANSCRIPT_INCOMPLETE,A|downstream_gene_variant|MODIFIER|HORVU5Hr1G104730|HORVU5Hr1G104730|transcript|HORVU5Hr1G104730.1|protein_coding||c.*1312C>T|||||1310|WARNING_TRANSCRIPT_INCOMPLETE	0|0	0|0	1|1	1|1
chr5H	619905219	.	A	C	452	PASS	DP=7704;VDB=0.000101192;RPB=1.22559e-20;MQB=0.0;BQB=0.0203752;MQSB=6.89032e-07;SGB=1363.49;MQ0F=0.0;DPR=4533,2285;AD=4533,2285;ICB=0.104167;HOB=0.444444;AC=4;AN=12;DP4=1985,2548,1041,1245;MQ=47;	C|synonymous_variant|LOW|HORVU5Hr1G104720|HORVU5Hr1G104720|transcript|HORVU5Hr1G104720.1|protein_coding|2|4|c.177T>G|p.Leu59Leu|178|873|177|544|59|180||WARNING_TRANSCRIPT_INCOMPLETE,C|downstream_gene_variant|MODIFIER|HORVU5Hr1G104730|HORVU5Hr1G104730|transcript|HORVU5Hr1G104730.1|protein_coding||c.*1103T>G|||||1101|WARNING_TRANSCRIPT_INCOMPLETE	0|0	0|0	1|1	1|1
chr5H	620190104	.	C	T	442	PASS	DP=120;VDB=0.0373709;RPB=0.623141;MQB=6.878e-09;BQB=0.970333;MQSB=0.911947;SGB=10.5898;MQ0F=0.0;DPR=78,19;AD=78,19;ICB=0.104167;HOB=0.444444;AC=4;AN=12;DP4=55,23,11,8;MQ=48;	T|upstream_gene_variant|MODIFIER|HORVU5Hr1G104860|HORVU5Hr1G104860|transcript|HORVU5Hr1G104860.17|protein_coding||c.-8530C>T|||||4869|,T|intergenic_region|MODIFIER|HORVU5Hr1G104850-HORVU5Hr1G104860|HORVU5Hr1G104850-HORVU5Hr1G104860|intergenic_region|HORVU5Hr1G104850-HORVU5Hr1G104860|||n.620190104C>T||||||	0|0	0|0	1|1	1|1
chr5H	620191064	.	C	T	452	PASS	DP=337;VDB=0.987177;RPB=0.781367;MQB=5.02487e-24;BQB=0.0115991;MQSB=0.300744;SGB=45.4272;MQ0F=0.0;DPR=238,63;AD=238,63;ICB=0.104167;HOB=0.444444;AC=4;AN=12;DP4=105,133,27,36;MQ=48;	T|upstream_gene_variant|MODIFIER|HORVU5Hr1G104860|HORVU5Hr1G104860|transcript|HORVU5Hr1G104860.17|protein_coding||c.-7570C>T|||||3909|,T|intergenic_region|MODIFIER|HORVU5Hr1G104850-HORVU5Hr1G104860|HORVU5Hr1G104850-HORVU5Hr1G104860|intergenic_region|HORVU5Hr1G104850-HORVU5Hr1G104860|||n.620191064C>T||||||	0|0	0|0	1|1	1|1
chr5H	620198735	.	C	T	452	PASS	DP=526;VDB=0.203186;RPB=0.0873348;MQB=0.0;BQB=0.999977;MQSB=0.186884;SGB=77.6718;MQ0F=0.0;DPR=308,138;AD=308,138;ICB=0.104167;HOB=0.444444;AC=4;AN=12;DP4=188,120,78,60;MQ=48;	T|synonymous_variant|LOW|HORVU5Hr1G104860|HORVU5Hr1G104860|transcript|HORVU5Hr1G104860.17|protein_coding|1|1|c.102C>T|p.Arg34Arg|3763|4879|102|630|34|209||,T|upstream_gene_variant|MODIFIER|HORVU5Hr1G104870|HORVU5Hr1G104870|transcript|HORVU5Hr1G104870.1|protein_coding||c.-1886C>T|||||1775|	0|0	0|0	1|1	1|1
chr5H	620198942	.	C	G	452	PASS	DP=472;VDB=0.0101061;RPB=0.668328;MQB=3.86976e-40;BQB=0.501562;MQSB=0.102763;SGB=75.5141;MQ0F=0.0;DPR=327,101;AD=327,101;ICB=0.104167;HOB=0.444444;AC=4;AN=12;DP4=212,115,55,46;MQ=48;	G|synonymous_variant|LOW|HORVU5Hr1G104860|HORVU5Hr1G104860|transcript|HORVU5Hr1G104860.17|protein_coding|1|1|c.309C>G|p.Arg103Arg|3970|4879|309|630|103|209||,G|upstream_gene_variant|MODIFIER|HORVU5Hr1G104870|HORVU5Hr1G104870|transcript|HORVU5Hr1G104870.1|protein_coding||c.-1679C>G|||||1568|	0|0	0|0	1|1	1|1
chr5H	620199289	.	T	C	452	PASS	DP=782;VDB=0.0187973;RPB=0.559716;MQB=0.0;BQB=0.765417;MQSB=0.106025;SGB=191.533;MQ0F=0.0;DPR=438,178;AD=438,178;ICB=0.104167;HOB=0.444444;AC=4;AN=12;DP4=251,187,100,78;MQ=48;	C|3_prime_UTR_variant|MODIFIER|HORVU5Hr1G104860|HORVU5Hr1G104860|transcript|HORVU5Hr1G104860.17|protein_coding|1|1|c.*26T>C|||||26|,C|upstream_gene_variant|MODIFIER|HORVU5Hr1G104870|HORVU5Hr1G104870|transcript|HORVU5Hr1G104870.1|protein_coding||c.-1332T>C|||||1221|	0|0	0|0	1|1	1|1
chr5H	620199544	.	GATCA	GA	361	PASS	INDEL;IDV=10;IMF=1.0;DP=70;VDB=0.000381936;SGB=12.5165;MQ0F=0.0;DPR=47,15;AD=47,15;ICB=0.104167;HOB=0.444444;AC=4;AN=12;DP4=0,47,0,15;MQ=49;	GA|3_prime_UTR_variant|MODIFIER|HORVU5Hr1G104860|HORVU5Hr1G104860|transcript|HORVU5Hr1G104860.17|protein_coding|1|1|c.*283_*285delTCA|||||283|,GA|upstream_gene_variant|MODIFIER|HORVU5Hr1G104870|HORVU5Hr1G104870|transcript|HORVU5Hr1G104870.1|protein_coding||c.-1075_-1073delTCA|||||964|	0|0	0|0	1|1	1|1
chr5H	620201112	.	A	C	452	PASS	DP=955;VDB=0.0955568;RPB=0.884138;MQB=0.0;BQB=0.943917;MQSB=0.46762;SGB=266.238;MQ0F=0.0;DPR=606,246;AD=606,246;ICB=0.104167;HOB=0.444444;AC=4;AN=12;DP4=364,242,145,101;MQ=48;	C|synonymous_variant|LOW|HORVU5Hr1G104870|HORVU5Hr1G104870|transcript|HORVU5Hr1G104870.1|protein_coding|1|3|c.492A>C|p.Leu164Leu|603|2149|492|1668|164|555||,C|downstream_gene_variant|MODIFIER|HORVU5Hr1G104860|HORVU5Hr1G104860|transcript|HORVU5Hr1G104860.17|protein_coding||c.*1849A>C|||||1261|	0|0	0|0	1|1	1|1
chr5H	620202627	.	C	T	258	PASS	DP=38;VDB=0.650146;RPB=0.0454986;MQB=0.000678276;BQB=0.960758;MQSB=0.987013;SGB=5.93738;MQ0F=0.0;DPR=24,9;AD=24,9;ICB=0.104167;HOB=0.444444;AC=4;AN=12;DP4=17,7,7,2;MQ=47;	T|downstream_gene_variant|MODIFIER|HORVU5Hr1G104860|HORVU5Hr1G104860|transcript|HORVU5Hr1G104860.17|protein_coding||c.*3364C>T|||||2776|,T|intron_variant|MODIFIER|HORVU5Hr1G104870|HORVU5Hr1G104870|transcript|HORVU5Hr1G104870.1|protein_coding|1|2|c.917-52C>T||||||	0|0	0|0	1|1	1|1
chr5H	620202959	.	C	G	250	PASS	DP=52;VDB=0.256052;RPB=0.719472;MQB=0.00484776;BQB=0.886592;MQSB=0.948838;SGB=5.93738;MQ0F=0.0;DPR=26,9;AD=26,9;ICB=0.104167;HOB=0.444444;AC=4;AN=12;DP4=24,2,8,1;MQ=48;	G|downstream_gene_variant|MODIFIER|HORVU5Hr1G104860|HORVU5Hr1G104860|transcript|HORVU5Hr1G104860.17|protein_coding||c.*3696C>G|||||3108|,G|intron_variant|MODIFIER|HORVU5Hr1G104870|HORVU5Hr1G104870|transcript|HORVU5Hr1G104870.1|protein_coding|2|2|c.1092?>G||||||	0|0	0|0	1|1	1|1
chr5H	620203427	.	G	C	452	PASS	DP=1634;VDB=0.00124992;RPB=0.233438;MQB=0.0;BQB=0.67117;MQSB=0.222652;SGB=243.487;MQ0F=0.0;DPR=977,414;AD=977,414;ICB=0.104167;HOB=0.444444;AC=4;AN=12;DP4=690,287,291,124;MQ=47;	C|synonymous_variant|LOW|HORVU5Hr1G104870|HORVU5Hr1G104870|transcript|HORVU5Hr1G104870.1|protein_coding|3|3|c.1422G>C|p.Ser474Ser|1533|2149|1422|1668|474|555||,C|downstream_gene_variant|MODIFIER|HORVU5Hr1G104860|HORVU5Hr1G104860|transcript|HORVU5Hr1G104860.17|protein_coding||c.*4164G>C|||||3576|	0|0	0|0	1|1	1|1
chr5H	620422794	.	T	A	432	PASS	DP=31;VDB=0.0106545;RPB=0.946121;MQB=0.00245503;BQB=0.962269;MQSB=0.716885;SGB=10.2893;MQ0F=0.0;DPR=10,15;AD=10,15;ICB=0.117361;HOB=0.48;AC=4;AN=10;DP4=4,6,9,6;MQ=46;	A|5_prime_UTR_variant|MODIFIER|HORVU5Hr1G104920|HORVU5Hr1G104920|transcript|HORVU5Hr1G104920.1|protein_coding|1|1|c.-48A>T|||||48|	0|0	0|0	1|1	1|1
chr5H	620422937	.	A	G	438	PASS	DP=40;VDB=0.118547;RPB=0.234461;MQB=4.85735e-05;BQB=0.968088;MQSB=0.16908;SGB=16.7337;MQ0F=0.0;DPR=16,19;AD=16,19;ICB=0.104167;HOB=0.444444;AC=4;AN=12;DP4=5,11,12,8;MQ=46;	G|5_prime_UTR_variant|MODIFIER|HORVU5Hr1G104920|HORVU5Hr1G104920|transcript|HORVU5Hr1G104920.1|protein_coding|1|1|c.-191T>C|||||191|	0|0	0|0	1|1	1|1
chr5H	620422999	.	G	A	252	PASS	DP=21;VDB=0.15979;RPB=0.00138389;MQB=0.00079049;BQB=1.0;MQSB=1.0;SGB=6.5096;MQ0F=0.0;DPR=10,10;AD=10,10;ICB=0.104167;HOB=0.444444;AC=4;AN=12;DP4=1,9,0,10;MQ=47;	A|5_prime_UTR_variant|MODIFIER|HORVU5Hr1G104920|HORVU5Hr1G104920|transcript|HORVU5Hr1G104920.1|protein_coding|1|1|c.-253C>T|||||253|	0|0	0|0	1|1	1|1
chr5H	620717137	.	T	G	222	PASS	DP=189;VDB=0.000374601;RPB=0.0414846;MQB=9.39078e-05;BQB=0.995363;MQSB=0.690902;SGB=1.8813;MQ0F=0.0;DPR=148,8;AD=148,8;ICB=0.104167;HOB=0.444444;AC=4;AN=12;DP4=80,68,7,1;MQ=49;	G|missense_variant|MODERATE|HORVU5Hr1G105030|HORVU5Hr1G105030|transcript|HORVU5Hr1G105030.3|protein_coding|9|9|c.1660A>C|p.Ile554Leu|1660|2251|1660|1764|554|587||WARNING_TRANSCRIPT_NO_START_CODON	0|0	0|0	1|1	1|1
chr5H	620717159	.	G	A	203	PASS	DP=173;VDB=0.000275721;RPB=0.000516818;MQB=0.00101448;BQB=0.936221;MQSB=0.987546;SGB=1.8813;MQ0F=0.0;DPR=144,8;AD=144,8;ICB=0.104167;HOB=0.444444;AC=4;AN=12;DP4=58,86,2,6;MQ=49;	A|synonymous_variant|LOW|HORVU5Hr1G105030|HORVU5Hr1G105030|transcript|HORVU5Hr1G105030.3|protein_coding|9|9|c.1638C>T|p.Asn546Asn|1638|2251|1638|1764|546|587||WARNING_TRANSCRIPT_NO_START_CODON	0|0	0|0	1|1	1|1
chr5H	620718251	.	A	G	323	PASS	DP=159;VDB=0.00770771;RPB=0.7339;MQB=5.64209e-06;BQB=0.884211;MQSB=0.856927;SGB=4.25593;MQ0F=0.0;DPR=111,11;AD=111,11;ICB=0.104167;HOB=0.444444;AC=4;AN=12;DP4=61,50,6,5;MQ=49;	G|synonymous_variant|LOW|HORVU5Hr1G105030|HORVU5Hr1G105030|transcript|HORVU5Hr1G105030.3|protein_coding|6|9|c.996T>C|p.Pro332Pro|996|2251|996|1764|332|587||WARNING_TRANSCRIPT_NO_START_CODON	0|0	0|0	1|1	1|1
chr5H	620719697	.	A	G	241	PASS	DP=118;VDB=0.233344;RPB=0.901345;MQB=0.000908962;BQB=0.86469;MQSB=0.632182;SGB=1.8813;MQ0F=0.0;DPR=91,8;AD=91,8;ICB=0.104167;HOB=0.444444;AC=4;AN=12;DP4=40,51,4,4;MQ=49;	G|synonymous_variant|LOW|HORVU5Hr1G105030|HORVU5Hr1G105030|transcript|HORVU5Hr1G105030.3|protein_coding|2|9|c.486T>C|p.Asn162Asn|486|2251|486|1764|162|587||WARNING_TRANSCRIPT_NO_START_CODON	0|0	0|0	1|1	1|1
chr5H	620734785	.	A	G	419	PASS	DP=120;VDB=8.04428e-05;RPB=0.00188644;MQB=4.07239e-10;BQB=0.989971;MQSB=0.944946;SGB=12.9651;MQ0F=0.0;DPR=88,22;AD=88,22;ICB=0.104167;HOB=0.444444;AC=4;AN=12;DP4=67,21,19,3;MQ=48;	G|5_prime_UTR_variant|MODIFIER|HORVU5Hr1G105040|HORVU5Hr1G105040|transcript|HORVU5Hr1G105040.5|protein_coding|1|11|c.-208A>G|||||905|	0|0	0|0	1|1	1|1
chr5H	620735578	.	A	G	452	PASS	DP=206;VDB=7.14817e-08;RPB=0.000114072;MQB=7.309e-18;BQB=0.98047;MQSB=0.998824;SGB=28.0085;MQ0F=0.0;DPR=160,41;AD=160,41;ICB=0.104167;HOB=0.444444;AC=4;AN=12;DP4=77,83,24,17;MQ=48;	G|5_prime_UTR_variant|MODIFIER|HORVU5Hr1G105040|HORVU5Hr1G105040|transcript|HORVU5Hr1G105040.5|protein_coding|2|11|c.-112A>G|||||112|	0|0	0|0	1|1	1|1
chr5H	620735716	.	T	C	452	PASS	DP=198;VDB=0.0791596;RPB=0.997291;MQB=1.91199e-21;BQB=0.245494;MQSB=0.977434;SGB=68.488;MQ0F=0.0;DPR=101,66;AD=101,66;ICB=0.104167;HOB=0.444444;AC=4;AN=12;DP4=44,57,27,39;MQ=47;	C|synonymous_variant|LOW|HORVU5Hr1G105040|HORVU5Hr1G105040|transcript|HORVU5Hr1G105040.5|protein_coding|2|11|c.27T>C|p.Cys9Cys|354|1895|27|1197|9|398||	0|0	0|0	1|1	1|1
chr5H	620736099	.	T	G	410	PASS	DP=105;VDB=9.70331e-06;RPB=0.000314675;MQB=1.0008e-08;BQB=0.782841;MQSB=0.785736;SGB=10.5898;MQ0F=0.0;DPR=69,19;AD=69,19;ICB=0.104167;HOB=0.444444;AC=4;AN=12;DP4=41,28,16,3;MQ=48;	G|synonymous_variant|LOW|HORVU5Hr1G105040|HORVU5Hr1G105040|transcript|HORVU5Hr1G105040.5|protein_coding|3|11|c.252T>G|p.Arg84Arg|579|1895|252|1197|84|398||,G|downstream_gene_variant|MODIFIER|HORVU5Hr1G105050|HORVU5Hr1G105050|transcript|HORVU5Hr1G105050.2|protein_coding||c.*5367A>C|||||4959|WARNING_TRANSCRIPT_INCOMPLETE	0|0	0|0	1|1	1|1
chr5H	620738414	.	A	G	283	PASS	DP=53;VDB=0.000321543;RPB=0.21859;MQB=0.000371476;BQB=0.970829;MQSB=0.294247;SGB=2.67256;MQ0F=0.0;DPR=38,9;AD=38,9;ICB=0.104167;HOB=0.444444;AC=4;AN=12;DP4=20,18,3,6;MQ=48;	G|downstream_gene_variant|MODIFIER|HORVU5Hr1G105050|HORVU5Hr1G105050|transcript|HORVU5Hr1G105050.2|protein_coding||c.*3052T>C|||||2644|WARNING_TRANSCRIPT_INCOMPLETE,G|intron_variant|MODIFIER|HORVU5Hr1G105040|HORVU5Hr1G105040|transcript|HORVU5Hr1G105040.5|protein_coding|7|10|c.755-95A>G||||||	0|0	0|0	1|1	1|1
chr5H	620741221	.	G	C	452	PASS	DP=268;VDB=2.05897e-05;RPB=0.997908;MQB=2.50771e-24;BQB=0.969318;MQSB=0.314965;SGB=39.0931;MQ0F=0.0;DPR=176,55;AD=176,55;ICB=0.104167;HOB=0.444444;AC=4;AN=12;DP4=146,30,51,4;MQ=48;	C|3_prime_UTR_variant|MODIFIER|HORVU5Hr1G105050|HORVU5Hr1G105050|transcript|HORVU5Hr1G105050.2|protein_coding|2|2|c.*245C>G|||||245|WARNING_TRANSCRIPT_INCOMPLETE,C|downstream_gene_variant|MODIFIER|HORVU5Hr1G105040|HORVU5Hr1G105040|transcript|HORVU5Hr1G105040.5|protein_coding||c.*1644G>C|||||1273|	0|0	0|0	1|1	1|1
chr5H	620741926	.	G	A	252	PASS	DP=25;VDB=0.878874;RPB=0.811936;MQB=0.00357663;BQB=0.794782;MQSB=0.50709;SGB=4.53574;MQ0F=0.0;DPR=15,8;AD=15,8;ICB=0.104167;HOB=0.444444;AC=4;AN=12;DP4=7,8,2,6;MQ=47;	A|downstream_gene_variant|MODIFIER|HORVU5Hr1G105040|HORVU5Hr1G105040|transcript|HORVU5Hr1G105040.5|protein_coding||c.*2349G>A|||||1978|,A|intron_variant|MODIFIER|HORVU5Hr1G105050|HORVU5Hr1G105050|transcript|HORVU5Hr1G105050.2|protein_coding|1|1|c.384-402C>T||||||WARNING_TRANSCRIPT_INCOMPLETE	0|0	0|0	1|1	1|1
chr5H	620743219	.	C	G	452	PASS	DP=188;VDB=0.973991;RPB=0.774364;MQB=2.81612e-09;BQB=0.949321;MQSB=0.654517;SGB=13.7568;MQ0F=0.0;DPR=143,23;AD=143,23;ICB=0.104167;HOB=0.444444;AC=4;AN=12;DP4=73,70,8,15;MQ=48;	G|5_prime_UTR_variant|MODIFIER|HORVU5Hr1G105050|HORVU5Hr1G105050|transcript|HORVU5Hr1G105050.2|protein_coding|1|2|c.-20G>C|||||20|WARNING_TRANSCRIPT_INCOMPLETE,G|downstream_gene_variant|MODIFIER|HORVU5Hr1G105040|HORVU5Hr1G105040|transcript|HORVU5Hr1G105040.5|protein_coding||c.*3642C>G|||||3271|	0|0	0|0	1|1	1|1
chr5H	620743240	.	GA	GAA	363	PASS	INDEL;IDV=9;IMF=1.0;DP=164;VDB=0.840936;MQSB=0.975617;SGB=7.42277;MQ0F=0.0;DPR=128,15;AD=128,15;ICB=0.104167;HOB=0.444444;AC=4;AN=12;DP4=69,59,5,10;MQ=48;	GAA|5_prime_UTR_variant|MODIFIER|HORVU5Hr1G105050|HORVU5Hr1G105050|transcript|HORVU5Hr1G105050.2|protein_coding|1|2|c.-43_-42insT|||||43|WARNING_TRANSCRIPT_INCOMPLETE,GAA|downstream_gene_variant|MODIFIER|HORVU5Hr1G105040|HORVU5Hr1G105040|transcript|HORVU5Hr1G105040.5|protein_coding||c.*3664dupA|||||3294|	0|0	0|0	1|1	1|1
chr5H	620743417	.	GAA	GAAA	195	PASS	INDEL;IDV=5;IMF=1.0;DP=164;VDB=0.000501473;MQSB=0.998004;SGB=1.8813;MQ0F=0.0;DPR=119,8;AD=119,8;ICB=0.104167;HOB=0.444444;AC=4;AN=12;DP4=32,87,1,7;MQ=49;	GAAA|5_prime_UTR_variant|MODIFIER|HORVU5Hr1G105050|HORVU5Hr1G105050|transcript|HORVU5Hr1G105050.2|protein_coding|1|2|c.-221_-220insT|||||221|WARNING_TRANSCRIPT_INCOMPLETE,GAAA|downstream_gene_variant|MODIFIER|HORVU5Hr1G105040|HORVU5Hr1G105040|transcript|HORVU5Hr1G105040.5|protein_coding||c.*3842dupA|||||3472|	0|0	0|0	1|1	1|1
chr5H	620795390	.	C	A	452	PASS	DP=103;VDB=0.496494;RPB=0.285898;MQB=7.44999e-09;BQB=0.978724;MQSB=0.995816;SGB=21.2539;MQ0F=0.0;DPR=69,23;AD=69,23;ICB=0.104167;HOB=0.444444;AC=4;AN=12;DP4=42,27,13,10;MQ=47;	A|missense_variant|MODERATE|HORVU5Hr1G105060|HORVU5Hr1G105060|transcript|HORVU5Hr1G105060.2|protein_coding|1|2|c.391C>A|p.His131Asn|392|1368|391|1026|131|341||WARNING_TRANSCRIPT_NO_START_CODON,A|synonymous_variant|LOW|HORVU5Hr1G105070|HORVU5Hr1G105070|transcript|HORVU5Hr1G105070.1|protein_coding|2|2|c.420G>T|p.Val140Val|773|1166|420|813|140|270||WARNING_TRANSCRIPT_NO_STOP_CODON,A|downstream_gene_…	0|0	0|0	1|1	1|1
chr5H	620795637	.	G	A	324	PASS	DP=43;VDB=0.0538265;RPB=0.60479;MQB=9.74225e-05;BQB=0.99959;MQSB=0.38568;SGB=9.28833;MQ0F=0.0;DPR=29,12;AD=29,12;ICB=0.104167;HOB=0.444444;AC=4;AN=12;DP4=7,22,8,4;MQ=47;	A|synonymous_variant|LOW|HORVU5Hr1G105070|HORVU5Hr1G105070|transcript|HORVU5Hr1G105070.1|protein_coding|1|2|c.276C>T|p.Asp92Asp|629|1166|276|813|92|270||WARNING_TRANSCRIPT_NO_STOP_CODON,A|synonymous_variant|LOW|HORVU5Hr1G105060|HORVU5Hr1G105060|transcript|HORVU5Hr1G105060.2|protein_coding|2|2|c.534G>A|p.Ala178Ala|535|1368|534|1026|178|341||WARNING_TRANSCRIPT_NO_START_CODON,A|downstream_gene_varia…	0|0	0|0	1|1	1|1
chr5H	620795871	.	T	C	452	PASS	DP=138;VDB=0.668405;RPB=0.992939;MQB=5.32561e-14;BQB=0.984465;MQSB=0.394032;SGB=28.9404;MQ0F=0.0;DPR=84,30;AD=84,30;ICB=0.104167;HOB=0.444444;AC=4;AN=12;DP4=50,34,25,5;MQ=48;	C|synonymous_variant|LOW|HORVU5Hr1G105070|HORVU5Hr1G105070|transcript|HORVU5Hr1G105070.1|protein_coding|1|2|c.42A>G|p.Thr14Thr|395|1166|42|813|14|270||WARNING_TRANSCRIPT_NO_STOP_CODON,C|synonymous_variant|LOW|HORVU5Hr1G105060|HORVU5Hr1G105060|transcript|HORVU5Hr1G105060.2|protein_coding|2|2|c.768T>C|p.Asn256Asn|769|1368|768|1026|256|341||WARNING_TRANSCRIPT_NO_START_CODON,C|downstream_gene_variant…	0|0	0|0	1|1	1|1
chr5H	620796087	.	G	A	452	PASS	DP=93;VDB=0.0945967;RPB=0.971441;MQB=7.95142e-10;BQB=0.991416;MQSB=0.401989;SGB=27.8461;MQ0F=0.0;DPR=60,29;AD=60,29;ICB=0.104167;HOB=0.444444;AC=4;AN=12;DP4=37,23,16,13;MQ=47;	A|synonymous_variant|LOW|HORVU5Hr1G105060|HORVU5Hr1G105060|transcript|HORVU5Hr1G105060.2|protein_coding|2|2|c.984G>A|p.Gln328Gln|985|1368|984|1026|328|341||WARNING_TRANSCRIPT_NO_START_CODON,A|5_prime_UTR_premature_start_codon_gain_variant|LOW|HORVU5Hr1G105070|HORVU5Hr1G105070|transcript|HORVU5Hr1G105070.1|protein_coding|1|2|c.-175C>T||||||WARNING_TRANSCRIPT_NO_STOP_CODON,A|5_prime_UTR_variant|MOD…	0|0	0|0	1|1	1|1
chr5H	620800331	.	G	A	452	PASS	DP=210;VDB=1.54595e-07;RPB=0.0815482;MQB=1.48904e-14;BQB=0.954678;MQSB=0.508994;SGB=24.8415;MQ0F=0.0;DPR=155,37;AD=155,37;ICB=0.104167;HOB=0.444444;AC=4;AN=12;DP4=85,70,21,16;MQ=48;	A|synonymous_variant|LOW|HORVU5Hr1G105080|HORVU5Hr1G105080|transcript|HORVU5Hr1G105080.1|protein_coding|1|1|c.1584C>T|p.Tyr528Tyr|1688|2278|1584|1794|528|597||,A|upstream_gene_variant|MODIFIER|HORVU5Hr1G105070|HORVU5Hr1G105070|transcript|HORVU5Hr1G105070.1|protein_coding||c.-4419C>T|||||4066|WARNING_TRANSCRIPT_NO_STOP_CODON,A|downstream_gene_variant|MODIFIER|HORVU5Hr1G105060|HORVU5Hr1G105060|tran…	0|0	0|0	1|1	1|1
chr5H	620800379	.	G	A	452	PASS	DP=179;VDB=1.93452e-05;RPB=0.000779954;MQB=7.19139e-10;BQB=0.999914;MQSB=0.799306;SGB=21.6744;MQ0F=0.0;DPR=122,33;AD=122,33;ICB=0.104167;HOB=0.444444;AC=4;AN=12;DP4=71,51,8,25;MQ=47;	A|synonymous_variant|LOW|HORVU5Hr1G105080|HORVU5Hr1G105080|transcript|HORVU5Hr1G105080.1|protein_coding|1|1|c.1536C>T|p.Val512Val|1640|2278|1536|1794|512|597||,A|upstream_gene_variant|MODIFIER|HORVU5Hr1G105070|HORVU5Hr1G105070|transcript|HORVU5Hr1G105070.1|protein_coding||c.-4467C>T|||||4114|WARNING_TRANSCRIPT_NO_STOP_CODON,A|downstream_gene_variant|MODIFIER|HORVU5Hr1G105060|HORVU5Hr1G105060|tran…	0|0	0|0	1|1	1|1
chr5H	620800633	.	T	C	452	PASS	DP=177;VDB=7.53079e-09;RPB=0.000339163;MQB=1.28468e-08;BQB=0.924212;MQSB=0.298591;SGB=14.5486;MQ0F=0.0;DPR=119,24;AD=119,24;ICB=0.104167;HOB=0.444444;AC=4;AN=12;DP4=66,53,12,12;MQ=48;	C|missense_variant|MODERATE|HORVU5Hr1G105080|HORVU5Hr1G105080|transcript|HORVU5Hr1G105080.1|protein_coding|1|1|c.1282A>G|p.Ser428Gly|1386|2278|1282|1794|428|597||,C|upstream_gene_variant|MODIFIER|HORVU5Hr1G105070|HORVU5Hr1G105070|transcript|HORVU5Hr1G105070.1|protein_coding||c.-4721A>G|||||4368|WARNING_TRANSCRIPT_NO_STOP_CODON,C|downstream_gene_variant|MODIFIER|HORVU5Hr1G105060|HORVU5Hr1G105060|t…	0|0	0|0	1|1	1|1
chr5H	620800655	.	A	G	352	PASS	DP=154;VDB=1.1564e-05;RPB=0.00021667;MQB=1.78628e-06;BQB=0.962147;MQSB=0.221008;SGB=7.42279;MQ0F=0.0;DPR=113,15;AD=113,15;ICB=0.104167;HOB=0.444444;AC=4;AN=12;DP4=60,53,10,5;MQ=48;	G|synonymous_variant|LOW|HORVU5Hr1G105080|HORVU5Hr1G105080|transcript|HORVU5Hr1G105080.1|protein_coding|1|1|c.1260T>C|p.Leu420Leu|1364|2278|1260|1794|420|597||,G|upstream_gene_variant|MODIFIER|HORVU5Hr1G105070|HORVU5Hr1G105070|transcript|HORVU5Hr1G105070.1|protein_coding||c.-4743T>C|||||4390|WARNING_TRANSCRIPT_NO_STOP_CODON,G|downstream_gene_variant|MODIFIER|HORVU5Hr1G105060|HORVU5Hr1G105060|tran…	0|0	0|0	1|1	1|1
chr5H	620800865	.	A	G	452	PASS	DP=160;VDB=0.557891;RPB=0.998648;MQB=1.25097e-16;BQB=0.919506;MQSB=0.985955;SGB=47.6145;MQ0F=0.0;DPR=95,47;AD=95,47;ICB=0.104167;HOB=0.444444;AC=4;AN=12;DP4=64,31,30,17;MQ=47;	G|synonymous_variant|LOW|HORVU5Hr1G105080|HORVU5Hr1G105080|transcript|HORVU5Hr1G105080.1|protein_coding|1|1|c.1050T>C|p.Asp350Asp|1154|2278|1050|1794|350|597||,G|upstream_gene_variant|MODIFIER|HORVU5Hr1G105070|HORVU5Hr1G105070|transcript|HORVU5Hr1G105070.1|protein_coding||c.-4953T>C|||||4600|WARNING_TRANSCRIPT_NO_STOP_CODON,G|downstream_gene_variant|MODIFIER|HORVU5Hr1G105060|HORVU5Hr1G105060|tran…	0|0	0|0	1|1	1|1
chr5H	620801072	.	A	G	354	PASS	DP=106;VDB=5.54267e-06;RPB=0.232317;MQB=1.45486e-06;BQB=0.976936;MQSB=0.934125;SGB=4.25581;MQ0F=0.0;DPR=74,11;AD=74,11;ICB=0.104167;HOB=0.444444;AC=4;AN=12;DP4=37,37,6,5;MQ=49;	G|synonymous_variant|LOW|HORVU5Hr1G105080|HORVU5Hr1G105080|transcript|HORVU5Hr1G105080.1|protein_coding|1|1|c.843T>C|p.Asp281Asp|947|2278|843|1794|281|597||,G|upstream_gene_variant|MODIFIER|HORVU5Hr1G105070|HORVU5Hr1G105070|transcript|HORVU5Hr1G105070.1|protein_coding||c.-5160T>C|||||4807|WARNING_TRANSCRIPT_NO_STOP_CODON,G|downstream_gene_variant|MODIFIER|HORVU5Hr1G105060|HORVU5Hr1G105060|transcr…	0|0	0|0	1|1	1|1
chr5H	620931748	.	A	G	351	PASS	DP=34;VDB=0.167715;RPB=0.333596;MQB=0.0664734;BQB=0.967085;MQSB=0.878701;SGB=7.46495;MQ0F=0.0;DPR=17,11;AD=17,11;ICB=0.104167;HOB=0.444444;AC=4;AN=12;DP4=14,3,6,5;MQ=46;	G|missense_variant|MODERATE|HORVU5Hr1G105140|HORVU5Hr1G105140|transcript|HORVU5Hr1G105140.4|protein_coding|2|2|c.1583T>C|p.Met528Thr|2021|2914|1583|2163|528|720||	0|0	0|0	1|1	1|1
chr5H	621492680	.	A	G	452	PASS	DP=153;VDB=0.105909;RPB=0.793342;MQB=1.42544e-14;BQB=0.983463;MQSB=0.658863;SGB=67.4268;MQ0F=0.0;DPR=59,65;AD=59,65;ICB=0.104167;HOB=0.444444;AC=4;AN=12;DP4=43,16,38,27;MQ=46;	G|3_prime_UTR_variant|MODIFIER|HORVU5Hr1G105410|HORVU5Hr1G105410|transcript|HORVU5Hr1G105410.8|protein_coding|2|4|c.*240T>C|||||693|WARNING_TRANSCRIPT_NO_START_CODON	0|0	0|0	1|1	1|1
chr5H	621493383	.	T	C	418	PASS	DP=97;VDB=0.0250065;RPB=0.168578;MQB=1.80181e-06;BQB=0.952578;MQSB=0.948343;SGB=6.63101;MQ0F=0.0;DPR=76,14;AD=76,14;ICB=0.104167;HOB=0.444444;AC=4;AN=12;DP4=47,29,4,10;MQ=48;	C|missense_variant|MODERATE|HORVU5Hr1G105410|HORVU5Hr1G105410|transcript|HORVU5Hr1G105410.8|protein_coding|1|4|c.347A>G|p.His116Arg|349|2257|347|357|116|118||WARNING_TRANSCRIPT_NO_START_CODON	0|0	0|0	1|1	1|1
chr5H	621737578	.	G	T	366	PASS	DP=194;VDB=9.18629e-06;RPB=1.1053e-07;MQB=2.22307e-07;BQB=0.935033;MQSB=0.741607;SGB=5.83927;MQ0F=0.0;DPR=174,13;AD=174,13;ICB=0.104167;HOB=0.444444;AC=4;AN=12;DP4=114,60,7,6;MQ=49;	T|missense_variant|MODERATE|HORVU5Hr1G105480|HORVU5Hr1G105480|transcript|HORVU5Hr1G105480.1|protein_coding|1|1|c.799C>A|p.Arg267Ser|1172|2022|799|1002|267|333||	0|0	0|0	1|1	1|1
chr5H	621738234	.	A	G	452	PASS	DP=251;VDB=0.427362;RPB=0.924028;MQB=9.72064e-29;BQB=0.97725;MQSB=0.507522;SGB=75.0797;MQ0F=0.0;DPR=161,72;AD=161,72;ICB=0.104167;HOB=0.444444;AC=4;AN=12;DP4=70,91,32,40;MQ=47;	G|missense_variant|MODERATE|HORVU5Hr1G105480|HORVU5Hr1G105480|transcript|HORVU5Hr1G105480.1|protein_coding|1|1|c.143T>C|p.Val48Ala|516|2022|143|1002|48|333||	0|0	0|0	1|1	1|1
chr5H	621738338	.	G	C	452	PASS	DP=305;VDB=2.17952e-11;RPB=2.65246e-05;MQB=4.15311e-16;BQB=0.93606;MQSB=0.00033039;SGB=22.4662;MQ0F=0.0;DPR=225,34;AD=225,34;ICB=0.104167;HOB=0.444444;AC=4;AN=12;DP4=66,159,28,6;MQ=48;	C|synonymous_variant|LOW|HORVU5Hr1G105480|HORVU5Hr1G105480|transcript|HORVU5Hr1G105480.1|protein_coding|1|1|c.39C>G|p.Ala13Ala|412|2022|39|1002|13|333||	0|0	0|0	1|1	1|1
chr5H	621738358	.	T	C	452	PASS	DP=314;VDB=0.647029;RPB=0.00291041;MQB=9.28944e-22;BQB=0.973703;MQSB=0.59537;SGB=27.2167;MQ0F=0.0;DPR=233,40;AD=233,40;ICB=0.104167;HOB=0.444444;AC=4;AN=12;DP4=28,205,8,32;MQ=49;	C|missense_variant|MODERATE|HORVU5Hr1G105480|HORVU5Hr1G105480|transcript|HORVU5Hr1G105480.1|protein_coding|1|1|c.19A>G|p.Thr7Ala|392|2022|19|1002|7|333||	0|0	0|0	1|1	1|1
chr5H	622129306	.	A	C	452	PASS	DP=461;VDB=0.0296367;RPB=0.943387;MQB=1.67091e-41;BQB=0.998745;MQSB=0.776008;SGB=149.785;MQ0F=0.0;DPR=247,140;AD=247,140;ICB=0.104167;HOB=0.444444;AC=4;AN=12;DP4=237,10,135,5;MQ=47;	C|3_prime_UTR_variant|MODIFIER|HORVU5Hr1G105760|HORVU5Hr1G105760|transcript|HORVU5Hr1G105760.4|protein_coding|4|4|c.*228T>G|||||228|,C|downstream_gene_variant|MODIFIER|HORVU5Hr1G105750|HORVU5Hr1G105750|transcript|HORVU5Hr1G105750.1|protein_coding||c.*2295A>C|||||2085|WARNING_TRANSCRIPT_NO_START_CODON	0|0	0|0	1|1	1|1
chr5H	622129585	.	A	G	452	PASS	DP=1097;VDB=2.47958e-33;RPB=1.64688e-08;MQB=0.0;BQB=0.949474;MQSB=0.891945;SGB=171.317;MQ0F=0.0;DPR=742,222;AD=742,222;ICB=0.104167;HOB=0.444444;AC=4;AN=12;DP4=433,309,116,106;MQ=48;	G|synonymous_variant|LOW|HORVU5Hr1G105760|HORVU5Hr1G105760|transcript|HORVU5Hr1G105760.4|protein_coding|4|4|c.687T>C|p.Ile229Ile|1273|1578|687|738|229|245||,G|downstream_gene_variant|MODIFIER|HORVU5Hr1G105750|HORVU5Hr1G105750|transcript|HORVU5Hr1G105750.1|protein_coding||c.*2574A>G|||||2364|WARNING_TRANSCRIPT_NO_START_CODON	0|0	0|0	1|1	1|1
chr5H	622129627	.	A	G	452	PASS	DP=957;VDB=2.06593e-40;RPB=0.116638;MQB=0.0;BQB=0.788573;MQSB=0.028463;SGB=-31.1472;MQ0F=0.0;DPR=752,120;AD=752,120;ICB=0.104167;HOB=0.444444;AC=4;AN=12;DP4=389,363,70,50;MQ=48;	G|synonymous_variant|LOW|HORVU5Hr1G105760|HORVU5Hr1G105760|transcript|HORVU5Hr1G105760.4|protein_coding|4|4|c.645T>C|p.Tyr215Tyr|1231|1578|645|738|215|245||,G|downstream_gene_variant|MODIFIER|HORVU5Hr1G105750|HORVU5Hr1G105750|transcript|HORVU5Hr1G105750.1|protein_coding||c.*2616A>G|||||2406|WARNING_TRANSCRIPT_NO_START_CODON	0|0	0|0	1|1	1|1
chr5H	622129717	.	G	A	452	PASS	DP=1218;VDB=0.0;RPB=0.0;MQB=0.0;BQB=0.763665;MQSB=0.00847706;SGB=-42.184;MQ0F=0.0;DPR=951,172;AD=951,172;ICB=0.104167;HOB=0.444444;AC=4;AN=12;DP4=617,334,125,48;MQ=48;	A|synonymous_variant|LOW|HORVU5Hr1G105760|HORVU5Hr1G105760|transcript|HORVU5Hr1G105760.4|protein_coding|4|4|c.555C>T|p.Ile185Ile|1141|1578|555|738|185|245||,A|downstream_gene_variant|MODIFIER|HORVU5Hr1G105750|HORVU5Hr1G105750|transcript|HORVU5Hr1G105750.1|protein_coding||c.*2706G>A|||||2496|WARNING_TRANSCRIPT_NO_START_CODON	0|0	0|0	1|1	1|1
chr5H	622132575	.	G	A	452	PASS	DP=508;VDB=1.49406e-06;RPB=0.000498343;MQB=3.01924e-41;BQB=0.422174;MQSB=0.843888;SGB=67.5965;MQ0F=0.0;DPR=347,91;AD=347,91;ICB=0.104167;HOB=0.444444;AC=4;AN=12;DP4=153,194,43,48;MQ=48;	A|synonymous_variant|LOW|HORVU5Hr1G105760|HORVU5Hr1G105760|transcript|HORVU5Hr1G105760.4|protein_coding|1|4|c.33C>T|p.Asp11Asp|619|1578|33|738|11|245||	0|0	0|0	1|1	1|1
chr5H	622132615	.	G	C	452	PASS	DP=465;VDB=0.218594;RPB=0.00113462;MQB=9.52883e-43;BQB=2.80776e-05;MQSB=0.973497;SGB=67.5965;MQ0F=0.0;DPR=316,91;AD=316,91;ICB=0.104167;HOB=0.444444;AC=4;AN=12;DP4=74,242,13,78;MQ=48;	C|5_prime_UTR_variant|MODIFIER|HORVU5Hr1G105760|HORVU5Hr1G105760|transcript|HORVU5Hr1G105760.4|protein_coding|1|4|c.-8C>G|||||8|	0|0	0|0	1|1	1|1
chr5H	622149709	.	A	T	354	PASS	DP=30;VDB=0.0097907;RPB=0.909914;MQB=0.000187825;BQB=1.0;MQSB=0.395797;SGB=7.46495;MQ0F=0.0;DPR=13,11;AD=13,11;ICB=0.104167;HOB=0.444444;AC=4;AN=12;DP4=9,4,4,7;MQ=47;	T|downstream_gene_variant|MODIFIER|HORVU5Hr1G105780|HORVU5Hr1G105780|transcript|HORVU5Hr1G105780.2|protein_coding||c.*4257T>A|||||3468|,T|intron_variant|MODIFIER|HORVU5Hr1G105770|HORVU5Hr1G105770|transcript|HORVU5Hr1G105770.2|protein_coding|1|1|c.813?>T||||||	0|0	0|0	1|1	1|1
chr5H	622267157	.	G	A	442	PASS	DP=82;VDB=0.254923;RPB=0.863864;MQB=5.40895e-09;BQB=0.940834;MQSB=0.916448;SGB=14.6795;MQ0F=0.0;DPR=53,17;AD=53,17;ICB=0.104167;HOB=0.444444;AC=4;AN=12;DP4=41,12,12,5;MQ=48;	A|missense_variant|MODERATE|HORVU5Hr1G105790|HORVU5Hr1G105790|transcript|HORVU5Hr1G105790.27|protein_coding|1|6|c.542G>A|p.Gly181Asp|543|3087|542|1557|181|518||WARNING_TRANSCRIPT_NO_START_CODON	0|0	0|0	1|1	1|1
chr5H	622268063	.	T	C	340	PASS	DP=141;VDB=0.885039;RPB=0.407456;MQB=4.36453e-06;BQB=0.514403;MQSB=0.919969;SGB=5.04753;MQ0F=0.0;DPR=106,12;AD=106,12;ICB=0.104167;HOB=0.444444;AC=4;AN=12;DP4=41,65,9,3;MQ=48;	C|missense_variant|MODERATE|HORVU5Hr1G105790|HORVU5Hr1G105790|transcript|HORVU5Hr1G105790.27|protein_coding|2|6|c.1252T>C|p.Cys418Arg|1253|3087|1252|1557|418|518||WARNING_TRANSCRIPT_NO_START_CODON	0|0	0|0	1|1	1|1
chr5H	622268191	.	G	C	442	PASS	DP=150;VDB=0.896702;RPB=0.731556;MQB=9.13866e-08;BQB=0.919056;MQSB=0.133212;SGB=9.00628;MQ0F=0.0;DPR=113,17;AD=113,17;ICB=0.104167;HOB=0.444444;AC=4;AN=12;DP4=68,45,8,9;MQ=48;	C|synonymous_variant|LOW|HORVU5Hr1G105790|HORVU5Hr1G105790|transcript|HORVU5Hr1G105790.27|protein_coding|2|6|c.1380G>C|p.Ser460Ser|1381|3087|1380|1557|460|518||WARNING_TRANSCRIPT_NO_START_CODON	0|0	0|0	1|1	1|1
chr5H	622268363	.	G	A	341	PASS	DP=105;VDB=0.355722;RPB=0.274444;MQB=2.57171e-06;BQB=0.990642;MQSB=0.998096;SGB=4.25584;MQ0F=0.0;DPR=78,11;AD=78,11;ICB=0.104167;HOB=0.444444;AC=4;AN=12;DP4=41,37,7,4;MQ=49;	A|missense_variant|MODERATE|HORVU5Hr1G105790|HORVU5Hr1G105790|transcript|HORVU5Hr1G105790.27|protein_coding|2|6|c.1552G>A|p.Asp518Asn|1553|3087|1552|1557|518|518||WARNING_TRANSCRIPT_NO_START_CODON	0|0	0|0	1|1	1|1
chr5H	622269019	.	T	A	452	PASS	DP=166;VDB=0.266837;RPB=0.890607;MQB=5.72275e-15;BQB=0.79366;MQSB=0.527334;SGB=-46.5268;MQ0F=0.0;DPR=108,30;AD=108,30;ICB=0.104167;HOB=0.444444;AC=4;AN=12;DP4=74,34,20,12;MQ=48;	A|3_prime_UTR_variant|MODIFIER|HORVU5Hr1G105790|HORVU5Hr1G105790|transcript|HORVU5Hr1G105790.27|protein_coding|3|6|c.*527T>A|||||651|WARNING_TRANSCRIPT_NO_START_CODON	0|0	0|0	1|1	1|1
chr5H	622270306	.	A	G	376	PASS	DP=255;VDB=0.00109329;RPB=0.0121539;MQB=7.88898e-08;BQB=0.51683;MQSB=0.170924;SGB=6.63102;MQ0F=0.0;DPR=211,14;AD=211,14;ICB=0.104167;HOB=0.444444;AC=4;AN=12;DP4=121,90,4,10;MQ=49;	G|3_prime_UTR_variant|MODIFIER|HORVU5Hr1G105790|HORVU5Hr1G105790|transcript|HORVU5Hr1G105790.27|protein_coding|6|6|c.*1240A>G|||||1938|WARNING_TRANSCRIPT_NO_START_CODON	0|0	0|0	1|1	1|1
chr5H	622270398	.	A	G	452	PASS	DP=281;VDB=0.00260903;RPB=0.0156857;MQB=2.23661e-10;BQB=0.964375;MQSB=0.785165;SGB=12.1733;MQ0F=0.0;DPR=225,21;AD=225,21;ICB=0.104167;HOB=0.444444;AC=4;AN=12;DP4=113,112,13,8;MQ=49;	G|3_prime_UTR_variant|MODIFIER|HORVU5Hr1G105790|HORVU5Hr1G105790|transcript|HORVU5Hr1G105790.27|protein_coding|6|6|c.*1332A>G|||||2030|WARNING_TRANSCRIPT_NO_START_CODON	0|0	0|0	1|1	1|1
chr5H	622368927	.	A	T	397	PASS	DP=99;VDB=0.637461;RPB=0.755196;MQB=1.54494e-07;BQB=0.996894;MQSB=0.653747;SGB=-9.07374;MQ0F=0.0;DPR=75,14;AD=75,14;ICB=0.104167;HOB=0.444444;AC=4;AN=12;DP4=35,40,4,10;MQ=48;	T|missense_variant|MODERATE|HORVU5Hr1G105840|HORVU5Hr1G105840|transcript|HORVU5Hr1G105840.4|protein_coding|3|4|c.476T>A|p.Val159Glu|776|1403|476|743|159|246||WARNING_TRANSCRIPT_MULTIPLE_STOP_CODONS	0|0	0|0	1|1	1|1
chr5H	622808983	.	T	A	452	PASS	DP=1362;VDB=1.22753e-12;RPB=5.13885e-15;MQB=1.52778e-13;BQB=0.0057898;MQSB=0.18005;SGB=26.425;MQ0F=0.0;DPR=1145,39;AD=1145,39;ICB=0.104167;HOB=0.444444;AC=4;AN=12;DP4=698,447,28,11;MQ=49;	A|synonymous_variant|LOW|HORVU5Hr1G105870|HORVU5Hr1G105870|transcript|HORVU5Hr1G105870.1|protein_coding|1|2|c.699T>A|p.Pro233Pro|699|1479|699|1227|233|408||WARNING_TRANSCRIPT_NO_START_CODON	0|0	0|0	1|1	1|1
chr5H	622808998	.	C	A	136	PASS	DP=1458;VDB=5.49423e-07;RPB=3.42655e-09;MQB=1.57576e-10;BQB=5.57943e-11;MQSB=0.244185;SGB=-9.90671;MQ0F=0.0;DPR=1233,17;AD=1233,17;ICB=0.104167;HOB=0.444444;AC=4;AN=12;DP4=722,511,16,2;MQ=49;	A|synonymous_variant|LOW|HORVU5Hr1G105870|HORVU5Hr1G105870|transcript|HORVU5Hr1G105870.1|protein_coding|1|2|c.714C>A|p.Ala238Ala|714|1479|714|1227|238|408||WARNING_TRANSCRIPT_NO_START_CODON	0|0	0|0	1|1	1|1
chr5H	622809007	.	A	G	452	PASS	DP=1545;VDB=2.76231e-36;RPB=6.58784e-32;MQB=1.23384e-37;BQB=0.661517;MQSB=0.00637333;SGB=52.553;MQ0F=0.0;DPR=1278,72;AD=1278,72;ICB=0.104167;HOB=0.444444;AC=4;AN=12;DP4=653,625,25,47;MQ=49;	G|synonymous_variant|LOW|HORVU5Hr1G105870|HORVU5Hr1G105870|transcript|HORVU5Hr1G105870.1|protein_coding|1|2|c.723A>G|p.Glu241Glu|723|1479|723|1227|241|408||WARNING_TRANSCRIPT_NO_START_CODON	0|0	0|0	1|1	1|1
chr5H	622810655	.	C	T	452	PASS	DP=2955;VDB=0.297613;RPB=0.107586;MQB=0.0;BQB=0.989567;MQSB=0.0550944;SGB=582.302;MQ0F=0.0;DPR=1511,981;AD=1511,981;ICB=0.104167;HOB=0.444444;AC=4;AN=12;DP4=925,586,595,386;MQ=47;	T|synonymous_variant|LOW|HORVU5Hr1G105870|HORVU5Hr1G105870|transcript|HORVU5Hr1G105870.1|protein_coding|2|2|c.1191C>T|p.Phe397Phe|1191|1479|1191|1227|397|408||WARNING_TRANSCRIPT_NO_START_CODON	0|0	0|0	1|1	1|1
chr5H	622810861	.	T	C	452	PASS	DP=630;VDB=1.73709e-25;RPB=0.0531073;MQB=0.0;BQB=0.0438736;MQSB=0.250183;SGB=170.659;MQ0F=0.0;DPR=375,159;AD=375,159;ICB=0.104167;HOB=0.444444;AC=4;AN=12;DP4=64,311,30,129;MQ=47;	C|3_prime_UTR_variant|MODIFIER|HORVU5Hr1G105870|HORVU5Hr1G105870|transcript|HORVU5Hr1G105870.1|protein_coding|2|2|c.*170T>C|||||170|WARNING_TRANSCRIPT_NO_START_CODON,C|upstream_gene_variant|MODIFIER|HORVU5Hr1G105880|HORVU5Hr1G105880|transcript|HORVU5Hr1G105880.1|protein_coding||c.-6677T>C|||||4934|	0|0	0|0	1|1	1|1
chr5H	622959216	.	T	C	452	PASS	DP=227;VDB=0.00442439;RPB=0.999803;MQB=3.60354e-09;BQB=0.687271;MQSB=0.08598;SGB=20.8827;MQ0F=0.0;DPR=154,32;AD=154,32;ICB=0.104167;HOB=0.444444;AC=4;AN=12;DP4=90,64,17,15;MQ=47;	C|3_prime_UTR_variant|MODIFIER|HORVU5Hr1G105950|HORVU5Hr1G105950|transcript|HORVU5Hr1G105950.3|protein_coding|3|3|c.*166A>G|||||166|WARNING_TRANSCRIPT_MULTIPLE_STOP_CODONS	0|0	0|0	1|1	1|1
chr5H	622959278	.	A	G	415	PASS	DP=178;VDB=0.040348;RPB=0.997295;MQB=3.5217e-12;BQB=0.675753;MQSB=0.485255;SGB=16.1321;MQ0F=0.0;DPR=144,26;AD=144,26;ICB=0.104167;HOB=0.444444;AC=4;AN=12;DP4=77,67,20,6;MQ=48;	G|3_prime_UTR_variant|MODIFIER|HORVU5Hr1G105950|HORVU5Hr1G105950|transcript|HORVU5Hr1G105950.3|protein_coding|3|3|c.*104T>C|||||104|WARNING_TRANSCRIPT_MULTIPLE_STOP_CODONS	0|0	0|0	1|1	1|1
chr5H	622959455	.	G	C	452	PASS	DP=169;VDB=0.042021;RPB=0.141817;MQB=9.11297e-17;BQB=0.999165;MQSB=0.999265;SGB=41.0557;MQ0F=0.0;DPR=113,41;AD=113,41;ICB=0.104167;HOB=0.444444;AC=4;AN=12;DP4=65,48,23,18;MQ=48;	C|missense_variant|MODERATE|HORVU5Hr1G105950|HORVU5Hr1G105950|transcript|HORVU5Hr1G105950.3|protein_coding|3|3|c.1051C>G|p.Pro351Ala|1376|1992|1051|1124|351|373||WARNING_TRANSCRIPT_MULTIPLE_STOP_CODONS	0|0	0|0	1|1	1|1
chr5H	622959753	.	A	C	442	PASS	DP=112;VDB=0.994977;RPB=0.999847;MQB=5.12688e-08;BQB=0.99953;MQSB=0.968368;SGB=12.1733;MQ0F=0.0;DPR=76,21;AD=76,21;ICB=0.104167;HOB=0.444444;AC=4;AN=12;DP4=57,19,13,8;MQ=48;	C|synonymous_variant|LOW|HORVU5Hr1G105950|HORVU5Hr1G105950|transcript|HORVU5Hr1G105950.3|protein_coding|3|3|c.753T>G|p.Arg251Arg|1078|1992|753|1124|251|373||WARNING_TRANSCRIPT_MULTIPLE_STOP_CODONS	0|0	0|0	1|1	1|1
chr5H	622960781	.	GCACCACCACCACCAC	GCACCACCACCAC	452	PASS	INDEL;IDV=8;IMF=0.727273;DP=138;VDB=0.00241899;MQSB=0.83155;SGB=8.21452;MQ0F=0.0;DPR=72,16;AD=72,16;ICB=0.104167;HOB=0.444444;AC=4;AN=12;DP4=49,23,9,7;MQ=49;	GCACCACCACCAC|5_prime_UTR_variant|MODIFIER|HORVU5Hr1G105950|HORVU5Hr1G105950|transcript|HORVU5Hr1G105950.3|protein_coding|1|3|c.-97_-95delGTG|||||95|WARNING_TRANSCRIPT_MULTIPLE_STOP_CODONS	0|0	0|0	1|1	1|1
chr5H	623059076	.	C	T	423	PASS	DP=99;VDB=0.743871;RPB=0.432427;MQB=2.48331e-08;BQB=0.966002;MQSB=0.976857;SGB=24.5472;MQ0F=0.0;DPR=55,26;AD=55,26;ICB=0.104167;HOB=0.444444;AC=4;AN=12;DP4=51,4,24,2;MQ=47;	T|3_prime_UTR_variant|MODIFIER|HORVU5Hr1G105970|HORVU5Hr1G105970|transcript|HORVU5Hr1G105970.3|protein_coding|2|2|c.*87G>A|||||87|WARNING_TRANSCRIPT_NO_START_CODON,T|upstream_gene_variant|MODIFIER|HORVU5Hr1G105980|HORVU5Hr1G105980|transcript|HORVU5Hr1G105980.4|protein_coding||c.-2291C>T|||||2290|WARNING_TRANSCRIPT_NO_START_CODON	0|0	0|0	1|1	1|1
chr5H	623059310	.	G	T	452	PASS	DP=267;VDB=0.0212348;RPB=0.987101;MQB=1.91285e-26;BQB=0.782183;MQSB=0.824973;SGB=42.9523;MQ0F=0.0;DPR=156,79;AD=156,79;ICB=0.104167;HOB=0.444444;AC=4;AN=12;DP4=110,46,50,30;MQ=47;	T|missense_variant|MODERATE|HORVU5Hr1G105970|HORVU5Hr1G105970|transcript|HORVU5Hr1G105970.3|protein_coding|2|2|c.1644C>A|p.Phe548Leu|1646|2070|1644|1791|548|596||WARNING_TRANSCRIPT_NO_START_CODON,T|upstream_gene_variant|MODIFIER|HORVU5Hr1G105980|HORVU5Hr1G105980|transcript|HORVU5Hr1G105980.4|protein_coding||c.-2057G>T|||||2056|WARNING_TRANSCRIPT_NO_START_CODON	0|0	0|0	1|1	1|1
chr5H	623059726	.	T	C	452	PASS	DP=313;VDB=0.311959;RPB=0.827828;MQB=5.03209e-30;BQB=0.891433;MQSB=0.899497;SGB=89.3616;MQ0F=0.0;DPR=186,85;AD=186,85;ICB=0.104167;HOB=0.444444;AC=4;AN=12;DP4=107,79,49,36;MQ=47;	C|missense_variant|MODERATE|HORVU5Hr1G105970|HORVU5Hr1G105970|transcript|HORVU5Hr1G105970.3|protein_coding|2|2|c.1228A>G|p.Ile410Val|1230|2070|1228|1791|410|596||WARNING_TRANSCRIPT_NO_START_CODON,C|upstream_gene_variant|MODIFIER|HORVU5Hr1G105980|HORVU5Hr1G105980|transcript|HORVU5Hr1G105980.4|protein_coding||c.-1641T>C|||||1640|WARNING_TRANSCRIPT_NO_START_CODON	0|0	0|0	1|1	1|1
chr5H	623059805	.	C	T	452	PASS	DP=293;VDB=0.0304031;RPB=0.459866;MQB=8.32166e-29;BQB=0.819679;MQSB=0.776375;SGB=80.5728;MQ0F=0.0;DPR=178,77;AD=178,77;ICB=0.104167;HOB=0.444444;AC=4;AN=12;DP4=88,90,39,38;MQ=47;	T|synonymous_variant|LOW|HORVU5Hr1G105970|HORVU5Hr1G105970|transcript|HORVU5Hr1G105970.3|protein_coding|2|2|c.1149G>A|p.Glu383Glu|1151|2070|1149|1791|383|596||WARNING_TRANSCRIPT_NO_START_CODON,T|upstream_gene_variant|MODIFIER|HORVU5Hr1G105980|HORVU5Hr1G105980|transcript|HORVU5Hr1G105980.4|protein_coding||c.-1562C>T|||||1561|WARNING_TRANSCRIPT_NO_START_CODON	0|0	0|0	1|1	1|1
chr5H	623060276	.	G	A	452	PASS	DP=177;VDB=1.35194e-09;RPB=0.877801;MQB=4.73136e-21;BQB=0.951565;MQSB=0.658875;SGB=62.1142;MQ0F=0.0;DPR=82,63;AD=82,63;ICB=0.104167;HOB=0.444444;AC=4;AN=12;DP4=40,42,33,30;MQ=47;	A|synonymous_variant|LOW|HORVU5Hr1G105970|HORVU5Hr1G105970|transcript|HORVU5Hr1G105970.3|protein_coding|2|2|c.678C>T|p.His226His|680|2070|678|1791|226|596||WARNING_TRANSCRIPT_NO_START_CODON,A|upstream_gene_variant|MODIFIER|HORVU5Hr1G105980|HORVU5Hr1G105980|transcript|HORVU5Hr1G105980.4|protein_coding||c.-1091G>A|||||1090|WARNING_TRANSCRIPT_NO_START_CODON	0|0	0|0	1|1	1|1
chr5H	623060504	.	C	G	452	PASS	DP=111;VDB=0.120263;RPB=0.749793;MQB=3.34635e-11;BQB=0.190132;MQSB=0.658822;SGB=35.553;MQ0F=0.0;DPR=56,38;AD=56,38;ICB=0.104167;HOB=0.444444;AC=4;AN=12;DP4=37,19,29,9;MQ=47;	G|synonymous_variant|LOW|HORVU5Hr1G105970|HORVU5Hr1G105970|transcript|HORVU5Hr1G105970.3|protein_coding|2|2|c.450G>C|p.Leu150Leu|452|2070|450|1791|150|596||WARNING_TRANSCRIPT_NO_START_CODON,G|upstream_gene_variant|MODIFIER|HORVU5Hr1G105980|HORVU5Hr1G105980|transcript|HORVU5Hr1G105980.4|protein_coding||c.-863C>G|||||862|WARNING_TRANSCRIPT_NO_START_CODON	0|0	0|0	1|1	1|1
chr5H	623060801	.	T	A	452	PASS	DP=135;VDB=0.971395;RPB=0.946003;MQB=1.54899e-12;BQB=0.870089;MQSB=0.357382;SGB=31.1469;MQ0F=0.0;DPR=95,32;AD=95,32;ICB=0.104167;HOB=0.444444;AC=4;AN=12;DP4=54,41,10,22;MQ=48;	A|synonymous_variant|LOW|HORVU5Hr1G105970|HORVU5Hr1G105970|transcript|HORVU5Hr1G105970.3|protein_coding|2|2|c.153A>T|p.Ile51Ile|155|2070|153|1791|51|596||WARNING_TRANSCRIPT_NO_START_CODON,A|upstream_gene_variant|MODIFIER|HORVU5Hr1G105980|HORVU5Hr1G105980|transcript|HORVU5Hr1G105980.4|protein_coding||c.-566T>A|||||565|WARNING_TRANSCRIPT_NO_START_CODON	0|0	0|0	1|1	1|1
chr5H	623065229	.	T	C	446	PASS	DP=74;VDB=0.758414;RPB=0.986368;MQB=5.98624e-08;BQB=0.974165;MQSB=0.973306;SGB=14.6719;MQ0F=0.0;DPR=45,17;AD=45,17;ICB=0.104167;HOB=0.444444;AC=4;AN=12;DP4=33,12,11,6;MQ=48;	C|synonymous_variant|LOW|HORVU5Hr1G105980|HORVU5Hr1G105980|transcript|HORVU5Hr1G105980.4|protein_coding|7|7|c.1104T>C|p.Thr368Thr|1105|3538|1104|2967|368|988||WARNING_TRANSCRIPT_NO_START_CODON,C|upstream_gene_variant|MODIFIER|HORVU5Hr1G105970|HORVU5Hr1G105970|transcript|HORVU5Hr1G105970.3|protein_coding||c.-4142A>G|||||4140|WARNING_TRANSCRIPT_NO_START_CODON	0|0	0|0	1|1	1|1
chr5H	623065580	.	A	G	351	PASS	DP=81;VDB=0.282754;RPB=0.972118;MQB=1.69448e-06;BQB=0.709482;MQSB=0.812421;SGB=5.04756;MQ0F=0.0;DPR=59,12;AD=59,12;ICB=0.104167;HOB=0.444444;AC=4;AN=12;DP4=29,30,8,4;MQ=48;	G|synonymous_variant|LOW|HORVU5Hr1G105980|HORVU5Hr1G105980|transcript|HORVU5Hr1G105980.4|protein_coding|7|7|c.1455A>G|p.Lys485Lys|1456|3538|1455|2967|485|988||WARNING_TRANSCRIPT_NO_START_CODON,G|upstream_gene_variant|MODIFIER|HORVU5Hr1G105970|HORVU5Hr1G105970|transcript|HORVU5Hr1G105970.3|protein_coding||c.-4493T>C|||||4491|WARNING_TRANSCRIPT_NO_START_CODON	0|0	0|0	1|1	1|1
chr5H	623066048	.	T	C	452	PASS	DP=75;VDB=0.113529;RPB=0.819805;MQB=4.80481e-08;BQB=0.788696;MQSB=0.777997;SGB=15.7705;MQ0F=0.0;DPR=47,18;AD=47,18;ICB=0.104167;HOB=0.444444;AC=4;AN=12;DP4=25,22,8,10;MQ=48;	C|synonymous_variant|LOW|HORVU5Hr1G105980|HORVU5Hr1G105980|transcript|HORVU5Hr1G105980.4|protein_coding|7|7|c.1923T>C|p.Tyr641Tyr|1924|3538|1923|2967|641|988||WARNING_TRANSCRIPT_NO_START_CODON,C|upstream_gene_variant|MODIFIER|HORVU5Hr1G105970|HORVU5Hr1G105970|transcript|HORVU5Hr1G105970.3|protein_coding||c.-4961A>G|||||4959|WARNING_TRANSCRIPT_NO_START_CODON	0|0	0|0	1|1	1|1
chr5H	623066793	.	G	A	317	PASS	DP=54;VDB=0.0136563;RPB=0.0583956;MQB=1.92129e-05;BQB=1.0;MQSB=0.975527;SGB=3.46416;MQ0F=0.0;DPR=36,10;AD=36,10;ICB=0.104167;HOB=0.444444;AC=4;AN=12;DP4=25,11,6,4;MQ=48;	A|missense_variant|MODERATE|HORVU5Hr1G105980|HORVU5Hr1G105980|transcript|HORVU5Hr1G105980.4|protein_coding|7|7|c.2668G>A|p.Gly890Ser|2669|3538|2668|2967|890|988||WARNING_TRANSCRIPT_NO_START_CODON	0|0	0|0	1|1	1|1
chr5H	623067291	.	A	G	452	PASS	DP=98;VDB=0.35934;RPB=0.609399;MQB=1.26264e-11;BQB=0.970601;MQSB=0.986321;SGB=25.6471;MQ0F=0.0;DPR=61,27;AD=61,27;ICB=0.104167;HOB=0.444444;AC=4;AN=12;DP4=38,23,19,8;MQ=47;	G|3_prime_UTR_variant|MODIFIER|HORVU5Hr1G105980|HORVU5Hr1G105980|transcript|HORVU5Hr1G105980.4|protein_coding|7|7|c.*199A>G|||||199|WARNING_TRANSCRIPT_NO_START_CODON	0|0	0|0	1|1	1|1
chr5H	623472146	.	C	A	215	PASS	DP=25;VDB=3.17522e-05;RPB=0.128079;MQB=0.00166156;BQB=0.822012;SGB=5.96236;MQ0F=0.0;DPR=15,9;AD=15,9;ICB=0.104167;HOB=0.444444;AC=4;AN=12;DP4=15,0,9,0;MQ=48;	A|upstream_gene_variant|MODIFIER|HORVU5Hr1G106100|HORVU5Hr1G106100|transcript|HORVU5Hr1G106100.5|protein_coding||c.-40C>A|||||38|WARNING_TRANSCRIPT_NO_START_CODON,A|downstream_gene_variant|MODIFIER|HORVU5Hr1G106090|HORVU5Hr1G106090|transcript|HORVU5Hr1G106090.1|protein_coding||c.*998C>A|||||669|,A|intergenic_region|MODIFIER|HORVU5Hr1G106090-HORVU5Hr1G106100|HORVU5Hr1G106090-HORVU5Hr1G106100|inter…	0|0	0|0	1|1	1|1
chr5H	623473056	.	C	T	452	PASS	DP=132;VDB=0.139203;RPB=0.999995;MQB=2.19804e-10;BQB=0.999699;MQSB=0.365162;SGB=16.1321;MQ0F=0.0;DPR=98,26;AD=98,26;ICB=0.104167;HOB=0.444444;AC=4;AN=12;DP4=52,46,11,15;MQ=48;	T|synonymous_variant|LOW|HORVU5Hr1G106100|HORVU5Hr1G106100|transcript|HORVU5Hr1G106100.5|protein_coding|2|9|c.120C>T|p.Ala40Ala|122|1391|120|843|40|280||WARNING_TRANSCRIPT_NO_START_CODON,T|downstream_gene_variant|MODIFIER|HORVU5Hr1G106090|HORVU5Hr1G106090|transcript|HORVU5Hr1G106090.1|protein_coding||c.*1908C>T|||||1579|	0|0	0|0	1|1	1|1
chr5H	623473152	.	G	T	353	PASS	DP=153;VDB=1.69663e-06;RPB=4.11363e-05;MQB=5.28837e-06;BQB=0.983471;MQSB=0.332564;SGB=5.8393;MQ0F=0.0;DPR=130,13;AD=130,13;ICB=0.104167;HOB=0.444444;AC=4;AN=12;DP4=60,70,4,9;MQ=48;	T|synonymous_variant|LOW|HORVU5Hr1G106100|HORVU5Hr1G106100|transcript|HORVU5Hr1G106100.5|protein_coding|2|9|c.216G>T|p.Pro72Pro|218|1391|216|843|72|280||WARNING_TRANSCRIPT_NO_START_CODON,T|downstream_gene_variant|MODIFIER|HORVU5Hr1G106090|HORVU5Hr1G106090|transcript|HORVU5Hr1G106090.1|protein_coding||c.*2004G>T|||||1675|	0|0	0|0	1|1	1|1
chr5H	623475142	.	G	A	452	PASS	DP=409;VDB=0.851187;RPB=0.986252;MQB=2.01456e-32;BQB=0.997853;MQSB=0.485535;SGB=55.7201;MQ0F=0.0;DPR=285,76;AD=285,76;ICB=0.104167;HOB=0.444444;AC=4;AN=12;DP4=139,146,38,38;MQ=48;	A|synonymous_variant|LOW|HORVU5Hr1G106100|HORVU5Hr1G106100|transcript|HORVU5Hr1G106100.5|protein_coding|8|9|c.789G>A|p.Glu263Glu|791|1391|789|843|263|280||WARNING_TRANSCRIPT_NO_START_CODON,A|downstream_gene_variant|MODIFIER|HORVU5Hr1G106090|HORVU5Hr1G106090|transcript|HORVU5Hr1G106090.1|protein_coding||c.*3994G>A|||||3665|	0|0	0|0	1|1	1|1
chr5H	623475332	.	C	A	386	PASS	DP=132;VDB=0.0134733;RPB=0.974693;MQB=1.88078e-07;BQB=0.468345;MQSB=0.755109;SGB=6.63101;MQ0F=0.0;DPR=95,14;AD=95,14;ICB=0.104167;HOB=0.444444;AC=4;AN=12;DP4=42,53,5,9;MQ=48;	A|3_prime_UTR_variant|MODIFIER|HORVU5Hr1G106100|HORVU5Hr1G106100|transcript|HORVU5Hr1G106100.5|protein_coding|8|9|c.*136C>A|||||136|WARNING_TRANSCRIPT_NO_START_CODON,A|downstream_gene_variant|MODIFIER|HORVU5Hr1G106090|HORVU5Hr1G106090|transcript|HORVU5Hr1G106090.1|protein_coding||c.*4184C>A|||||3855|	0|0	0|0	1|1	1|1
chr5H	623482290	.	G	A	452	PASS	DP=62;VDB=0.008458;RPB=0.166927;MQB=2.08666e-05;BQB=0.986347;MQSB=0.829616;SGB=14.6719;MQ0F=0.0;DPR=35,17;AD=35,17;ICB=0.104167;HOB=0.444444;AC=4;AN=12;DP4=22,13,8,9;MQ=47;	A|3_prime_UTR_variant|MODIFIER|HORVU5Hr1G106110|HORVU5Hr1G106110|transcript|HORVU5Hr1G106110.8|protein_coding|2|3|c.*219C>T|||||219|WARNING_TRANSCRIPT_MULTIPLE_STOP_CODONS	0|0	0|0	1|1	1|1
chr5H	623482773	.	A	T	452	PASS	DP=67;VDB=0.547573;RPB=0.436714;MQB=1.18692e-07;BQB=0.922453;MQSB=0.973143;SGB=21.2646;MQ0F=0.0;DPR=38,23;AD=38,23;ICB=0.104167;HOB=0.444444;AC=4;AN=12;DP4=24,14,11,12;MQ=47;	T|missense_variant|MODERATE|HORVU5Hr1G106110|HORVU5Hr1G106110|transcript|HORVU5Hr1G106110.8|protein_coding|2|3|c.655T>A|p.Leu219Met|655|2051|655|919|219|305||WARNING_TRANSCRIPT_MULTIPLE_STOP_CODONS	0|0	0|0	1|1	1|1
chr5H	623520818	.	CCTCTCTCTCTC	CCTCTCTCTCTCTC	452	PASS	INDEL;IDV=10;IMF=1.0;DP=265;VDB=2.29204e-05;MQSB=0.804956;SGB=9.79804;MQ0F=0.0;DPR=190,18;AD=190,18;ICB=0.104167;HOB=0.444444;AC=4;AN=12;DP4=101,89,15,3;MQ=49;	CCTCTCTCTCTCTC|frameshift_variant|HIGH|HORVU5Hr1G106120|HORVU5Hr1G106120|transcript|HORVU5Hr1G106120.5|protein_coding|1|5|c.217_218dupTC|p.His74fs|221|1781|219|870|73|289||WARNING_TRANSCRIPT_NO_START_CODON,CCTCTCTCTCTCTC|downstream_gene_variant|MODIFIER|HORVU5Hr1G106140|HORVU5Hr1G106140|transcript|HORVU5Hr1G106140.23|protein_coding||c.*5235_*5236insGA|||||4872|WARNING_TRANSCRIPT_INCOMPLETE;LOF=(H…	0|0	0|0	1|1	1|1
chr5H	623521013	.	C	T	392	PASS	DP=95;VDB=0.0551423;RPB=0.296861;MQB=4.01099e-11;BQB=0.77004;MQSB=0.397295;SGB=12.9651;MQ0F=0.0;DPR=68,22;AD=68,22;ICB=0.104167;HOB=0.444444;AC=4;AN=12;DP4=49,19,21,1;MQ=48;	T|synonymous_variant|LOW|HORVU5Hr1G106120|HORVU5Hr1G106120|transcript|HORVU5Hr1G106120.5|protein_coding|1|5|c.402C>T|p.Ala134Ala|404|1781|402|870|134|289||WARNING_TRANSCRIPT_NO_START_CODON,T|downstream_gene_variant|MODIFIER|HORVU5Hr1G106140|HORVU5Hr1G106140|transcript|HORVU5Hr1G106140.23|protein_coding||c.*5052G>A|||||4689|WARNING_TRANSCRIPT_INCOMPLETE	0|0	0|0	1|1	1|1
chr5H	623523404	.	A	G	299	PASS	DP=115;VDB=0.000571573;RPB=0.632638;MQB=1.78869e-05;BQB=0.890618;MQSB=0.802621;SGB=5.04756;MQ0F=0.0;DPR=81,12;AD=81,12;ICB=0.104167;HOB=0.444444;AC=4;AN=12;DP4=51,30,10,2;MQ=48;	G|3_prime_UTR_variant|MODIFIER|HORVU5Hr1G106120|HORVU5Hr1G106120|transcript|HORVU5Hr1G106120.5|protein_coding|3|5|c.*198A>G|||||198|WARNING_TRANSCRIPT_NO_START_CODON,G|downstream_gene_variant|MODIFIER|HORVU5Hr1G106140|HORVU5Hr1G106140|transcript|HORVU5Hr1G106140.23|protein_coding||c.*2661T>C|||||2298|WARNING_TRANSCRIPT_INCOMPLETE	0|0	0|0	1|1	1|1
chr5H	623523445	.	T	C	359	PASS	DP=117;VDB=1.69398e-06;RPB=0.000661376;MQB=1.58759e-06;BQB=0.889262;MQSB=0.485986;SGB=9.79805;MQ0F=0.0;DPR=82,18;AD=82,18;ICB=0.104167;HOB=0.444444;AC=4;AN=12;DP4=37,45,7,11;MQ=48;	C|3_prime_UTR_variant|MODIFIER|HORVU5Hr1G106120|HORVU5Hr1G106120|transcript|HORVU5Hr1G106120.5|protein_coding|3|5|c.*239T>C|||||239|WARNING_TRANSCRIPT_NO_START_CODON,C|downstream_gene_variant|MODIFIER|HORVU5Hr1G106140|HORVU5Hr1G106140|transcript|HORVU5Hr1G106140.23|protein_coding||c.*2620A>G|||||2257|WARNING_TRANSCRIPT_INCOMPLETE	0|0	0|0	1|1	1|1
chr5H	623523651	.	C	T	452	PASS	DP=81;VDB=0.483596;RPB=0.345228;MQB=3.45866e-07;BQB=0.988182;MQSB=0.939363;SGB=9.00628;MQ0F=0.0;DPR=57,17;AD=57,17;ICB=0.104167;HOB=0.444444;AC=4;AN=12;DP4=20,37,7,10;MQ=48;	T|3_prime_UTR_variant|MODIFIER|HORVU5Hr1G106120|HORVU5Hr1G106120|transcript|HORVU5Hr1G106120.5|protein_coding|3|5|c.*445C>T|||||445|WARNING_TRANSCRIPT_NO_START_CODON,T|downstream_gene_variant|MODIFIER|HORVU5Hr1G106140|HORVU5Hr1G106140|transcript|HORVU5Hr1G106140.23|protein_coding||c.*2414G>A|||||2051|WARNING_TRANSCRIPT_INCOMPLETE	0|0	0|0	1|1	1|1
chr5H	623524541	.	T	A	452	PASS	DP=347;VDB=1.40014e-08;RPB=0.0362032;MQB=1.05204e-23;BQB=0.793158;MQSB=0.371679;SGB=35.9261;MQ0F=0.0;DPR=279,51;AD=279,51;ICB=0.104167;HOB=0.444444;AC=4;AN=12;DP4=130,149,24,27;MQ=48;	A|downstream_gene_variant|MODIFIER|HORVU5Hr1G106120|HORVU5Hr1G106120|transcript|HORVU5Hr1G106120.5|protein_coding||c.*1335T>A|||||133|WARNING_TRANSCRIPT_NO_START_CODON,A|downstream_gene_variant|MODIFIER|HORVU5Hr1G106140|HORVU5Hr1G106140|transcript|HORVU5Hr1G106140.23|protein_coding||c.*1524A>T|||||1161|WARNING_TRANSCRIPT_INCOMPLETE,A|intergenic_region|MODIFIER|HORVU5Hr1G106120-HORVU5Hr1G106140|HO…	0|0	0|0	1|1	1|1
chr5H	623524580	.	T	G	452	PASS	DP=359;VDB=1.99094e-14;RPB=0.00388123;MQB=1.72746e-34;BQB=0.907694;MQSB=0.353449;SGB=55.7201;MQ0F=0.0;DPR=240,76;AD=240,76;ICB=0.104167;HOB=0.444444;AC=4;AN=12;DP4=172,68,51,25;MQ=48;	G|downstream_gene_variant|MODIFIER|HORVU5Hr1G106120|HORVU5Hr1G106120|transcript|HORVU5Hr1G106120.5|protein_coding||c.*1374T>G|||||172|WARNING_TRANSCRIPT_NO_START_CODON,G|downstream_gene_variant|MODIFIER|HORVU5Hr1G106140|HORVU5Hr1G106140|transcript|HORVU5Hr1G106140.23|protein_coding||c.*1485A>C|||||1122|WARNING_TRANSCRIPT_INCOMPLETE,G|intergenic_region|MODIFIER|HORVU5Hr1G106120-HORVU5Hr1G106140|HO…	0|0	0|0	1|1	1|1
chr5H	623524718	.	G	A	452	PASS	DP=370;VDB=0.978242;RPB=0.67016;MQB=1.38232e-34;BQB=0.919221;MQSB=0.487161;SGB=95.9533;MQ0F=0.0;DPR=226,91;AD=226,91;ICB=0.104167;HOB=0.444444;AC=4;AN=12;DP4=116,110,41,50;MQ=48;	A|downstream_gene_variant|MODIFIER|HORVU5Hr1G106120|HORVU5Hr1G106120|transcript|HORVU5Hr1G106120.5|protein_coding||c.*1512G>A|||||310|WARNING_TRANSCRIPT_NO_START_CODON,A|downstream_gene_variant|MODIFIER|HORVU5Hr1G106140|HORVU5Hr1G106140|transcript|HORVU5Hr1G106140.23|protein_coding||c.*1347C>T|||||984|WARNING_TRANSCRIPT_INCOMPLETE,A|intergenic_region|MODIFIER|HORVU5Hr1G106120-HORVU5Hr1G106140|HOR…	0|0	0|0	1|1	1|1
chr5H	623525820	.	T	G	452	PASS	DP=191;VDB=0.125414;RPB=0.0334538;MQB=2.18303e-11;BQB=0.963502;MQSB=0.999987;SGB=14.5486;MQ0F=0.0;DPR=141,24;AD=141,24;ICB=0.104167;HOB=0.444444;AC=4;AN=12;DP4=89,52,13,11;MQ=48;	G|3_prime_UTR_variant|MODIFIER|HORVU5Hr1G106140|HORVU5Hr1G106140|transcript|HORVU5Hr1G106140.23|protein_coding|17|17|c.*245A>C|||||245|WARNING_TRANSCRIPT_INCOMPLETE,G|downstream_gene_variant|MODIFIER|HORVU5Hr1G106120|HORVU5Hr1G106120|transcript|HORVU5Hr1G106120.5|protein_coding||c.*2614T>G|||||1412|WARNING_TRANSCRIPT_NO_START_CODON	0|0	0|0	1|1	1|1
chr5H	623525876	.	G	C	452	PASS	DP=293;VDB=0.000154767;RPB=0.274352;MQB=2.07349e-20;BQB=0.716404;MQSB=0.950804;SGB=33.5508;MQ0F=0.0;DPR=186,48;AD=186,48;ICB=0.104167;HOB=0.444444;AC=4;AN=12;DP4=130,56,29,19;MQ=48;	C|3_prime_UTR_variant|MODIFIER|HORVU5Hr1G106140|HORVU5Hr1G106140|transcript|HORVU5Hr1G106140.23|protein_coding|17|17|c.*189C>G|||||189|WARNING_TRANSCRIPT_INCOMPLETE,C|downstream_gene_variant|MODIFIER|HORVU5Hr1G106120|HORVU5Hr1G106120|transcript|HORVU5Hr1G106120.5|protein_coding||c.*2670G>C|||||1468|WARNING_TRANSCRIPT_NO_START_CODON	0|0	0|0	1|1	1|1
chr5H	623525995	.	T	A	452	PASS	DP=332;VDB=0.000297821;RPB=0.14651;MQB=7.2985e-36;BQB=0.70601;MQSB=0.953594;SGB=87.1644;MQ0F=0.0;DPR=211,83;AD=211,83;ICB=0.104167;HOB=0.444444;AC=4;AN=12;DP4=113,98,40,43;MQ=48;	A|3_prime_UTR_variant|MODIFIER|HORVU5Hr1G106140|HORVU5Hr1G106140|transcript|HORVU5Hr1G106140.23|protein_coding|17|17|c.*70A>T|||||70|WARNING_TRANSCRIPT_INCOMPLETE,A|downstream_gene_variant|MODIFIER|HORVU5Hr1G106120|HORVU5Hr1G106120|transcript|HORVU5Hr1G106120.5|protein_coding||c.*2789T>A|||||1587|WARNING_TRANSCRIPT_NO_START_CODON	0|0	0|0	1|1	1|1
chr5H	623527346	.	T	C	452	PASS	DP=459;VDB=0.494013;RPB=0.579967;MQB=9.66896e-44;BQB=0.997654;MQSB=0.568339;SGB=116.827;MQ0F=0.0;DPR=284,110;AD=284,110;ICB=0.104167;HOB=0.444444;AC=4;AN=12;DP4=161,123,62,48;MQ=48;	C|synonymous_variant|LOW|HORVU5Hr1G106140|HORVU5Hr1G106140|transcript|HORVU5Hr1G106140.23|protein_coding|15|17|c.1290A>G|p.Gln430Gln|1673|2565|1290|1819|430|605||WARNING_TRANSCRIPT_INCOMPLETE,C|downstream_gene_variant|MODIFIER|HORVU5Hr1G106120|HORVU5Hr1G106120|transcript|HORVU5Hr1G106120.5|protein_coding||c.*4140T>C|||||2938|WARNING_TRANSCRIPT_NO_START_CODON	0|0	0|0	1|1	1|1
chr5H	623613753	.	A	G	452	PASS	DP=104;VDB=0.000708338;RPB=0.567013;MQB=5.40507e-08;BQB=1.0;MQSB=0.821932;SGB=27.8526;MQ0F=0.0;DPR=67,29;AD=67,29;ICB=0.104167;HOB=0.444444;AC=4;AN=12;DP4=37,30,16,13;MQ=47;	G|synonymous_variant|LOW|HORVU5Hr1G106170|HORVU5Hr1G106170|transcript|HORVU5Hr1G106170.2|protein_coding|3|13|c.141A>G|p.Arg47Arg|283|1970|141|1185|47|394||	0|0	0|0	1|1	1|1
chr5H	623614139	.	A	T	449	PASS	DP=121;VDB=0.692466;RPB=0.998492;MQB=1.75977e-13;BQB=1.0;MQSB=0.513999;SGB=13.63;MQ0F=0.0;DPR=76,30;AD=76,30;ICB=0.104167;HOB=0.444444;AC=4;AN=12;DP4=51,25,25,6;MQ=48;	T|synonymous_variant|LOW|HORVU5Hr1G106170|HORVU5Hr1G106170|transcript|HORVU5Hr1G106170.2|protein_coding|4|13|c.261A>T|p.Ala87Ala|403|1970|261|1185|87|394||	0|0	0|0	1|1	1|1
chr5H	623619277	.	A	G	452	PASS	DP=160;VDB=0.116103;RPB=0.966405;MQB=7.99339e-17;BQB=0.997267;MQSB=0.91298;SGB=35.5423;MQ0F=0.0;DPR=100,36;AD=100,36;ICB=0.104167;HOB=0.444444;AC=4;AN=12;DP4=50,50,16,20;MQ=48;	G|3_prime_UTR_variant|MODIFIER|HORVU5Hr1G106170|HORVU5Hr1G106170|transcript|HORVU5Hr1G106170.2|protein_coding|12|13|c.*94A>G|||||94|	0|0	0|0	1|1	1|1
chr5H	623619636	.	T	C	452	PASS	DP=118;VDB=0.51042;RPB=0.957517;MQB=4.01534e-13;BQB=0.999676;MQSB=0.997691;SGB=30.0384;MQ0F=0.0;DPR=71,31;AD=71,31;ICB=0.104167;HOB=0.444444;AC=4;AN=12;DP4=42,29,18,13;MQ=47;	C|3_prime_UTR_variant|MODIFIER|HORVU5Hr1G106170|HORVU5Hr1G106170|transcript|HORVU5Hr1G106170.2|protein_coding|13|13|c.*349T>C|||||453|	0|0	0|0	1|1	1|1
chr5H	623619760	.	AACACACA	AACACA	332	PASS	INDEL;IDV=6;IMF=1.0;DP=78;VDB=0.819948;MQSB=0.99497;SGB=5.04752;MQ0F=0.0;DPR=53,12;AD=53,12;ICB=0.104167;HOB=0.444444;AC=4;AN=12;DP4=22,31,4,8;MQ=49;	AACACA|3_prime_UTR_variant|MODIFIER|HORVU5Hr1G106170|HORVU5Hr1G106170|transcript|HORVU5Hr1G106170.2|protein_coding|13|13|c.*479_*480delCA|||||583|	0|0	0|0	1|1	1|1
chr5H	623896067	.	T	C	452	PASS	DP=233;VDB=4.34654e-08;RPB=0.455247;MQB=4.22427e-21;BQB=0.708843;MQSB=0.719164;SGB=27.9879;MQ0F=0.0;DPR=136,55;AD=136,55;ICB=0.104167;HOB=0.444444;AC=4;AN=12;DP4=46,90,23,32;MQ=47;	C|3_prime_UTR_variant|MODIFIER|HORVU5Hr1G106310|HORVU5Hr1G106310|transcript|HORVU5Hr1G106310.2|protein_coding|7|7|c.*179T>C|||||179|WARNING_TRANSCRIPT_NO_START_CODON	0|0	0|0	1|1	1|1
chr5H	623908038	.	G	A	452	PASS	DP=723;VDB=0.2611;RPB=0.95631;MQB=0.0;BQB=1.0;MQSB=0.78603;SGB=232.181;MQ0F=0.0;DPR=434,215;AD=434,215;ICB=0.104167;HOB=0.444444;AC=4;AN=12;DP4=256,178,136,79;MQ=47;	A|synonymous_variant|LOW|HORVU5Hr1G106320|HORVU5Hr1G106320|transcript|HORVU5Hr1G106320.1|protein_coding|2|8|c.282G>A|p.Leu94Leu|284|1585|282|1023|94|340||WARNING_TRANSCRIPT_NO_START_CODON	0|0	0|0	1|1	1|1
chr5H	623908268	.	A	G	452	PASS	DP=696;VDB=0.0598443;RPB=0.929946;MQB=0.0;BQB=0.997612;MQSB=0.837588;SGB=183.842;MQ0F=0.0;DPR=442,171;AD=442,171;ICB=0.104167;HOB=0.444444;AC=4;AN=12;DP4=234,208,109,62;MQ=48;	G|synonymous_variant|LOW|HORVU5Hr1G106320|HORVU5Hr1G106320|transcript|HORVU5Hr1G106320.1|protein_coding|3|8|c.405A>G|p.Gln135Gln|407|1585|405|1023|135|340||WARNING_TRANSCRIPT_NO_START_CODON	0|0	0|0	1|1	1|1
chr5H	623909823	.	T	C	452	PASS	DP=916;VDB=5.1813e-06;RPB=0.158053;MQB=0.0;BQB=0.901031;MQSB=0.197728;SGB=170.457;MQ0F=0.0;DPR=537,293;AD=537,293;ICB=0.104167;HOB=0.444444;AC=4;AN=12;DP4=313,224,159,134;MQ=47;	C|synonymous_variant|LOW|HORVU5Hr1G106320|HORVU5Hr1G106320|transcript|HORVU5Hr1G106320.1|protein_coding|7|8|c.975T>C|p.Ala325Ala|977|1585|975|1023|325|340||WARNING_TRANSCRIPT_NO_START_CODON,C|downstream_gene_variant|MODIFIER|HORVU5Hr1G106340|HORVU5Hr1G106340|transcript|HORVU5Hr1G106340.1|protein_coding||c.*3534A>G|||||3534|WARNING_TRANSCRIPT_NO_START_CODON	0|0	0|0	1|1	1|1
chr5H	624681817	.	T	C	452	PASS	DP=4269;VDB=2.098e-30;RPB=0.999562;MQB=0.0;BQB=0.545296;MQSB=0.851857;SGB=139.008;MQ0F=0.0;DPR=2469,1469;AD=2469,1469;ICB=0.104167;HOB=0.444444;AC=4;AN=12;DP4=2445,24,1460,9;MQ=47;	C|synonymous_variant|LOW|HORVU5Hr1G106610|HORVU5Hr1G106610|transcript|HORVU5Hr1G106610.2|protein_coding|1|3|c.63T>C|p.Arg21Arg|65|1290|63|789|21|262||WARNING_TRANSCRIPT_NO_START_CODON	0|0	0|0	1|1	1|1
chr5H	626126889	.	G	A	452	PASS	DP=176;VDB=0.843642;RPB=0.872825;MQB=2.1965e-17;BQB=0.976088;MQSB=0.189543;SGB=44.319;MQ0F=0.0;DPR=117,44;AD=117,44;ICB=0.104167;HOB=0.444444;AC=4;AN=12;DP4=31,86,21,23;MQ=48;	A|synonymous_variant|LOW|HORVU5Hr1G107190|HORVU5Hr1G107190|transcript|HORVU5Hr1G107190.1|protein_coding|2|7|c.492G>A|p.Ala164Ala|493|2872|492|2601|164|866||WARNING_TRANSCRIPT_NO_START_CODON,A|downstream_gene_variant|MODIFIER|HORVU5Hr1G107180|HORVU5Hr1G107180|transcript|HORVU5Hr1G107180.1|protein_coding||c.*2384G>A|||||2130|	0|0	0|0	1|1	1|1
chr5H	626442962	.	T	G	412	PASS	DP=129;VDB=1.11736e-06;RPB=0.291661;MQB=3.22126e-17;BQB=0.643627;SGB=37.7362;MQ0F=0.0;DPR=90,38;AD=90,38;ICB=0.104167;HOB=0.444444;AC=4;AN=12;DP4=90,0,38,0;MQ=48;	G|upstream_gene_variant|MODIFIER|HORVU5Hr1G107290|HORVU5Hr1G107290|transcript|HORVU5Hr1G107290.3|protein_coding||c.-61T>G|||||61|,G|intergenic_region|MODIFIER|HORVU5Hr1G107260-HORVU5Hr1G107290|HORVU5Hr1G107260-HORVU5Hr1G107290|intergenic_region|HORVU5Hr1G107260-HORVU5Hr1G107290|||n.626442962T>G||||||	0|0	0|0	1|1	1|1
chr5H	626443601	.	G	C	426	PASS	DP=133;VDB=0.00265792;RPB=0.549084;MQB=1.04384e-11;BQB=0.952499;MQSB=0.751226;SGB=15.3404;MQ0F=0.0;DPR=101,25;AD=101,25;ICB=0.104167;HOB=0.444444;AC=4;AN=12;DP4=52,49,10,15;MQ=48;	C|synonymous_variant|LOW|HORVU5Hr1G107290|HORVU5Hr1G107290|transcript|HORVU5Hr1G107290.3|protein_coding|1|2|c.579G>C|p.Ala193Ala|579|1011|579|1011|193|336||	0|0	0|0	1|1	1|1
chr5H	626446371	.	C	T	452	PASS	DP=134;VDB=0.128293;RPB=0.63547;MQB=2.30687e-07;BQB=0.156576;MQSB=0.483812;SGB=33.3337;MQ0F=0.0;DPR=82,34;AD=82,34;ICB=0.104167;HOB=0.444444;AC=4;AN=12;DP4=21,61,8,26;MQ=47;	T|downstream_gene_variant|MODIFIER|HORVU5Hr1G107290|HORVU5Hr1G107290|transcript|HORVU5Hr1G107290.3|protein_coding||c.*1485C>T|||||1485|,T|intergenic_region|MODIFIER|HORVU5Hr1G107290-HORVU5Hr1G107330|HORVU5Hr1G107290-HORVU5Hr1G107330|intergenic_region|HORVU5Hr1G107290-HORVU5Hr1G107330|||n.626446371C>T||||||	0|0	0|0	1|1	1|1
chr5H	626468345	.	C	G	377	PASS	DP=55;VDB=0.328744;RPB=0.432989;MQB=1.29609e-05;BQB=0.992629;MQSB=0.0420824;SGB=10.2926;MQ0F=0.0;DPR=37,13;AD=37,13;ICB=0.104167;HOB=0.444444;AC=4;AN=12;DP4=31,6,5,8;MQ=48;	G|missense_variant|MODERATE|HORVU5Hr1G107330|HORVU5Hr1G107330|transcript|HORVU5Hr1G107330.1|protein_coding|1|1|c.688C>G|p.Pro230Ala|1084|2206|688|1317|230|438||	0|0	0|0	1|1	1|1
chr5H	626469279	.	A	G	452	PASS	DP=140;VDB=0.281603;RPB=0.011657;MQB=3.8224e-11;BQB=0.364939;MQSB=0.371046;SGB=15.3404;MQ0F=0.0;DPR=84,25;AD=84,25;ICB=0.104167;HOB=0.444444;AC=4;AN=12;DP4=38,46,6,19;MQ=48;	G|3_prime_UTR_variant|MODIFIER|HORVU5Hr1G107330|HORVU5Hr1G107330|transcript|HORVU5Hr1G107330.1|protein_coding|1|1|c.*305A>G|||||305|	0|0	0|0	1|1	1|1
chr5H	626650405	.	G	C	375	PASS	DP=42;VDB=0.339783;RPB=0.988618;MQB=7.00708e-06;BQB=0.977814;MQSB=0.984389;SGB=11.4101;MQ0F=0.0;DPR=24,14;AD=24,14;ICB=0.104167;HOB=0.444444;AC=4;AN=12;DP4=14,10,8,6;MQ=47;	C|5_prime_UTR_variant|MODIFIER|HORVU5Hr1G107360|HORVU5Hr1G107360|transcript|HORVU5Hr1G107360.1|protein_coding|1|6|c.-34G>C|||||34|	0|0	0|0	1|1	1|1
chr5H	626686886	.	G	A	415	PASS	DP=94;VDB=0.26019;RPB=0.891618;MQB=1.18745e-11;BQB=0.740849;MQSB=0.940978;SGB=22.3513;MQ0F=0.0;DPR=58,24;AD=58,24;ICB=0.104167;HOB=0.444444;AC=4;AN=12;DP4=54,4,23,1;MQ=48;	A|5_prime_UTR_variant|MODIFIER|HORVU5Hr1G107380|HORVU5Hr1G107380|transcript|HORVU5Hr1G107380.1|protein_coding|1|6|c.-36G>A|||||36|	0|0	0|0	1|1	1|1
chr5H	626691013	.	C	T	452	PASS	DP=212;VDB=0.952029;RPB=0.240679;MQB=1.53132e-19;BQB=0.907972;MQSB=0.311944;SGB=56.4042;MQ0F=0.0;DPR=125,55;AD=125,55;ICB=0.104167;HOB=0.444444;AC=4;AN=12;DP4=62,63,24,31;MQ=47;	T|synonymous_variant|LOW|HORVU5Hr1G107380|HORVU5Hr1G107380|transcript|HORVU5Hr1G107380.1|protein_coding|4|6|c.624C>T|p.Ala208Ala|1223|3235|624|2376|208|791||	0|0	0|0	1|1	1|1
chr5H	626691815	.	C	T	452	PASS	DP=399;VDB=0.157775;RPB=0.979856;MQB=5.82118e-40;BQB=0.95205;MQSB=0.543571;SGB=110.235;MQ0F=0.0;DPR=241,104;AD=241,104;ICB=0.104167;HOB=0.444444;AC=4;AN=12;DP4=142,99,79,25;MQ=47;	T|synonymous_variant|LOW|HORVU5Hr1G107380|HORVU5Hr1G107380|transcript|HORVU5Hr1G107380.1|protein_coding|5|6|c.1326C>T|p.Asn442Asn|1925|3235|1326|2376|442|791||	0|0	0|0	1|1	1|1
chr5H	626691914	.	C	T	452	PASS	DP=253;VDB=0.215745;RPB=0.405259;MQB=6.74578e-22;BQB=0.69355;MQSB=0.312839;SGB=73.981;MQ0F=0.0;DPR=165,71;AD=165,71;ICB=0.104167;HOB=0.444444;AC=4;AN=12;DP4=63,102,23,48;MQ=47;	T|synonymous_variant|LOW|HORVU5Hr1G107380|HORVU5Hr1G107380|transcript|HORVU5Hr1G107380.1|protein_coding|5|6|c.1425C>T|p.Val475Val|2024|3235|1425|2376|475|791||	0|0	0|0	1|1	1|1
chr5H	626692112	.	C	T	452	PASS	DP=472;VDB=0.0182588;RPB=0.989913;MQB=0.0;BQB=0.884769;MQSB=0.195512;SGB=59.7134;MQ0F=0.0;DPR=302,108;AD=302,108;ICB=0.104167;HOB=0.444444;AC=4;AN=12;DP4=209,93,68,40;MQ=48;	T|synonymous_variant|LOW|HORVU5Hr1G107380|HORVU5Hr1G107380|transcript|HORVU5Hr1G107380.1|protein_coding|5|6|c.1623C>T|p.Leu541Leu|2222|3235|1623|2376|541|791||,T|downstream_gene_variant|MODIFIER|HORVU5Hr1G107410|HORVU5Hr1G107410|transcript|HORVU5Hr1G107410.2|protein_coding||c.*5199G>A|||||4932|	0|0	0|0	1|1	1|1
chr5H	626692238	.	G	C	408	PASS	DP=183;VDB=0.00093587;RPB=0.0148818;MQB=7.23259e-07;BQB=0.905113;MQSB=0.998245;SGB=5.83926;MQ0F=0.0;DPR=147,13;AD=147,13;ICB=0.104167;HOB=0.444444;AC=4;AN=12;DP4=48,99,7,6;MQ=49;	C|synonymous_variant|LOW|HORVU5Hr1G107380|HORVU5Hr1G107380|transcript|HORVU5Hr1G107380.1|protein_coding|5|6|c.1749G>C|p.Val583Val|2348|3235|1749|2376|583|791||,C|downstream_gene_variant|MODIFIER|HORVU5Hr1G107410|HORVU5Hr1G107410|transcript|HORVU5Hr1G107410.2|protein_coding||c.*5073C>G|||||4806|	0|0	0|0	1|1	1|1
chr5H	626692280	.	G	C	452	PASS	DP=249;VDB=3.35153e-09;RPB=4.2137e-05;MQB=3.94663e-15;BQB=0.872341;MQSB=0.533674;SGB=20.0909;MQ0F=0.0;DPR=206,31;AD=206,31;ICB=0.104167;HOB=0.444444;AC=4;AN=12;DP4=101,105,22,9;MQ=48;	C|synonymous_variant|LOW|HORVU5Hr1G107380|HORVU5Hr1G107380|transcript|HORVU5Hr1G107380.1|protein_coding|5|6|c.1791G>C|p.Val597Val|2390|3235|1791|2376|597|791||,C|downstream_gene_variant|MODIFIER|HORVU5Hr1G107410|HORVU5Hr1G107410|transcript|HORVU5Hr1G107410.2|protein_coding||c.*5031C>G|||||4764|	0|0	0|0	1|1	1|1
chr5H	626692385	.	G	A	452	PASS	DP=216;VDB=2.29016e-07;RPB=1.60475e-06;MQB=2.56469e-12;BQB=0.975093;MQSB=0.883268;SGB=15.3404;MQ0F=0.0;DPR=171,25;AD=171,25;ICB=0.104167;HOB=0.444444;AC=4;AN=12;DP4=117,54,20,5;MQ=48;	A|synonymous_variant|LOW|HORVU5Hr1G107380|HORVU5Hr1G107380|transcript|HORVU5Hr1G107380.1|protein_coding|5|6|c.1896G>A|p.Leu632Leu|2495|3235|1896|2376|632|791||,A|downstream_gene_variant|MODIFIER|HORVU5Hr1G107410|HORVU5Hr1G107410|transcript|HORVU5Hr1G107410.2|protein_coding||c.*4926C>T|||||4659|	0|0	0|0	1|1	1|1
chr5H	626692511	.	T	C	452	PASS	DP=311;VDB=0.00300082;RPB=0.737292;MQB=1.07316e-18;BQB=0.588152;MQSB=0.198683;SGB=28.8003;MQ0F=0.0;DPR=230,42;AD=230,42;ICB=0.104167;HOB=0.444444;AC=4;AN=12;DP4=129,101,21,21;MQ=48;	C|synonymous_variant|LOW|HORVU5Hr1G107380|HORVU5Hr1G107380|transcript|HORVU5Hr1G107380.1|protein_coding|5|6|c.2022T>C|p.Ser674Ser|2621|3235|2022|2376|674|791||,C|downstream_gene_variant|MODIFIER|HORVU5Hr1G107410|HORVU5Hr1G107410|transcript|HORVU5Hr1G107410.2|protein_coding||c.*4800A>G|||||4533|	0|0	0|0	1|1	1|1
chr5H	626692569	.	A	G	452	PASS	DP=339;VDB=0.000233865;RPB=0.502158;MQB=1.9716e-20;BQB=0.981409;MQSB=0.000540347;SGB=28.0085;MQ0F=0.0;DPR=266,41;AD=266,41;ICB=0.104167;HOB=0.444444;AC=4;AN=12;DP4=188,78,13,28;MQ=48;	G|missense_variant|MODERATE|HORVU5Hr1G107380|HORVU5Hr1G107380|transcript|HORVU5Hr1G107380.1|protein_coding|5|6|c.2080A>G|p.Ile694Val|2679|3235|2080|2376|694|791||,G|downstream_gene_variant|MODIFIER|HORVU5Hr1G107410|HORVU5Hr1G107410|transcript|HORVU5Hr1G107410.2|protein_coding||c.*4742T>C|||||4475|	0|0	0|0	1|1	1|1
chr5H	626692836	.	G	A	410	PASS	DP=238;VDB=6.32626e-05;RPB=0.0190782;MQB=1.24912e-09;BQB=0.999388;MQSB=0.997045;SGB=-10.115;MQ0F=0.0;DPR=206,18;AD=206,18;ICB=0.104167;HOB=0.444444;AC=4;AN=12;DP4=91,115,15,4;MQ=48;	A|synonymous_variant|LOW|HORVU5Hr1G107380|HORVU5Hr1G107380|transcript|HORVU5Hr1G107380.1|protein_coding|6|6|c.2253G>A|p.Pro751Pro|2852|3235|2253|2376|751|791||,A|downstream_gene_variant|MODIFIER|HORVU5Hr1G107410|HORVU5Hr1G107410|transcript|HORVU5Hr1G107410.2|protein_coding||c.*4475C>T|||||4208|	0|0	0|0	1|1	1|1
chr5H	626692872	.	A	C	408	PASS	DP=190;VDB=1.37484e-06;RPB=9.34587e-07;MQB=7.97096e-11;BQB=0.952507;MQSB=0.867873;SGB=11.3816;MQ0F=0.0;DPR=150,20;AD=150,20;ICB=0.104167;HOB=0.444444;AC=4;AN=12;DP4=92,58,15,5;MQ=49;	C|synonymous_variant|LOW|HORVU5Hr1G107380|HORVU5Hr1G107380|transcript|HORVU5Hr1G107380.1|protein_coding|6|6|c.2289A>C|p.Gly763Gly|2888|3235|2289|2376|763|791||,C|downstream_gene_variant|MODIFIER|HORVU5Hr1G107410|HORVU5Hr1G107410|transcript|HORVU5Hr1G107410.2|protein_coding||c.*4439T>G|||||4172|	0|0	0|0	1|1	1|1
chr5H	626697338	.	C	A	452	PASS	DP=177;VDB=0.0449237;RPB=0.499982;MQB=2.01385e-22;BQB=0.995703;MQSB=0.598417;SGB=56.4042;MQ0F=0.0;DPR=96,55;AD=96,55;ICB=0.104167;HOB=0.444444;AC=4;AN=12;DP4=64,32,30,25;MQ=47;	A|synonymous_variant|LOW|HORVU5Hr1G107410|HORVU5Hr1G107410|transcript|HORVU5Hr1G107410.2|protein_coding|1|1|c.1500G>T|p.Gly500Gly|2600|2894|1500|1527|500|508||,A|downstream_gene_variant|MODIFIER|HORVU5Hr1G107380|HORVU5Hr1G107380|transcript|HORVU5Hr1G107380.1|protein_coding||c.*4379C>A|||||4119|	0|0	0|0	1|1	1|1
chr5H	626697524	.	C	G	335	PASS	DP=95;VDB=0.39866;RPB=0.0413613;MQB=1.80132e-06;BQB=0.0142034;MQSB=0.855039;SGB=5.83926;MQ0F=0.0;DPR=74,13;AD=74,13;ICB=0.104167;HOB=0.444444;AC=4;AN=12;DP4=52,22,8,5;MQ=48;	G|synonymous_variant|LOW|HORVU5Hr1G107410|HORVU5Hr1G107410|transcript|HORVU5Hr1G107410.2|protein_coding|1|1|c.1314G>C|p.Gly438Gly|2414|2894|1314|1527|438|508||,G|downstream_gene_variant|MODIFIER|HORVU5Hr1G107380|HORVU5Hr1G107380|transcript|HORVU5Hr1G107380.1|protein_coding||c.*4565C>G|||||4305|	0|0	0|0	1|1	1|1
chr5H	626697548	.	T	G	337	PASS	DP=100;VDB=6.63021e-05;RPB=0.0115826;MQB=4.94645e-06;BQB=0.999929;MQSB=0.99945;SGB=4.25581;MQ0F=0.0;DPR=82,11;AD=82,11;ICB=0.104167;HOB=0.444444;AC=4;AN=12;DP4=58,24,6,5;MQ=48;	G|synonymous_variant|LOW|HORVU5Hr1G107410|HORVU5Hr1G107410|transcript|HORVU5Hr1G107410.2|protein_coding|1|1|c.1290A>C|p.Gly430Gly|2390|2894|1290|1527|430|508||,G|downstream_gene_variant|MODIFIER|HORVU5Hr1G107380|HORVU5Hr1G107380|transcript|HORVU5Hr1G107380.1|protein_coding||c.*4589T>G|||||4329|	0|0	0|0	1|1	1|1
chr5H	626697734	.	C	G	272	PASS	DP=113;VDB=0.0010613;RPB=0.000617617;MQB=6.92641e-06;BQB=0.706333;MQSB=0.959102;SGB=3.46416;MQ0F=0.0;DPR=84,10;AD=84,10;ICB=0.104167;HOB=0.444444;AC=4;AN=12;DP4=47,37,5,5;MQ=49;	G|synonymous_variant|LOW|HORVU5Hr1G107410|HORVU5Hr1G107410|transcript|HORVU5Hr1G107410.2|protein_coding|1|1|c.1104G>C|p.Ser368Ser|2204|2894|1104|1527|368|508||,G|downstream_gene_variant|MODIFIER|HORVU5Hr1G107380|HORVU5Hr1G107380|transcript|HORVU5Hr1G107380.1|protein_coding||c.*4775C>G|||||4515|	0|0	0|0	1|1	1|1
chr5H	626697884	.	T	C	452	PASS	DP=169;VDB=0.210474;RPB=0.692088;MQB=9.31851e-14;BQB=0.884951;MQSB=0.00354874;SGB=38.8269;MQ0F=0.0;DPR=115,39;AD=115,39;ICB=0.104167;HOB=0.444444;AC=4;AN=12;DP4=57,58,31,8;MQ=48;	C|synonymous_variant|LOW|HORVU5Hr1G107410|HORVU5Hr1G107410|transcript|HORVU5Hr1G107410.2|protein_coding|1|1|c.954A>G|p.Lys318Lys|2054|2894|954|1527|318|508||,C|downstream_gene_variant|MODIFIER|HORVU5Hr1G107380|HORVU5Hr1G107380|transcript|HORVU5Hr1G107380.1|protein_coding||c.*4925T>C|||||4665|	0|0	0|0	1|1	1|1
chr5H	626698199	.	A	G	452	PASS	DP=98;VDB=0.156573;RPB=0.994044;MQB=1.99196e-09;BQB=0.995493;MQSB=0.975214;SGB=35.5947;MQ0F=0.0;DPR=45,36;AD=45,36;ICB=0.104167;HOB=0.444444;AC=4;AN=12;DP4=29,16,17,19;MQ=46;	G|synonymous_variant|LOW|HORVU5Hr1G107410|HORVU5Hr1G107410|transcript|HORVU5Hr1G107410.2|protein_coding|1|1|c.639T>C|p.Gly213Gly|1739|2894|639|1527|213|508||,G|downstream_gene_variant|MODIFIER|HORVU5Hr1G107380|HORVU5Hr1G107380|transcript|HORVU5Hr1G107380.1|protein_coding||c.*5240A>G|||||4980|	0|0	0|0	1|1	1|1
chr5H	626698733	.	C	T	452	PASS	DP=70;VDB=0.178095;RPB=0.995415;MQB=4.50373e-11;BQB=0.996005;MQSB=0.879239;SGB=25.6471;MQ0F=0.0;DPR=40,27;AD=40,27;ICB=0.104167;HOB=0.444444;AC=4;AN=12;DP4=12,28,10,17;MQ=47;	T|synonymous_variant|LOW|HORVU5Hr1G107410|HORVU5Hr1G107410|transcript|HORVU5Hr1G107410.2|protein_coding|1|1|c.105G>A|p.Gln35Gln|1205|2894|105|1527|35|508||	0|0	0|0	1|1	1|1
chr5H	626893606	.	C	T	452	PASS	DP=136;VDB=0.889294;RPB=0.808181;MQB=2.88754e-10;BQB=0.447669;MQSB=0.681758;SGB=35.536;MQ0F=0.0;DPR=91,36;AD=91,36;ICB=0.104167;HOB=0.444444;AC=4;AN=12;DP4=31,60,15,21;MQ=47;	T|3_prime_UTR_variant|MODIFIER|HORVU5Hr1G107440|HORVU5Hr1G107440|transcript|HORVU5Hr1G107440.1|protein_coding|12|12|c.*8G>A|||||8|WARNING_TRANSCRIPT_MULTIPLE_STOP_CODONS	0|0	0|0	1|1	1|1
chr5H	626893793	.	C	A	452	PASS	DP=185;VDB=0.0226182;RPB=0.936897;MQB=5.78514e-19;BQB=0.55278;MQSB=0.270584;SGB=48.7135;MQ0F=0.0;DPR=110,48;AD=110,48;ICB=0.104167;HOB=0.444444;AC=4;AN=12;DP4=82,28,26,22;MQ=47;	A|missense_variant|MODERATE|HORVU5Hr1G107440|HORVU5Hr1G107440|transcript|HORVU5Hr1G107440.1|protein_coding|12|12|c.1805G>T|p.Arg602Leu|2000|2775|1805|1984|602|660||WARNING_TRANSCRIPT_MULTIPLE_STOP_CODONS	0|0	0|0	1|1	1|1
chr5H	626893986	.	C	A	451	PASS	DP=97;VDB=1.51733e-06;RPB=0.132615;MQB=1.36703e-09;BQB=0.79981;MQSB=0.981532;SGB=11.3816;MQ0F=0.0;DPR=69,20;AD=69,20;ICB=0.104167;HOB=0.444444;AC=4;AN=12;DP4=14,55,3,17;MQ=48;	A|missense_variant|MODERATE|HORVU5Hr1G107440|HORVU5Hr1G107440|transcript|HORVU5Hr1G107440.1|protein_coding|12|12|c.1612G>T|p.Gly538Trp|1807|2775|1612|1984|538|660||WARNING_TRANSCRIPT_MULTIPLE_STOP_CODONS	0|0	0|0	1|1	1|1
chr5H	626997296	.	C	T	452	PASS	DP=87;VDB=0.270619;RPB=0.758392;MQB=1.14101e-07;BQB=0.890663;MQSB=0.976923;SGB=20.1576;MQ0F=0.0;DPR=57,22;AD=57,22;ICB=0.104167;HOB=0.444444;AC=4;AN=12;DP4=39,18,15,7;MQ=47;	T|missense_variant|MODERATE|HORVU5Hr1G107460|HORVU5Hr1G107460|transcript|HORVU5Hr1G107460.1|protein_coding|2|2|c.2039G>A|p.Gly680Glu|2386|2716|2039|2079|680|692||	0|0	0|0	1|1	1|1
chr5H	627188766	.	A	G	452	PASS	DP=2275;VDB=0.00713378;RPB=0.909522;MQB=0.0;BQB=0.994873;MQSB=0.605092;SGB=540.891;MQ0F=0.0;DPR=1367,496;AD=1367,496;ICB=0.104167;HOB=0.444444;AC=4;AN=12;DP4=1179,188,421,75;MQ=48;	G|3_prime_UTR_variant|MODIFIER|HORVU5Hr1G107510|HORVU5Hr1G107510|transcript|HORVU5Hr1G107510.2|protein_coding|5|5|c.*177T>C|||||177|	0|0	0|0	1|1	1|1
chr5H	627188926	.	G	A	452	PASS	DP=4188;VDB=0.000297544;RPB=0.000178593;MQB=0.0;BQB=0.0561491;MQSB=3.55643e-05;SGB=1256.09;MQ0F=0.0;DPR=2522,1147;AD=2522,1147;ICB=0.104167;HOB=0.444444;AC=4;AN=12;DP4=1193,1329,596,551;MQ=47;	A|3_prime_UTR_variant|MODIFIER|HORVU5Hr1G107510|HORVU5Hr1G107510|transcript|HORVU5Hr1G107510.2|protein_coding|5|5|c.*17C>T|||||17|	0|0	0|0	1|1	1|1
chr5H	627189406	.	T	C	452	PASS	DP=71;VDB=0.124831;RPB=0.132864;MQB=1.52597e-08;BQB=0.704391;MQSB=0.482899;SGB=17.9715;MQ0F=0.0;DPR=46,20;AD=46,20;ICB=0.104167;HOB=0.444444;AC=4;AN=12;DP4=18,28,10,10;MQ=47;	C|intron_variant|MODIFIER|HORVU5Hr1G107510|HORVU5Hr1G107510|transcript|HORVU5Hr1G107510.2|protein_coding|4|4|c.517-308A>G||||||	0|0	0|0	1|1	1|1
chr5H	627189802	.	A	G	452	PASS	DP=65;VDB=0.472788;RPB=0.911804;MQB=1.96235e-06;BQB=0.919486;MQSB=0.607581;SGB=16.8648;MQ0F=0.0;DPR=31,19;AD=31,19;ICB=0.104167;HOB=0.444444;AC=4;AN=12;DP4=20,11,14,5;MQ=47;	G|intron_variant|MODIFIER|HORVU5Hr1G107510|HORVU5Hr1G107510|transcript|HORVU5Hr1G107510.2|protein_coding|4|4|c.516?>C||||||	0|0	0|0	1|1	1|1
chr5H	627197947	.	A	G	452	PASS	DP=204;VDB=0.162437;RPB=0.560367;MQB=1.74363e-22;BQB=0.950307;MQSB=0.640783;SGB=54.2062;MQ0F=0.0;DPR=134,53;AD=134,53;ICB=0.104167;HOB=0.444444;AC=4;AN=12;DP4=110,24,45,8;MQ=48;	G|synonymous_variant|LOW|HORVU5Hr1G107520|HORVU5Hr1G107520|transcript|HORVU5Hr1G107520.2|protein_coding|2|6|c.108A>G|p.Lys36Lys|109|966|108|624|36|207||WARNING_TRANSCRIPT_NO_START_CODON,G|downstream_gene_variant|MODIFIER|HORVU5Hr1G107540|HORVU5Hr1G107540|transcript|HORVU5Hr1G107540.2|protein_coding||c.*5941T>C|||||4526|	0|0	0|0	1|1	1|1
chr5H	627198358	.	T	A	389	PASS	DP=38;VDB=0.419237;RPB=0.153235;MQB=0.000642091;BQB=0.449329;MQSB=0.992626;SGB=13.1726;MQ0F=0.0;DPR=15,16;AD=15,16;ICB=0.104167;HOB=0.444444;AC=4;AN=12;DP4=8,7,11,5;MQ=47;	A|downstream_gene_variant|MODIFIER|HORVU5Hr1G107540|HORVU5Hr1G107540|transcript|HORVU5Hr1G107540.2|protein_coding||c.*5530A>T|||||4115|,A|intron_variant|MODIFIER|HORVU5Hr1G107520|HORVU5Hr1G107520|transcript|HORVU5Hr1G107520.2|protein_coding|3|5|c.342?>A||||||WARNING_TRANSCRIPT_NO_START_CODON	0|0	0|0	1|1	1|1
chr5H	630296224	.	C	T	452	PASS	DP=458;VDB=0.0603321;RPB=0.279671;MQB=1.69163e-34;BQB=0.969534;MQSB=0.495514;SGB=59.6789;MQ0F=0.0;DPR=275,81;AD=275,81;ICB=0.104167;HOB=0.444444;AC=4;AN=12;DP4=202,73,57,24;MQ=48;	T|5_prime_UTR_variant|MODIFIER|HORVU5Hr1G109570|HORVU5Hr1G109570|transcript|HORVU5Hr1G109570.1|protein_coding|1|1|c.-335C>T|||||335|,T|downstream_gene_variant|MODIFIER|HORVU5Hr1G109580|HORVU5Hr1G109580|transcript|HORVU5Hr1G109580.1|protein_coding||c.*4439G>A|||||4438|WARNING_TRANSCRIPT_NO_START_CODON	0|0	0|0	1|1	1|1
chr5H	630296308	.	T	G	452	PASS	DP=252;VDB=0.963749;RPB=0.0515263;MQB=4.6255e-23;BQB=0.999967;MQSB=0.499347;SGB=34.3426;MQ0F=0.0;DPR=188,49;AD=188,49;ICB=0.104167;HOB=0.444444;AC=4;AN=12;DP4=79,109,29,20;MQ=48;	G|5_prime_UTR_variant|MODIFIER|HORVU5Hr1G109570|HORVU5Hr1G109570|transcript|HORVU5Hr1G109570.1|protein_coding|1|1|c.-251T>G|||||251|,G|downstream_gene_variant|MODIFIER|HORVU5Hr1G109580|HORVU5Hr1G109580|transcript|HORVU5Hr1G109580.1|protein_coding||c.*4355A>C|||||4354|WARNING_TRANSCRIPT_NO_START_CODON	0|0	0|0	1|1	1|1
chr5H	630308761	.	TAG	T	338	PASS	INDEL;IDV=10;IMF=0.909091;DP=54;VDB=0.00013175;MQSB=0.869259;SGB=11.4523;MQ0F=0.0;DPR=32,14;AD=32,14;ICB=0.104167;HOB=0.444444;AC=4;AN=12;DP4=27,5,14,0;MQ=49;	T|3_prime_UTR_variant|MODIFIER|HORVU5Hr1G109600|HORVU5Hr1G109600|transcript|HORVU5Hr1G109600.1|protein_coding|1|1|c.*114_*115delCT|||||114|	0|0	0|0	1|1	1|1
chr5H	630309270	.	C	T	444	PASS	DP=64;VDB=0.298842;RPB=0.664789;MQB=1.61751e-07;BQB=0.997061;MQSB=0.891977;SGB=13.5792;MQ0F=0.0;DPR=43,16;AD=43,16;ICB=0.104167;HOB=0.444444;AC=4;AN=12;DP4=22,21,9,7;MQ=48;	T|synonymous_variant|LOW|HORVU5Hr1G109600|HORVU5Hr1G109600|transcript|HORVU5Hr1G109600.1|protein_coding|1|1|c.789G>A|p.Gln263Gln|892|2729|789|1182|263|393||	0|0	0|0	1|1	1|1
chr5H	630346096	.	C	T	452	PASS	DP=2555;VDB=2.89704e-14;RPB=2.55906e-10;MQB=0.0;BQB=0.407346;MQSB=5.06816e-05;SGB=375.182;MQ0F=0.0;DPR=1524,635;AD=1524,635;ICB=0.104167;HOB=0.444444;AC=4;AN=12;DP4=1473,51,600,35;MQ=47;	T|synonymous_variant|LOW|HORVU5Hr1G109620|HORVU5Hr1G109620|transcript|HORVU5Hr1G109620.1|protein_coding|1|4|c.18C>T|p.Ser6Ser|307|797|18|381|6|126||,T|downstream_gene_variant|MODIFIER|HORVU5Hr1G109610|HORVU5Hr1G109610|transcript|HORVU5Hr1G109610.2|protein_coding||c.*3533C>T|||||3233|	0|0	0|0	1|1	1|1
chr5H	630425223	.	C	T	452	PASS	DP=417;VDB=0.500086;RPB=0.0555725;MQB=1.74445e-34;BQB=0.265527;MQSB=0.173012;SGB=65.2212;MQ0F=0.0;DPR=291,88;AD=291,88;ICB=0.104167;HOB=0.444444;AC=4;AN=12;DP4=156,135,43,45;MQ=48;	T|synonymous_variant|LOW|HORVU5Hr1G109630|HORVU5Hr1G109630|transcript|HORVU5Hr1G109630.3|protein_coding|4|4|c.459C>T|p.Cys153Cys|797|1208|459|516|153|171||	0|0	0|0	1|1	1|1
chr5H	630425445	.	C	T	452	PASS	DP=190;VDB=0.134076;RPB=0.00869687;MQB=2.53772e-15;BQB=0.995267;MQSB=0.985046;SGB=39.925;MQ0F=0.0;DPR=116,40;AD=116,40;ICB=0.104167;HOB=0.444444;AC=4;AN=12;DP4=42,74,17,23;MQ=48;	T|3_prime_UTR_variant|MODIFIER|HORVU5Hr1G109630|HORVU5Hr1G109630|transcript|HORVU5Hr1G109630.3|protein_coding|4|4|c.*165C>T|||||165|	0|0	0|0	1|1	1|1
chr5H	630447893	.	G	A	430	PASS	DP=74;VDB=0.0162537;RPB=0.681555;MQB=1.51428e-07;BQB=0.476106;MQSB=0.98556;SGB=13.5792;MQ0F=0.0;DPR=49,16;AD=49,16;ICB=0.104167;HOB=0.444444;AC=4;AN=12;DP4=35,14,10,6;MQ=48;	A|synonymous_variant|LOW|HORVU5Hr1G109640|HORVU5Hr1G109640|transcript|HORVU5Hr1G109640.1|protein_coding|1|2|c.195G>A|p.Ala65Ala|196|950|195|522|65|173||WARNING_TRANSCRIPT_NO_START_CODON	0|0	0|0	1|1	1|1
chr5H	630448154	.	C	G	452	PASS	DP=179;VDB=0.0142665;RPB=0.483548;MQB=5.0773e-11;BQB=0.960968;MQSB=0.642862;SGB=15.3404;MQ0F=0.0;DPR=141,25;AD=141,25;ICB=0.104167;HOB=0.444444;AC=4;AN=12;DP4=94,47,17,8;MQ=48;	G|synonymous_variant|LOW|HORVU5Hr1G109640|HORVU5Hr1G109640|transcript|HORVU5Hr1G109640.1|protein_coding|1|2|c.456C>G|p.Ser152Ser|457|950|456|522|152|173||WARNING_TRANSCRIPT_NO_START_CODON	0|0	0|0	1|1	1|1
chr5H	630450966	.	C	G	452	PASS	DP=147;VDB=0.275063;RPB=0.0582875;MQB=1.68573e-09;BQB=0.519758;MQSB=0.980153;SGB=34.4337;MQ0F=0.0;DPR=93,35;AD=93,35;ICB=0.104167;HOB=0.444444;AC=4;AN=12;DP4=19,74,12,23;MQ=47;	G|3_prime_UTR_variant|MODIFIER|HORVU5Hr1G109640|HORVU5Hr1G109640|transcript|HORVU5Hr1G109640.1|protein_coding|2|2|c.*290C>G|||||2746|WARNING_TRANSCRIPT_NO_START_CODON,G|upstream_gene_variant|MODIFIER|HORVU5Hr1G109660|HORVU5Hr1G109660|transcript|HORVU5Hr1G109660.9|protein_coding||c.-4799C>G|||||3359|	0|0	0|0	1|1	1|1
chr5H	630457396	.	A	G	346	PASS	DP=26;VDB=0.743718;RPB=0.953755;MQB=0.00399494;BQB=0.934091;MQSB=0.564718;SGB=7.48485;MQ0F=0.0;DPR=11,12;AD=11,12;ICB=0.104167;HOB=0.444444;AC=4;AN=12;DP4=8,3,8,4;MQ=46;	G|missense_variant|MODERATE|HORVU5Hr1G109660|HORVU5Hr1G109660|transcript|HORVU5Hr1G109660.9|protein_coding|12|16|c.284A>G|p.Gln95Arg|840|1831|284|1275|95|424||	0|0	0|0	1|1	1|1
chr5H	630459083	.	G	A	376	PASS	DP=32;VDB=0.543455;RPB=0.783526;MQB=8.93829e-05;BQB=1.0;MQSB=0.952765;SGB=9.19835;MQ0F=0.0;DPR=18,12;AD=18,12;ICB=0.104167;HOB=0.444444;AC=4;AN=12;DP4=9,9,6,6;MQ=47;	A|missense_variant|MODERATE|HORVU5Hr1G109660|HORVU5Hr1G109660|transcript|HORVU5Hr1G109660.9|protein_coding|15|16|c.1096G>A|p.Ala366Thr|1652|1831|1096|1275|366|424||	0|0	0|0	1|1	1|1
chr5H	630528562	.	TCCCC	TCCCCC	123	PASS	INDEL;IDV=6;IMF=1.0;DP=587;VDB=0.9373;MQSB=0.9956;SGB=4.25581;MQ0F=0.0;DPR=458,11;AD=458,11;ICB=0.104167;HOB=0.444444;AC=4;AN=12;DP4=443,15,11,0;MQ=49;	TCCCCC|5_prime_UTR_variant|MODIFIER|HORVU5Hr1G109680|HORVU5Hr1G109680|transcript|HORVU5Hr1G109680.2|protein_coding|1|7|c.-270dupC|||||269|	0|0	0|0	1|1	1|1
chr5H	630528643	.	A	T	304	PASS	DP=286;VDB=7.73411e-08;RPB=0.000307546;MQB=4.99243e-07;BQB=0.297447;MQSB=0.999589;SGB=5.04753;MQ0F=0.0;DPR=262,12;AD=262,12;ICB=0.104167;HOB=0.444444;AC=4;AN=12;DP4=151,111,11,1;MQ=49;	T|5_prime_UTR_variant|MODIFIER|HORVU5Hr1G109680|HORVU5Hr1G109680|transcript|HORVU5Hr1G109680.2|protein_coding|1|7|c.-193A>T|||||193|	0|0	0|0	1|1	1|1
chr5H	630528763	.	C	G	452	PASS	DP=635;VDB=6.46807e-11;RPB=0.998609;MQB=0.0;BQB=0.892322;MQSB=0.172919;SGB=166.264;MQ0F=0.0;DPR=442,155;AD=442,155;ICB=0.104167;HOB=0.444444;AC=4;AN=12;DP4=135,307,41,114;MQ=48;	G|5_prime_UTR_premature_start_codon_gain_variant|LOW|HORVU5Hr1G109680|HORVU5Hr1G109680|transcript|HORVU5Hr1G109680.2|protein_coding|1|7|c.-73C>G||||||,G|5_prime_UTR_variant|MODIFIER|HORVU5Hr1G109680|HORVU5Hr1G109680|transcript|HORVU5Hr1G109680.2|protein_coding|1|7|c.-73C>G|||||73|	0|0	0|0	1|1	1|1
chr5H	630528859	.	A	G	452	PASS	DP=599;VDB=2.04827e-11;RPB=1.11863e-10;MQB=1.1964e-15;BQB=0.71759;MQSB=0.0028886;SGB=-12.4056;MQ0F=0.0;DPR=494,30;AD=494,30;ICB=0.104167;HOB=0.444444;AC=4;AN=12;DP4=400,94,11,19;MQ=49;	G|synonymous_variant|LOW|HORVU5Hr1G109680|HORVU5Hr1G109680|transcript|HORVU5Hr1G109680.2|protein_coding|1|7|c.24A>G|p.Ala8Ala|395|2356|24|1227|8|408||	0|0	0|0	1|1	1|1
chr5H	630528967	.	C	A	452	PASS	DP=938;VDB=1.97053e-28;RPB=3.01959e-18;MQB=4.2039e-45;BQB=0.934597;MQSB=0.532495;SGB=63.6377;MQ0F=0.0;DPR=831,86;AD=831,86;ICB=0.104167;HOB=0.444444;AC=4;AN=12;DP4=521,310,50,36;MQ=49;	A|synonymous_variant|LOW|HORVU5Hr1G109680|HORVU5Hr1G109680|transcript|HORVU5Hr1G109680.2|protein_coding|1|7|c.132C>A|p.Ile44Ile|503|2356|132|1227|44|408||	0|0	0|0	1|1	1|1
chr5H	630529752	.	G	A	452	PASS	DP=1055;VDB=0.00481121;RPB=0.749313;MQB=0.0;BQB=0.990269;MQSB=0.0684947;SGB=151.301;MQ0F=0.0;DPR=677,261;AD=677,261;ICB=0.104167;HOB=0.444444;AC=4;AN=12;DP4=392,285,157,104;MQ=48;	A|synonymous_variant|LOW|HORVU5Hr1G109680|HORVU5Hr1G109680|transcript|HORVU5Hr1G109680.2|protein_coding|3|7|c.228G>A|p.Arg76Arg|599|2356|228|1227|76|408||	0|0	0|0	1|1	1|1
chr5H	630529845	.	C	T	452	PASS	DP=417;VDB=0.0275461;RPB=0.0816831;MQB=4.26503e-35;BQB=0.0741301;MQSB=0.0902749;SGB=115.728;MQ0F=0.0;DPR=278,109;AD=278,109;ICB=0.104167;HOB=0.444444;AC=4;AN=12;DP4=54,224,13,96;MQ=47;	T|synonymous_variant|LOW|HORVU5Hr1G109680|HORVU5Hr1G109680|transcript|HORVU5Hr1G109680.2|protein_coding|3|7|c.321C>T|p.His107His|692|2356|321|1227|107|408||	0|0	0|0	1|1	1|1
chr5H	630530349	.	T	G	282	PASS	DP=30;VDB=0.372756;RPB=0.934209;MQB=0.000746586;BQB=1.0;MQSB=1.0;SGB=6.5096;MQ0F=0.0;DPR=16,10;AD=16,10;ICB=0.104167;HOB=0.444444;AC=4;AN=12;DP4=16,0,9,1;MQ=47;	G|intron_variant|MODIFIER|HORVU5Hr1G109680|HORVU5Hr1G109680|transcript|HORVU5Hr1G109680.2|protein_coding|4|6|c.648?>G||||||	0|0	0|0	1|1	1|1
chr5H	630530851	.	C	T	388	PASS	DP=85;VDB=0.00065634;RPB=0.878282;MQB=4.38213e-06;BQB=0.909431;MQSB=0.301967;SGB=5.83927;MQ0F=0.0;DPR=65,13;AD=65,13;ICB=0.104167;HOB=0.444444;AC=4;AN=12;DP4=44,21,8,5;MQ=48;	T|intron_variant|MODIFIER|HORVU5Hr1G109680|HORVU5Hr1G109680|transcript|HORVU5Hr1G109680.2|protein_coding|6|6|c.849?>T||||||	0|0	0|0	1|1	1|1
chr5H	630531293	.	C	T	398	PASS	DP=79;VDB=2.72427e-05;RPB=0.88533;MQB=2.02068e-07;BQB=1.0;MQSB=0.696949;SGB=16.9133;MQ0F=0.0;DPR=52,19;AD=52,19;ICB=0.104167;HOB=0.444444;AC=4;AN=12;DP4=22,30,8,11;MQ=48;	T|intron_variant|MODIFIER|HORVU5Hr1G109680|HORVU5Hr1G109680|transcript|HORVU5Hr1G109680.2|protein_coding|6|6|c.850-90C>T||||||	0|0	0|0	1|1	1|1
chr5H	630712927	.	G	A	452	PASS	DP=3792;VDB=5.60519e-45;RPB=0.0;MQB=0.0;BQB=3.99224e-17;MQSB=0.819739;SGB=450.808;MQ0F=0.0;DPR=2921,575;AD=2921,575;ICB=0.104167;HOB=0.444444;AC=4;AN=12;DP4=1062,1859,185,390;MQ=48;	A|synonymous_variant|LOW|HORVU5Hr1G109710|HORVU5Hr1G109710|transcript|HORVU5Hr1G109710.1|protein_coding|1|1|c.282C>T|p.Phe94Phe|622|1457|282|618|94|205||	0|0	0|0	1|1	1|1
chr5H	630712960	.	A	G	452	PASS	DP=2501;VDB=5.59405e-07;RPB=1.14646e-29;MQB=0.0;BQB=0.169028;MQSB=2.43401e-12;SGB=-55.0949;MQ0F=0.0;DPR=2109,235;AD=2109,235;ICB=0.104167;HOB=0.444444;AC=4;AN=12;DP4=846,1263,196,39;MQ=49;	G|synonymous_variant|LOW|HORVU5Hr1G109710|HORVU5Hr1G109710|transcript|HORVU5Hr1G109710.1|protein_coding|1|1|c.249T>C|p.Gly83Gly|589|1457|249|618|83|205||	0|0	0|0	1|1	1|1
chr5H	630713056	.	C	T	452	PASS	DP=2177;VDB=0.0684875;RPB=0.624256;MQB=0.0;BQB=0.77946;MQSB=6.49927e-13;SGB=52.5255;MQ0F=0.0;DPR=1372,590;AD=1372,590;ICB=0.104167;HOB=0.444444;AC=4;AN=12;DP4=414,958,41,551;MQ=48;	T|synonymous_variant|LOW|HORVU5Hr1G109710|HORVU5Hr1G109710|transcript|HORVU5Hr1G109710.1|protein_coding|1|1|c.153G>A|p.Ala51Ala|493|1457|153|618|51|205||	0|0	0|0	1|1	1|1
chr5H	630787748	.	T	C	300	PASS	DP=156;VDB=1.67155e-05;RPB=0.000550025;MQB=3.68722e-06;BQB=0.984817;MQSB=0.87984;SGB=5.04756;MQ0F=0.0;DPR=128,12;AD=128,12;ICB=0.104167;HOB=0.444444;AC=4;AN=12;DP4=104,24,11,1;MQ=49;	C|5_prime_UTR_premature_start_codon_gain_variant|LOW|HORVU5Hr1G109730|HORVU5Hr1G109730|transcript|HORVU5Hr1G109730.4|protein_coding|1|5|c.-196T>C||||||,C|5_prime_UTR_variant|MODIFIER|HORVU5Hr1G109730|HORVU5Hr1G109730|transcript|HORVU5Hr1G109730.4|protein_coding|1|5|c.-196T>C|||||494|,C|upstream_gene_variant|MODIFIER|HORVU5Hr1G109720|HORVU5Hr1G109720|transcript|HORVU5Hr1G109720.5|protein_coding||c…	0|0	0|0	1|1	1|1
chr5H	630787770	.	A	G	359	PASS	DP=162;VDB=2.73251e-06;RPB=0.000300203;MQB=6.41485e-07;BQB=0.836187;MQSB=0.815404;SGB=6.63104;MQ0F=0.0;DPR=132,14;AD=132,14;ICB=0.104167;HOB=0.444444;AC=4;AN=12;DP4=99,33,10,4;MQ=48;	G|5_prime_UTR_variant|MODIFIER|HORVU5Hr1G109730|HORVU5Hr1G109730|transcript|HORVU5Hr1G109730.4|protein_coding|1|5|c.-174A>G|||||472|,G|upstream_gene_variant|MODIFIER|HORVU5Hr1G109720|HORVU5Hr1G109720|transcript|HORVU5Hr1G109720.5|protein_coding||c.-3330T>C|||||2956|	0|0	0|0	1|1	1|1
chr5H	630789315	.	G	T	452	PASS	DP=394;VDB=0.0130398;RPB=0.996115;MQB=3.89757e-37;BQB=0.988101;MQSB=0.223302;SGB=112.432;MQ0F=0.0;DPR=215,106;AD=215,106;ICB=0.104167;HOB=0.444444;AC=4;AN=12;DP4=108,107,72,34;MQ=48;	T|3_prime_UTR_variant|MODIFIER|HORVU5Hr1G109730|HORVU5Hr1G109730|transcript|HORVU5Hr1G109730.4|protein_coding|5|5|c.*130G>T|||||130|,T|upstream_gene_variant|MODIFIER|HORVU5Hr1G109720|HORVU5Hr1G109720|transcript|HORVU5Hr1G109720.5|protein_coding||c.-4875C>A|||||4501|	0|0	0|0	1|1	1|1
chr5H	630951108	.	G	A	415	PASS	DP=607;VDB=1.17227e-07;RPB=4.50688e-11;MQB=2.37013e-14;BQB=0.0800575;MQSB=0.0232676;SGB=16.9239;MQ0F=0.0;DPR=531,27;AD=531,27;ICB=0.104167;HOB=0.444444;AC=4;AN=12;DP4=259,272,2,25;MQ=49;	A|missense_variant|MODERATE|HORVU5Hr1G109760|HORVU5Hr1G109760|transcript|HORVU5Hr1G109760.1|protein_coding|1|2|c.121G>A|p.Val41Ile|459|1281|121|621|41|206||	0|0	0|0	1|1	1|1
chr5H	630953193	.	A	C	452	PASS	DP=1357;VDB=6.84199e-40;RPB=3.95986e-30;MQB=0.0;BQB=0.0999997;MQSB=0.00305461;SGB=175.276;MQ0F=0.0;DPR=965,226;AD=965,226;ICB=0.104167;HOB=0.444444;AC=4;AN=12;DP4=604,361,131,96;MQ=48;	C|3_prime_UTR_variant|MODIFIER|HORVU5Hr1G109760|HORVU5Hr1G109760|transcript|HORVU5Hr1G109760.1|protein_coding|2|2|c.*86A>C|||||86|	0|0	0|0	1|1	1|1
chr5H	630953237	.	T	A	452	PASS	DP=1211;VDB=0.656712;RPB=0.329935;MQB=1.19497e-15;BQB=3.8506e-05;MQSB=0.00506802;SGB=25.6332;MQ0F=0.0;DPR=942,38;AD=942,38;ICB=0.104167;HOB=0.444444;AC=4;AN=12;DP4=543,399,8,30;MQ=48;	A|3_prime_UTR_variant|MODIFIER|HORVU5Hr1G109760|HORVU5Hr1G109760|transcript|HORVU5Hr1G109760.1|protein_coding|2|2|c.*130T>A|||||130|	0|0	0|0	1|1	1|1
chr5H	630953283	.	T	A	452	PASS	DP=1140;VDB=1.8237e-15;RPB=1.25236e-35;MQB=4.14234e-26;BQB=0.984323;MQSB=0.474263;SGB=155.482;MQ0F=0.0;DPR=790,202;AD=790,202;ICB=0.104167;HOB=0.444444;AC=4;AN=12;DP4=315,475,61,141;MQ=46;	A|3_prime_UTR_variant|MODIFIER|HORVU5Hr1G109760|HORVU5Hr1G109760|transcript|HORVU5Hr1G109760.1|protein_coding|2|2|c.*176T>A|||||176|	0|0	0|0	1|1	1|1
chr5H	631177874	.	C	T	450	PASS	DP=88;VDB=0.124752;RPB=0.222549;MQB=1.56534e-06;BQB=0.857844;MQSB=0.906066;SGB=23.4517;MQ0F=0.0;DPR=46,24;AD=46,24;ICB=0.104167;HOB=0.444444;AC=4;AN=12;DP4=32,14,12,13;MQ=47;	T|3_prime_UTR_variant|MODIFIER|HORVU5Hr1G109860|HORVU5Hr1G109860|transcript|HORVU5Hr1G109860.2|protein_coding|2|2|c.*303G>A|||||303|	0|0	0|0	1|1	1|1
chr5H	631178294	.	G	A	378	PASS	DP=66;VDB=0.00484513;RPB=0.0425601;MQB=0.000576455;BQB=0.99117;MQSB=0.528015;SGB=12.5165;MQ0F=0.0;DPR=43,15;AD=43,15;ICB=0.104167;HOB=0.444444;AC=4;AN=12;DP4=27,16,4,11;MQ=47;	A|synonymous_variant|LOW|HORVU5Hr1G109860|HORVU5Hr1G109860|transcript|HORVU5Hr1G109860.2|protein_coding|2|2|c.552C>T|p.Val184Val|666|1527|552|669|184|222||	0|0	0|0	1|1	1|1
chr5H	631184975	.	G	T	388	PASS	DP=54;VDB=0.585518;RPB=0.892506;MQB=3.48871e-05;BQB=0.831761;MQSB=0.352359;SGB=17.0206;MQ0F=0.0;DPR=28,19;AD=28,19;ICB=0.104167;HOB=0.444444;AC=4;AN=12;DP4=16,12,13,6;MQ=47;	T|missense_variant|MODERATE|HORVU5Hr1G109870|HORVU5Hr1G109870|transcript|HORVU5Hr1G109870.8|protein_coding|3|3|c.415C>A|p.Pro139Thr|416|1437|415|1348|139|448||WARNING_TRANSCRIPT_MULTIPLE_STOP_CODONS	0|0	0|0	1|1	1|1
chr5H	631201829	.	G	A	418	PASS	DP=247;VDB=2.25992e-38;RPB=0.896621;MQB=3.25684e-35;BQB=9.858e-31;SGB=51.3328;MQ0F=0.0;DPR=151,94;AD=151,94;ICB=0.104167;HOB=0.444444;AC=4;AN=12;DP4=151,0,94,0;MQ=48;	A|synonymous_variant|LOW|HORVU5Hr1G109880|HORVU5Hr1G109880|transcript|HORVU5Hr1G109880.2|protein_coding|1|3|c.21G>A|p.Val7Val|22|1582|21|1254|7|417||WARNING_TRANSCRIPT_NO_START_CODON	0|0	0|0	1|1	1|1
chr5H	631203397	.	G	C	452	PASS	DP=1250;VDB=0.976632;RPB=0.335743;MQB=0.0;BQB=0.626779;MQSB=0.860359;SGB=375.001;MQ0F=0.0;DPR=761,345;AD=761,345;ICB=0.104167;HOB=0.444444;AC=4;AN=12;DP4=369,392,205,140;MQ=47;	C|missense_variant|MODERATE|HORVU5Hr1G109880|HORVU5Hr1G109880|transcript|HORVU5Hr1G109880.2|protein_coding|3|3|c.1091G>C|p.Arg364Thr|1092|1582|1091|1254|364|417||WARNING_TRANSCRIPT_NO_START_CODON	0|0	0|0	1|1	1|1
chr5H	631203604	.	A	G	452	PASS	DP=1170;VDB=5.44567e-29;RPB=4.85954e-21;MQB=0.0;BQB=0.280526;MQSB=0.00514026;SGB=187.152;MQ0F=0.0;DPR=798,242;AD=798,242;ICB=0.104167;HOB=0.444444;AC=4;AN=12;DP4=394,404,94,148;MQ=48;	G|3_prime_UTR_variant|MODIFIER|HORVU5Hr1G109880|HORVU5Hr1G109880|transcript|HORVU5Hr1G109880.2|protein_coding|3|3|c.*44A>G|||||44|WARNING_TRANSCRIPT_NO_START_CODON	0|0	0|0	1|1	1|1
chr5H	631203684	.	C	T	401	PASS	DP=561;VDB=2.32381e-11;RPB=4.571e-12;MQB=1.60227e-12;BQB=0.62947;MQSB=0.346782;SGB=17.7156;MQ0F=0.0;DPR=462,28;AD=462,28;ICB=0.104167;HOB=0.444444;AC=4;AN=12;DP4=98,364,4,24;MQ=49;	T|3_prime_UTR_variant|MODIFIER|HORVU5Hr1G109880|HORVU5Hr1G109880|transcript|HORVU5Hr1G109880.2|protein_coding|3|3|c.*124C>T|||||124|WARNING_TRANSCRIPT_NO_START_CODON	0|0	0|0	1|1	1|1
chr5H	631251134	.	C	G	452	PASS	DP=1475;VDB=5.31037e-35;RPB=2.24391e-24;MQB=0.0;BQB=0.908633;MQSB=0.920366;SGB=388.184;MQ0F=0.0;DPR=957,357;AD=957,357;ICB=0.104167;HOB=0.444444;AC=4;AN=12;DP4=932,25,345,12;MQ=47;	G|3_prime_UTR_variant|MODIFIER|HORVU5Hr1G109910|HORVU5Hr1G109910|transcript|HORVU5Hr1G109910.2|protein_coding|2|2|c.*160G>C|||||160|WARNING_TRANSCRIPT_NO_START_CODON	0|0	0|0	1|1	1|1
chr5H	631251411	.	G	A	452	PASS	DP=7844;VDB=0.00271081;RPB=0.0581662;MQB=0.0;BQB=0.749456;MQSB=1.19967e-08;SGB=1410.18;MQ0F=0.0;DPR=4819,2364;AD=4819,2364;ICB=0.104167;HOB=0.444444;AC=4;AN=12;DP4=2344,2475,1173,1191;MQ=47;	A|synonymous_variant|LOW|HORVU5Hr1G109910|HORVU5Hr1G109910|transcript|HORVU5Hr1G109910.2|protein_coding|2|2|c.795C>T|p.Pro265Pro|796|1108|795|912|265|303||WARNING_TRANSCRIPT_NO_START_CODON	0|0	0|0	1|1	1|1
chr5H	631251605	.	A	C	332	PASS	DP=70;VDB=0.848447;RPB=0.978246;MQB=7.47542e-06;BQB=0.230649;MQSB=0.193406;SGB=6.63104;MQ0F=0.0;DPR=46,14;AD=46,14;ICB=0.104167;HOB=0.444444;AC=4;AN=12;DP4=31,15,12,2;MQ=48;	C|intron_variant|MODIFIER|HORVU5Hr1G109910|HORVU5Hr1G109910|transcript|HORVU5Hr1G109910.2|protein_coding|1|1|c.751-150T>G||||||WARNING_TRANSCRIPT_NO_START_CODON	0|0	0|0	1|1	1|1
chr5H	631251829	.	T	C	418	PASS	DP=52;VDB=0.0486671;RPB=0.362037;MQB=0.0132101;BQB=0.981285;MQSB=0.942545;SGB=3.46254;MQ0F=0.0;DPR=29,14;AD=29,14;ICB=0.422857;HOB=0.319444;AC=5;AN=12;DP4=21,8,7,7;MQ=47;	C|intron_variant|MODIFIER|HORVU5Hr1G109910|HORVU5Hr1G109910|transcript|HORVU5Hr1G109910.2|protein_coding|1|1|c.750?>G||||||WARNING_TRANSCRIPT_NO_START_CODON	0|0	0|0	1|1	1|1
chr5H	631252316	.	G	C	452	PASS	DP=4008;VDB=0.0;RPB=0.0;MQB=0.0;BQB=0.137113;MQSB=0.00908574;SGB=-111.112;MQ0F=0.0;DPR=3038,503;AD=3038,503;ICB=0.104167;HOB=0.444444;AC=4;AN=12;DP4=1332,1706,236,268;MQ=48;	C|synonymous_variant|LOW|HORVU5Hr1G109910|HORVU5Hr1G109910|transcript|HORVU5Hr1G109910.2|protein_coding|1|2|c.618C>G|p.Arg206Arg|619|1108|618|912|206|303||WARNING_TRANSCRIPT_NO_START_CODON	0|0	0|0	1|1	1|1
chr5H	631252400	.	C	A	452	PASS	DP=5073;VDB=1.27114e-20;RPB=8.47591e-28;MQB=0.0;BQB=0.12167;MQSB=0.00486921;SGB=128.851;MQ0F=0.0;DPR=3209,1363;AD=3209,1363;ICB=0.104167;HOB=0.444444;AC=4;AN=12;DP4=2080,1129,845,521;MQ=47;	A|synonymous_variant|LOW|HORVU5Hr1G109910|HORVU5Hr1G109910|transcript|HORVU5Hr1G109910.2|protein_coding|1|2|c.534G>T|p.Arg178Arg|535|1108|534|912|178|303||WARNING_TRANSCRIPT_NO_START_CODON	0|0	0|0	1|1	1|1
chr5H	631560341	.	C	A	287	PASS	DP=19;VDB=0.727644;RPB=0.948064;MQB=0.00117088;BQB=0.996672;MQSB=0.85994;SGB=5.59712;MQ0F=0.0;DPR=10,9;AD=10,9;ICB=0.117361;HOB=0.48;AC=4;AN=10;DP4=3,7,4,5;MQ=47;	A|missense_variant|MODERATE|HORVU5Hr1G109980|HORVU5Hr1G109980|transcript|HORVU5Hr1G109980.2|protein_coding|1|1|c.194C>A|p.Thr65Asn|194|1572|194|1350|65|449||WARNING_TRANSCRIPT_NO_START_CODON	0|0	0|0	1|1	1|1
chr5H	631560843	.	G	A	384	PASS	DP=19;VDB=0.61736;RPB=0.980199;MQB=0.75484;BQB=1.0;MQSB=0.576229;SGB=9.66552;MQ0F=0.0;DPR=4,15;AD=4,15;ICB=0.117361;HOB=0.48;AC=4;AN=10;DP4=3,1,12,3;MQ=44;	A|synonymous_variant|LOW|HORVU5Hr1G109980|HORVU5Hr1G109980|transcript|HORVU5Hr1G109980.2|protein_coding|1|1|c.696G>A|p.Val232Val|696|1572|696|1350|232|449||WARNING_TRANSCRIPT_NO_START_CODON	0|0	0|0	1|1	1|1
chr5H	631586494	.	C	T	452	PASS	DP=638;VDB=5.81746e-17;RPB=1.51048e-13;MQB=1.76811e-23;BQB=0.994333;MQSB=0.131421;SGB=39.0931;MQ0F=0.0;DPR=481,55;AD=481,55;ICB=0.104167;HOB=0.444444;AC=4;AN=12;DP4=370,111,45,10;MQ=48;	T|3_prime_UTR_variant|MODIFIER|HORVU5Hr1G110000|HORVU5Hr1G110000|transcript|HORVU5Hr1G110000.3|protein_coding|14|14|c.*25G>A|||||25|	0|0	0|0	1|1	1|1
chr5H	631586711	.	G	A	452	PASS	DP=763;VDB=4.91819e-15;RPB=0.0118481;MQB=2.35418e-43;BQB=0.980346;MQSB=0.626353;SGB=92.141;MQ0F=0.0;DPR=521,122;AD=521,122;ICB=0.104167;HOB=0.444444;AC=4;AN=12;DP4=296,225,62,60;MQ=48;	A|synonymous_variant|LOW|HORVU5Hr1G110000|HORVU5Hr1G110000|transcript|HORVU5Hr1G110000.3|protein_coding|14|14|c.3015C>T|p.Phe1005Phe|3446|3740|3015|3207|1005|1068||	0|0	0|0	1|1	1|1
chr5H	631586765	.	A	G	452	PASS	DP=785;VDB=6.70496e-17;RPB=0.00011427;MQB=0.0;BQB=0.971221;MQSB=0.0345476;SGB=-37.8109;MQ0F=0.0;DPR=586,151;AD=586,151;ICB=0.104167;HOB=0.444444;AC=4;AN=12;DP4=431,155,122,30;MQ=48;	G|synonymous_variant|LOW|HORVU5Hr1G110000|HORVU5Hr1G110000|transcript|HORVU5Hr1G110000.3|protein_coding|14|14|c.2961T>C|p.Tyr987Tyr|3392|3740|2961|3207|987|1068||	0|0	0|0	1|1	1|1
chr5H	631586933	.	A	G	452	PASS	DP=1287;VDB=0.881184;RPB=0.80501;MQB=0.0;BQB=0.88793;MQSB=0.117592;SGB=356.324;MQ0F=0.0;DPR=805,328;AD=805,328;ICB=0.104167;HOB=0.444444;AC=4;AN=12;DP4=355,450,153,175;MQ=48;	G|synonymous_variant|LOW|HORVU5Hr1G110000|HORVU5Hr1G110000|transcript|HORVU5Hr1G110000.3|protein_coding|14|14|c.2793T>C|p.Leu931Leu|3224|3740|2793|3207|931|1068||	0|0	0|0	1|1	1|1
chr5H	631587526	.	A	G	452	PASS	DP=745;VDB=3.07686e-38;RPB=2.08051e-10;MQB=0.0;BQB=0.946535;MQSB=0.974259;SGB=75.5141;MQ0F=0.0;DPR=619,101;AD=619,101;ICB=0.104167;HOB=0.444444;AC=4;AN=12;DP4=357,262,47,54;MQ=48;	G|synonymous_variant|LOW|HORVU5Hr1G110000|HORVU5Hr1G110000|transcript|HORVU5Hr1G110000.3|protein_coding|13|14|c.2277T>C|p.Gly759Gly|2708|3740|2277|3207|759|1068||	0|0	0|0	1|1	1|1
chr5H	631587830	.	G	A	452	PASS	DP=902;VDB=4.2512e-26;RPB=3.64848e-12;MQB=0.0;BQB=0.678054;MQSB=0.734474;SGB=100.85;MQ0F=0.0;DPR=687,133;AD=687,133;ICB=0.104167;HOB=0.444444;AC=4;AN=12;DP4=453,234,81,52;MQ=48;	A|synonymous_variant|LOW|HORVU5Hr1G110000|HORVU5Hr1G110000|transcript|HORVU5Hr1G110000.3|protein_coding|12|14|c.2232C>T|p.Ile744Ile|2663|3740|2232|3207|744|1068||	0|0	0|0	1|1	1|1
chr5H	631587956	.	G	A	452	PASS	DP=956;VDB=0.0027548;RPB=0.000412124;MQB=0.0;BQB=0.780965;MQSB=0.650159;SGB=111.935;MQ0F=0.0;DPR=706,147;AD=706,147;ICB=0.104167;HOB=0.444444;AC=4;AN=12;DP4=383,323,59,88;MQ=48;	A|synonymous_variant|LOW|HORVU5Hr1G110000|HORVU5Hr1G110000|transcript|HORVU5Hr1G110000.3|protein_coding|12|14|c.2106C>T|p.Ser702Ser|2537|3740|2106|3207|702|1068||	0|0	0|0	1|1	1|1
chr5H	631588210	.	A	G	452	PASS	DP=819;VDB=6.25768e-21;RPB=1.72846e-27;MQB=1.20499e-36;BQB=0.932202;MQSB=0.0534859;SGB=57.3036;MQ0F=0.0;DPR=618,78;AD=618,78;ICB=0.104167;HOB=0.444444;AC=4;AN=12;DP4=359,259,54,24;MQ=48;	G|missense_variant|MODERATE|HORVU5Hr1G110000|HORVU5Hr1G110000|transcript|HORVU5Hr1G110000.3|protein_coding|11|14|c.1985T>C|p.Leu662Ser|2416|3740|1985|3207|662|1068||	0|0	0|0	1|1	1|1
chr5H	631588642	.	A	G	452	PASS	DP=866;VDB=0.372629;RPB=0.504827;MQB=0.0;BQB=0.70438;MQSB=0.00103357;SGB=127.955;MQ0F=0.0;DPR=554,222;AD=554,222;ICB=0.104167;HOB=0.444444;AC=4;AN=12;DP4=312,242,146,76;MQ=47;	G|synonymous_variant|LOW|HORVU5Hr1G110000|HORVU5Hr1G110000|transcript|HORVU5Hr1G110000.3|protein_coding|10|14|c.1699T>C|p.Leu567Leu|2130|3740|1699|3207|567|1068||	0|0	0|0	1|1	1|1
chr5H	631589787	.	C	T	452	PASS	DP=638;VDB=1.97368e-18;RPB=0.00333124;MQB=0.0;BQB=0.976811;MQSB=0.806379;SGB=147.588;MQ0F=0.0;DPR=412,138;AD=412,138;ICB=0.104167;HOB=0.444444;AC=4;AN=12;DP4=220,192,63,75;MQ=48;	T|synonymous_variant|LOW|HORVU5Hr1G110000|HORVU5Hr1G110000|transcript|HORVU5Hr1G110000.3|protein_coding|6|14|c.903G>A|p.Leu301Leu|1334|3740|903|3207|301|1068||	0|0	0|0	1|1	1|1
chr5H	631589847	.	A	G	452	PASS	DP=678;VDB=1.59025e-10;RPB=0.444647;MQB=0.0;BQB=0.862355;MQSB=0.171965;SGB=171.758;MQ0F=0.0;DPR=449,160;AD=449,160;ICB=0.104167;HOB=0.444444;AC=4;AN=12;DP4=205,244,75,85;MQ=48;	G|synonymous_variant|LOW|HORVU5Hr1G110000|HORVU5Hr1G110000|transcript|HORVU5Hr1G110000.3|protein_coding|6|14|c.843T>C|p.Cys281Cys|1274|3740|843|3207|281|1068||	0|0	0|0	1|1	1|1
chr5H	631590228	.	A	G	452	PASS	DP=559;VDB=0.926833;RPB=0.0299151;MQB=3.06709e-37;BQB=0.993112;MQSB=0.466876;SGB=89.7657;MQ0F=0.0;DPR=387,119;AD=387,119;ICB=0.104167;HOB=0.444444;AC=4;AN=12;DP4=216,171,56,63;MQ=47;	G|synonymous_variant|LOW|HORVU5Hr1G110000|HORVU5Hr1G110000|transcript|HORVU5Hr1G110000.3|protein_coding|5|14|c.720T>C|p.Tyr240Tyr|1151|3740|720|3207|240|1068||	0|0	0|0	1|1	1|1
chr5H	631590536	.	A	G	452	PASS	DP=574;VDB=7.31216e-13;RPB=0.000507737;MQB=3.84434e-36;BQB=0.999485;MQSB=0.857906;SGB=58.8871;MQ0F=0.0;DPR=444,80;AD=444,80;ICB=0.104167;HOB=0.444444;AC=4;AN=12;DP4=234,210,36,44;MQ=48;	G|missense_variant|MODERATE|HORVU5Hr1G110000|HORVU5Hr1G110000|transcript|HORVU5Hr1G110000.3|protein_coding|4|14|c.533T>C|p.Phe178Ser|964|3740|533|3207|178|1068||	0|0	0|0	1|1	1|1
chr5H	631590727	.	G	A	395	PASS	DP=327;VDB=7.43562e-06;RPB=1.14105e-07;MQB=7.39018e-09;BQB=0.125263;MQSB=0.273809;SGB=8.21452;MQ0F=0.0;DPR=285,16;AD=285,16;ICB=0.104167;HOB=0.444444;AC=4;AN=12;DP4=122,163,10,6;MQ=49;	A|missense_variant|MODERATE|HORVU5Hr1G110000|HORVU5Hr1G110000|transcript|HORVU5Hr1G110000.3|protein_coding|3|14|c.434C>T|p.Pro145Leu|865|3740|434|3207|145|1068||	0|0	0|0	1|1	1|1
chr5H	631591251	.	A	G	216	PASS	DP=118;VDB=0.194649;RPB=0.0144513;MQB=2.8385e-05;BQB=0.116585;MQSB=0.886445;SGB=-8.03224;MQ0F=0.0;DPR=104,8;AD=104,8;ICB=0.104167;HOB=0.444444;AC=4;AN=12;DP4=54,50,3,6;MQ=49;	G|synonymous_variant|LOW|HORVU5Hr1G110000|HORVU5Hr1G110000|transcript|HORVU5Hr1G110000.3|protein_coding|2|14|c.42T>C|p.Ala14Ala|473|3740|42|3207|14|1068||	0|0	0|0	1|1	1|1
chr5H	631884114	.	T	A	325	PASS	DP=33;VDB=5.87307e-07;RPB=0.0375599;MQB=0.00614621;BQB=0.969907;MQSB=0.290145;SGB=7.86702;MQ0F=0.0;DPR=18,11;AD=18,11;ICB=0.104167;HOB=0.444444;AC=4;AN=12;DP4=8,10,3,8;MQ=47;	A|upstream_gene_variant|MODIFIER|HORVU5Hr1G110090|HORVU5Hr1G110090|transcript|HORVU5Hr1G110090.1|protein_coding||c.-1327T>A|||||1094|,A|downstream_gene_variant|MODIFIER|HORVU5Hr1G110080|HORVU5Hr1G110080|transcript|HORVU5Hr1G110080.2|protein_coding||c.*1715T>A|||||1715|WARNING_TRANSCRIPT_NO_STOP_CODON,A|intergenic_region|MODIFIER|HORVU5Hr1G110080-HORVU5Hr1G110090|HORVU5Hr1G110080-HORVU5Hr1G110090|…	0|0	0|0	1|1	1|1
chr5H	631884140	.	A	C	332	PASS	DP=27;VDB=7.63746e-05;RPB=0.0827189;MQB=0.00110471;BQB=0.825053;MQSB=0.775438;SGB=6.44461;MQ0F=0.0;DPR=13,10;AD=13,10;ICB=0.104167;HOB=0.444444;AC=4;AN=12;DP4=8,5,5,5;MQ=47;	C|upstream_gene_variant|MODIFIER|HORVU5Hr1G110090|HORVU5Hr1G110090|transcript|HORVU5Hr1G110090.1|protein_coding||c.-1301A>C|||||1068|,C|downstream_gene_variant|MODIFIER|HORVU5Hr1G110080|HORVU5Hr1G110080|transcript|HORVU5Hr1G110080.2|protein_coding||c.*1741A>C|||||1741|WARNING_TRANSCRIPT_NO_STOP_CODON,C|intergenic_region|MODIFIER|HORVU5Hr1G110080-HORVU5Hr1G110090|HORVU5Hr1G110080-HORVU5Hr1G110090|…	0|0	0|0	1|1	1|1
chr5H	631909151	.	T	C	452	PASS	DP=465;VDB=0.0930583;RPB=0.279419;MQB=1.50871e-31;BQB=0.939975;MQSB=0.970679;SGB=110.235;MQ0F=0.0;DPR=278,104;AD=278,104;ICB=0.104167;HOB=0.444444;AC=4;AN=12;DP4=194,84,65,39;MQ=48;	C|3_prime_UTR_variant|MODIFIER|HORVU5Hr1G110120|HORVU5Hr1G110120|transcript|HORVU5Hr1G110120.1|protein_coding|4|4|c.*147A>G|||||147|WARNING_TRANSCRIPT_NO_START_CODON	0|0	0|0	1|1	1|1
chr5H	631909303	.	C	T	452	PASS	DP=497;VDB=0.285525;RPB=0.842438;MQB=2.32616e-42;BQB=0.769997;MQSB=0.896893;SGB=119.024;MQ0F=0.0;DPR=317,112;AD=317,112;ICB=0.104167;HOB=0.444444;AC=4;AN=12;DP4=209,108,72,40;MQ=48;	T|missense_variant|MODERATE|HORVU5Hr1G110120|HORVU5Hr1G110120|transcript|HORVU5Hr1G110120.1|protein_coding|4|4|c.595G>A|p.Val199Ile|597|950|595|600|199|199||WARNING_TRANSCRIPT_NO_START_CODON	0|0	0|0	1|1	1|1
chr5H	631911140	.	A	G	269	PASS	DP=30;VDB=0.0617301;RPB=0.329193;MQB=0.000303539;BQB=0.96464;MQSB=0.870352;SGB=5.93738;MQ0F=0.0;DPR=15,9;AD=15,9;ICB=0.104167;HOB=0.444444;AC=4;AN=12;DP4=7,8,3,6;MQ=47;	G|intron_variant|MODIFIER|HORVU5Hr1G110120|HORVU5Hr1G110120|transcript|HORVU5Hr1G110120.1|protein_coding|2|3|c.240?>C||||||WARNING_TRANSCRIPT_NO_START_CODON	0|0	0|0	1|1	1|1
chr5H	632089783	.	G	C	265	PASS	DP=18;VDB=0.259674;RPB=0.965097;MQB=0.00180754;BQB=0.906029;MQSB=0.663573;SGB=4.53574;MQ0F=0.0;DPR=10,8;AD=10,8;ICB=0.104167;HOB=0.444444;AC=4;AN=12;DP4=7,3,4,4;MQ=47;	C|downstream_gene_variant|MODIFIER|HORVU5Hr1G110170|HORVU5Hr1G110170|transcript|HORVU5Hr1G110170.2|protein_coding||c.*200C>G|||||77|WARNING_TRANSCRIPT_NO_START_CODON,C|intergenic_region|MODIFIER|HORVU5Hr1G110160-HORVU5Hr1G110170|HORVU5Hr1G110160-HORVU5Hr1G110170|intergenic_region|HORVU5Hr1G110160-HORVU5Hr1G110170|||n.632089783G>C||||||	0|0	0|0	1|1	1|1
chr5H	632089935	.	A	G	452	PASS	DP=198;VDB=0.91692;RPB=0.955793;MQB=3.80566e-14;BQB=0.981027;MQSB=0.97779;SGB=47.6177;MQ0F=0.0;DPR=120,47;AD=120,47;ICB=0.104167;HOB=0.444444;AC=4;AN=12;DP4=94,26,36,11;MQ=47;	G|3_prime_UTR_variant|MODIFIER|HORVU5Hr1G110170|HORVU5Hr1G110170|transcript|HORVU5Hr1G110170.2|protein_coding|6|6|c.*48T>C|||||48|WARNING_TRANSCRIPT_NO_START_CODON	0|0	0|0	1|1	1|1
chr5H	632090216	.	T	C	452	PASS	DP=297;VDB=0.945533;RPB=0.979317;MQB=7.74361e-23;BQB=0.739598;MQSB=0.994873;SGB=80.5727;MQ0F=0.0;DPR=176,77;AD=176,77;ICB=0.104167;HOB=0.444444;AC=4;AN=12;DP4=118,58,45,32;MQ=47;	C|missense_variant|MODERATE|HORVU5Hr1G110170|HORVU5Hr1G110170|transcript|HORVU5Hr1G110170.2|protein_coding|6|6|c.604A>G|p.Thr202Ala|606|962|604|837|202|278||WARNING_TRANSCRIPT_NO_START_CODON	0|0	0|0	1|1	1|1
chr5H	632091044	.	G	C	452	PASS	DP=156;VDB=1.94012e-08;RPB=0.840765;MQB=8.35936e-18;BQB=0.990137;MQSB=0.958801;SGB=43.2203;MQ0F=0.0;DPR=113,43;AD=113,43;ICB=0.104167;HOB=0.444444;AC=4;AN=12;DP4=21,92,5,38;MQ=48;	C|missense_variant|MODERATE|HORVU5Hr1G110170|HORVU5Hr1G110170|transcript|HORVU5Hr1G110170.2|protein_coding|3|6|c.286C>G|p.Gln96Glu|288|962|286|837|96|278||WARNING_TRANSCRIPT_NO_START_CODON	0|0	0|0	1|1	1|1
chr5H	632193042	.	A	G	411	PASS	DP=61;VDB=5.8536e-07;RPB=0.999965;MQB=1.57745e-07;BQB=0.984549;MQSB=0.96664;SGB=15.8049;MQ0F=0.0;DPR=40,18;AD=40,18;ICB=0.104167;HOB=0.444444;AC=4;AN=12;DP4=16,24,8,10;MQ=47;	G|5_prime_UTR_variant|MODIFIER|HORVU5Hr1G110200|HORVU5Hr1G110200|transcript|HORVU5Hr1G110200.11|protein_coding|2|12|c.-23A>G|||||23|,G|downstream_gene_variant|MODIFIER|HORVU5Hr1G110210|HORVU5Hr1G110210|transcript|HORVU5Hr1G110210.1|protein_coding||c.*4941T>C|||||4910|	0|0	0|0	1|1	1|1
chr5H	632193807	.	G	A	452	PASS	DP=239;VDB=0.57425;RPB=0.997847;MQB=1.64539e-23;BQB=0.982448;MQSB=0.445717;SGB=64.0936;MQ0F=0.0;DPR=172,62;AD=172,62;ICB=0.104167;HOB=0.444444;AC=4;AN=12;DP4=87,85,33,29;MQ=48;	A|splice_region_variant&synonymous_variant|LOW|HORVU5Hr1G110200|HORVU5Hr1G110200|transcript|HORVU5Hr1G110200.11|protein_coding|4|12|c.228G>A|p.Thr76Thr|2565|4004|228|1272|76|423||,A|downstream_gene_variant|MODIFIER|HORVU5Hr1G110210|HORVU5Hr1G110210|transcript|HORVU5Hr1G110210.1|protein_coding||c.*4176C>T|||||4145|	0|0	0|0	1|1	1|1
chr5H	632196091	.	C	T	452	PASS	DP=244;VDB=0.415406;RPB=0.527089;MQB=1.3771e-21;BQB=0.991383;MQSB=0.997333;SGB=34.3426;MQ0F=0.0;DPR=161,49;AD=161,49;ICB=0.104167;HOB=0.444444;AC=4;AN=12;DP4=85,76,31,18;MQ=48;	T|missense_variant|MODERATE|HORVU5Hr1G110200|HORVU5Hr1G110200|transcript|HORVU5Hr1G110200.11|protein_coding|10|12|c.1037C>T|p.Ser346Leu|3374|4004|1037|1272|346|423||,T|downstream_gene_variant|MODIFIER|HORVU5Hr1G110210|HORVU5Hr1G110210|transcript|HORVU5Hr1G110210.1|protein_coding||c.*1892G>A|||||1861|,T|downstream_gene_variant|MODIFIER|HORVU5Hr1G110220|HORVU5Hr1G110220|transcript|HORVU5Hr1G110220.…	0|0	0|0	1|1	1|1
chr5H	632196402	.	C	T	452	PASS	DP=267;VDB=0.169716;RPB=0.97709;MQB=1.52024e-24;BQB=0.983086;MQSB=0.570576;SGB=60.798;MQ0F=0.0;DPR=164,59;AD=164,59;ICB=0.104167;HOB=0.444444;AC=4;AN=12;DP4=95,69,34,25;MQ=48;	T|synonymous_variant|LOW|HORVU5Hr1G110200|HORVU5Hr1G110200|transcript|HORVU5Hr1G110200.11|protein_coding|12|12|c.1182C>T|p.Cys394Cys|3519|4004|1182|1272|394|423||,T|downstream_gene_variant|MODIFIER|HORVU5Hr1G110210|HORVU5Hr1G110210|transcript|HORVU5Hr1G110210.1|protein_coding||c.*1581G>A|||||1550|,T|downstream_gene_variant|MODIFIER|HORVU5Hr1G110220|HORVU5Hr1G110220|transcript|HORVU5Hr1G110220.3|p…	0|0	0|0	1|1	1|1
chr5H	632196793	.	T	A	415	PASS	DP=96;VDB=0.184277;RPB=0.997063;MQB=2.3923e-07;BQB=0.788032;MQSB=0.976081;SGB=8.21452;MQ0F=0.0;DPR=71,15;AD=71,15;ICB=0.104167;HOB=0.444444;AC=4;AN=12;DP4=14,57,4,12;MQ=48;	A|3_prime_UTR_variant|MODIFIER|HORVU5Hr1G110200|HORVU5Hr1G110200|transcript|HORVU5Hr1G110200.11|protein_coding|12|12|c.*301T>A|||||301|,A|downstream_gene_variant|MODIFIER|HORVU5Hr1G110210|HORVU5Hr1G110210|transcript|HORVU5Hr1G110210.1|protein_coding||c.*1190A>T|||||1159|,A|downstream_gene_variant|MODIFIER|HORVU5Hr1G110220|HORVU5Hr1G110220|transcript|HORVU5Hr1G110220.3|protein_coding||c.*3899A>T||…	0|0	0|0	1|1	1|1
chr5H	632293942	.	A	T	418	PASS	DP=61;VDB=0.000512908;RPB=0.785154;MQB=4.13994e-08;BQB=0.986968;MQSB=0.035664;SGB=14.6984;MQ0F=0.0;DPR=36,17;AD=36,17;ICB=0.104167;HOB=0.444444;AC=4;AN=12;DP4=34,2,10,7;MQ=48;	T|downstream_gene_variant|MODIFIER|HORVU5Hr1G110270|HORVU5Hr1G110270|transcript|HORVU5Hr1G110270.1|protein_coding||c.*926A>T|||||790|WARNING_TRANSCRIPT_NO_START_CODON,T|downstream_gene_variant|MODIFIER|HORVU5Hr1G110280|HORVU5Hr1G110280|transcript|HORVU5Hr1G110280.19|protein_coding||c.*4087T>A|||||4087|,T|intergenic_region|MODIFIER|HORVU5Hr1G110270-HORVU5Hr1G110280|HORVU5Hr1G110270-HORVU5Hr1G11028…	0|0	0|0	1|1	1|1
chr5H	632294447	.	T	C	452	PASS	DP=1188;VDB=0.832408;RPB=0.822436;MQB=0.0;BQB=0.833245;MQSB=0.777455;SGB=301.394;MQ0F=0.0;DPR=742,278;AD=742,278;ICB=0.104167;HOB=0.444444;AC=4;AN=12;DP4=509,233,174,104;MQ=48;	C|downstream_gene_variant|MODIFIER|HORVU5Hr1G110270|HORVU5Hr1G110270|transcript|HORVU5Hr1G110270.1|protein_coding||c.*1431T>C|||||1295|WARNING_TRANSCRIPT_NO_START_CODON,C|downstream_gene_variant|MODIFIER|HORVU5Hr1G110280|HORVU5Hr1G110280|transcript|HORVU5Hr1G110280.19|protein_coding||c.*3582A>G|||||3582|,C|intergenic_region|MODIFIER|HORVU5Hr1G110270-HORVU5Hr1G110280|HORVU5Hr1G110270-HORVU5Hr1G110…	0|0	0|0	1|1	1|1
chr5H	632296624	.	C	T	452	PASS	DP=904;VDB=1.18763e-13;RPB=0.997425;MQB=0.0;BQB=0.874117;MQSB=0.697546;SGB=124.364;MQ0F=0.0;DPR=531,215;AD=531,215;ICB=0.104167;HOB=0.444444;AC=4;AN=12;DP4=215,316,78,138;MQ=47;	T|downstream_gene_variant|MODIFIER|HORVU5Hr1G110270|HORVU5Hr1G110270|transcript|HORVU5Hr1G110270.1|protein_coding||c.*3608C>T|||||3472|WARNING_TRANSCRIPT_NO_START_CODON,T|downstream_gene_variant|MODIFIER|HORVU5Hr1G110280|HORVU5Hr1G110280|transcript|HORVU5Hr1G110280.19|protein_coding||c.*1405G>A|||||1405|,T|intergenic_region|MODIFIER|HORVU5Hr1G110270-HORVU5Hr1G110280|HORVU5Hr1G110270-HORVU5Hr1G110…	0|0	0|0	1|1	1|1
chr5H	632296789	.	C	T	452	PASS	DP=463;VDB=7.11528e-06;RPB=0.967547;MQB=0.0;BQB=0.376378;MQSB=0.697249;SGB=137.701;MQ0F=0.0;DPR=286,129;AD=286,129;ICB=0.104167;HOB=0.444444;AC=4;AN=12;DP4=186,100,69,60;MQ=47;	T|downstream_gene_variant|MODIFIER|HORVU5Hr1G110270|HORVU5Hr1G110270|transcript|HORVU5Hr1G110270.1|protein_coding||c.*3773C>T|||||3637|WARNING_TRANSCRIPT_NO_START_CODON,T|downstream_gene_variant|MODIFIER|HORVU5Hr1G110280|HORVU5Hr1G110280|transcript|HORVU5Hr1G110280.19|protein_coding||c.*1240G>A|||||1240|,T|intergenic_region|MODIFIER|HORVU5Hr1G110270-HORVU5Hr1G110280|HORVU5Hr1G110270-HORVU5Hr1G110…	0|0	0|0	1|1	1|1
chr5H	632297376	.	A	T	452	PASS	DP=426;VDB=0.998654;RPB=0.933151;MQB=2.96094e-42;BQB=0.0277686;MQSB=0.485162;SGB=114.63;MQ0F=0.0;DPR=293,108;AD=293,108;ICB=0.104167;HOB=0.444444;AC=4;AN=12;DP4=136,157,58,50;MQ=48;	T|downstream_gene_variant|MODIFIER|HORVU5Hr1G110270|HORVU5Hr1G110270|transcript|HORVU5Hr1G110270.1|protein_coding||c.*4360A>T|||||4224|WARNING_TRANSCRIPT_NO_START_CODON,T|downstream_gene_variant|MODIFIER|HORVU5Hr1G110280|HORVU5Hr1G110280|transcript|HORVU5Hr1G110280.19|protein_coding||c.*653T>A|||||653|,T|intergenic_region|MODIFIER|HORVU5Hr1G110270-HORVU5Hr1G110280|HORVU5Hr1G110270-HORVU5Hr1G11028…	0|0	0|0	1|1	1|1
chr5H	632297952	.	T	G	452	PASS	DP=235;VDB=0.00308711;RPB=0.983705;MQB=1.15962e-18;BQB=0.514529;MQSB=0.921308;SGB=78.3756;MQ0F=0.0;DPR=120,75;AD=120,75;ICB=0.104167;HOB=0.444444;AC=4;AN=12;DP4=76,44,35,40;MQ=47;	G|downstream_gene_variant|MODIFIER|HORVU5Hr1G110270|HORVU5Hr1G110270|transcript|HORVU5Hr1G110270.1|protein_coding||c.*4936T>G|||||4800|WARNING_TRANSCRIPT_NO_START_CODON,G|downstream_gene_variant|MODIFIER|HORVU5Hr1G110280|HORVU5Hr1G110280|transcript|HORVU5Hr1G110280.19|protein_coding||c.*77A>C|||||77|,G|intergenic_region|MODIFIER|HORVU5Hr1G110270-HORVU5Hr1G110280|HORVU5Hr1G110270-HORVU5Hr1G110280|…	0|0	0|0	1|1	1|1
chr5H	632298125	.	G	A	452	PASS	DP=239;VDB=0.00197222;RPB=0.810948;MQB=2.57697e-21;BQB=0.701068;MQSB=0.973265;SGB=58.6005;MQ0F=0.0;DPR=146,57;AD=146,57;ICB=0.104167;HOB=0.444444;AC=4;AN=12;DP4=80,66,31,26;MQ=48;	A|synonymous_variant|LOW|HORVU5Hr1G110280|HORVU5Hr1G110280|transcript|HORVU5Hr1G110280.19|protein_coding|12|12|c.2571C>T|p.Pro857Pro|2571|2667|2571|2667|857|888||,A|downstream_gene_variant|MODIFIER|HORVU5Hr1G110270|HORVU5Hr1G110270|transcript|HORVU5Hr1G110270.1|protein_coding||c.*5109G>A|||||4973|WARNING_TRANSCRIPT_NO_START_CODON	0|0	0|0	1|1	1|1
chr5H	632299057	.	A	G	452	PASS	DP=222;VDB=0.292724;RPB=0.492449;MQB=1.72494e-22;BQB=1.0;MQSB=0.78719;SGB=76.1783;MQ0F=0.0;DPR=124,73;AD=124,73;ICB=0.104167;HOB=0.444444;AC=4;AN=12;DP4=76,48,32,41;MQ=47;	G|missense_variant&splice_region_variant|MODERATE|HORVU5Hr1G110280|HORVU5Hr1G110280|transcript|HORVU5Hr1G110280.19|protein_coding|9|12|c.2207T>C|p.Ile736Thr|2207|2667|2207|2667|736|888||	0|0	0|0	1|1	1|1
chr5H	632299769	.	A	C	452	PASS	DP=217;VDB=0.00214441;RPB=0.340971;MQB=5.12035e-17;BQB=0.985435;MQSB=0.805095;SGB=26.1912;MQ0F=0.0;DPR=130,51;AD=130,51;ICB=0.104167;HOB=0.444444;AC=4;AN=12;DP4=92,38,34,18;MQ=47;	C|missense_variant|MODERATE|HORVU5Hr1G110280|HORVU5Hr1G110280|transcript|HORVU5Hr1G110280.19|protein_coding|8|12|c.1662T>G|p.Asp554Glu|1662|2667|1662|2667|554|888||	0|0	0|0	1|1	1|1
chr5H	632299837	.	G	A	452	PASS	DP=196;VDB=0.214304;RPB=0.0151458;MQB=1.24596e-17;BQB=0.755365;MQSB=0.691558;SGB=53.1096;MQ0F=0.0;DPR=118,52;AD=118,52;ICB=0.104167;HOB=0.444444;AC=4;AN=12;DP4=60,58,23,29;MQ=47;	A|missense_variant|MODERATE|HORVU5Hr1G110280|HORVU5Hr1G110280|transcript|HORVU5Hr1G110280.19|protein_coding|8|12|c.1594C>T|p.Arg532Cys|1594|2667|1594|2667|532|888||	0|0	0|0	1|1	1|1
chr5H	632302750	.	A	C	314	PASS	DP=23;VDB=0.000503812;RPB=0.39742;MQB=0.00229059;BQB=0.990815;MQSB=0.491386;SGB=7.09411;MQ0F=0.0;DPR=7,11;AD=7,11;ICB=0.104167;HOB=0.444444;AC=4;AN=12;DP4=5,2,4,7;MQ=46;	C|missense_variant|MODERATE|HORVU5Hr1G110280|HORVU5Hr1G110280|transcript|HORVU5Hr1G110280.19|protein_coding|1|12|c.12T>G|p.Asp4Glu|12|2667|12|2667|4|888||	0|0	0|0	1|1	1|1
chr5H	632384000	.	A	G	452	PASS	DP=1458;VDB=1.36865e-06;RPB=0.148473;MQB=0.0;BQB=0.992633;MQSB=0.301394;SGB=33.8877;MQ0F=0.0;DPR=928,402;AD=928,402;ICB=0.104167;HOB=0.444444;AC=4;AN=12;DP4=526,402,243,160;MQ=47;	G|synonymous_variant|LOW|HORVU5Hr1G110330|HORVU5Hr1G110330|transcript|HORVU5Hr1G110330.1|protein_coding|2|7|c.210A>G|p.Lys70Lys|323|1318|210|840|70|279||	0|0	0|0	1|1	1|1
chr5H	632386711	.	C	T	452	PASS	DP=331;VDB=0.00448709;RPB=0.202744;MQB=7.72205e-31;BQB=0.774574;MQSB=0.995631;SGB=92.6574;MQ0F=0.0;DPR=195,88;AD=195,88;ICB=0.104167;HOB=0.444444;AC=4;AN=12;DP4=71,124,41,47;MQ=47;	T|3_prime_UTR_variant|MODIFIER|HORVU5Hr1G110330|HORVU5Hr1G110330|transcript|HORVU5Hr1G110330.1|protein_coding|7|7|c.*156C>T|||||156|,T|downstream_gene_variant|MODIFIER|HORVU5Hr1G110340|HORVU5Hr1G110340|transcript|HORVU5Hr1G110340.1|protein_coding||c.*3294G>A|||||3293|WARNING_TRANSCRIPT_NO_START_CODON	0|0	0|0	1|1	1|1
chr5H	632547974	.	AGTGT	AGT	284	PASS	INDEL;IDV=6;IMF=0.857143;DP=119;VDB=0.618544;MQSB=0.842275;SGB=3.46416;MQ0F=0.0;DPR=101,10;AD=101,10;ICB=0.104167;HOB=0.444444;AC=4;AN=12;DP4=72,29,7,3;MQ=49;	AGT|downstream_gene_variant|MODIFIER|HORVU5Hr1G110370|HORVU5Hr1G110370|transcript|HORVU5Hr1G110370.1|protein_coding||c.*213_*214delAC|||||16|,AGT|intergenic_region|MODIFIER|HORVU5Hr1G110340-HORVU5Hr1G110370|HORVU5Hr1G110340-HORVU5Hr1G110370|intergenic_region|HORVU5Hr1G110340-HORVU5Hr1G110370|||n.632547977_632547978delGT||||||	0|0	0|0	1|1	1|1
chr5H	632548119	.	A	G	452	PASS	DP=2234;VDB=0.262722;RPB=0.252432;MQB=0.0;BQB=0.0016824;MQSB=0.960486;SGB=-243.588;MQ0F=0.0;DPR=1374,590;AD=1374,590;ICB=0.104167;HOB=0.444444;AC=4;AN=12;DP4=1026,348,402,188;MQ=47;	G|3_prime_UTR_variant|MODIFIER|HORVU5Hr1G110370|HORVU5Hr1G110370|transcript|HORVU5Hr1G110370.1|protein_coding|5|5|c.*72T>C|||||72|	0|0	0|0	1|1	1|1
chr5H	632548266	.	G	C	452	PASS	DP=1913;VDB=0.00691638;RPB=8.95915e-12;MQB=0.0;BQB=0.430525;MQSB=0.000470296;SGB=321.307;MQ0F=0.0;DPR=1125,545;AD=1125,545;ICB=0.104167;HOB=0.444444;AC=4;AN=12;DP4=483,642,281,264;MQ=47;	C|synonymous_variant|LOW|HORVU5Hr1G110370|HORVU5Hr1G110370|transcript|HORVU5Hr1G110370.1|protein_coding|5|5|c.807C>G|p.Val269Val|1188|1461|807|882|269|293||	0|0	0|0	1|1	1|1
chr6H	528518906	.	T	G	452	PASS	DP=214;VDB=0.348677;RPB=2.14839e-09;MQB=4.02217e-21;BQB=0.990237;MQSB=0.00187582;SGB=80.8156;MQ0F=0.0;DPR=96,82;AD=96,82;ICB=0.104167;HOB=0.444444;AC=4;AN=12;DP4=46,50,62,20;MQ=46;	G|synonymous_variant|LOW|HORVU6Hr1G077100|HORVU6Hr1G077100|transcript|HORVU6Hr1G077100.8|protein_coding|13|16|c.1668A>C|p.Thr556Thr|1668|2124|1668|2124|556|707||	0|0	0|0	1|1	1|1
chr7H	230565073	.	G	A	452	PASS	DP=316;VDB=0.0472481;RPB=0.150271;MQB=2.58399e-28;BQB=0.998331;MQSB=0.714113;SGB=86.0658;MQ0F=0.0;DPR=233,82;AD=233,82;ICB=0.104167;HOB=0.444444;AC=4;AN=12;DP4=122,111,43,39;MQ=47;	A|splice_region_variant&synonymous_variant|LOW|HORVU7Hr1G055980|HORVU7Hr1G055980|transcript|HORVU7Hr1G055980.7|protein_coding|6|8|c.726G>A|p.Glu242Glu|1009|1635|726|1089|242|362||,A|upstream_gene_variant|MODIFIER|HORVU7Hr1G055970|HORVU7Hr1G055970|transcript|HORVU7Hr1G055970.1|protein_coding||c.-3257C>T|||||3257|WARNING_TRANSCRIPT_NO_START_CODON	0|0	0|0	1|1	1|1
chr7H	235076528	.	AGGG	AGG	452	PASS	INDEL;IDV=36;IMF=0.857143;DP=387;VDB=0.0128923;MQSB=0.164611;SGB=46.219;MQ0F=0.0;DPR=259,64;AD=259,64;ICB=0.104167;HOB=0.444444;AC=4;AN=12;DP4=167,92,40,24;MQ=46;	AGG|3_prime_UTR_variant|MODIFIER|HORVU7Hr1G056450|HORVU7Hr1G056450|transcript|HORVU7Hr1G056450.3|protein_coding|4|4|c.*291delG|||||291|WARNING_TRANSCRIPT_NO_START_CODON,AGG|3_prime_UTR_variant|MODIFIER|HORVU7Hr1G056460|HORVU7Hr1G056460|transcript|HORVU7Hr1G056460.1|protein_coding|10|10|c.*6delC|||||6|	0|0	0|0	1|1	1|1
chr7H	235076546	.	A	G	452	PASS	DP=386;VDB=3.87216e-15;RPB=0.313948;MQB=2.69489e-10;BQB=0.939182;MQSB=0.454759;SGB=53.3448;MQ0F=0.0;DPR=264,73;AD=264,73;ICB=0.104167;HOB=0.444444;AC=4;AN=12;DP4=178,86,46,27;MQ=46;	G|synonymous_variant|LOW|HORVU7Hr1G056460|HORVU7Hr1G056460|transcript|HORVU7Hr1G056460.1|protein_coding|10|10|c.1164T>C|p.Ser388Ser|1284|2162|1164|1173|388|390||,G|3_prime_UTR_variant|MODIFIER|HORVU7Hr1G056450|HORVU7Hr1G056450|transcript|HORVU7Hr1G056450.3|protein_coding|4|4|c.*306A>G|||||306|WARNING_TRANSCRIPT_NO_START_CODON	0|0	0|0	1|1	1|1
chr7H	242561902	.	ACAGCAGCAGCAGCAACAGCAGCAGCAG	ACAGCAGCAGCAACAGCAGCAGCAG	452	PASS	INDEL;IDV=59;IMF=0.531532;DP=619;VDB=2.10319e-07;MQSB=0.61292;SGB=145.391;MQ0F=0.0;DPR=280,136;AD=280,136;ICB=0.104167;HOB=0.444444;AC=4;AN=12;DP4=148,132,56,80;MQ=49;	ACAGCAGCAGCAACAGCAGCAGCAG|disruptive_inframe_deletion|MODERATE|HORVU7Hr1G056910|HORVU7Hr1G056910|transcript|HORVU7Hr1G056910.1|protein_coding|1|6|c.312_314delGCA|p.Gln105del|313|2419|312|978|104|325||WARNING_TRANSCRIPT_NO_START_CODON	0|0	0|0	1|1	1|1
chr7H	242563812	.	C	T	359	PASS	DP=60;VDB=0.401376;RPB=0.300436;MQB=3.32456e-07;BQB=0.754259;MQSB=0.999321;SGB=14.8108;MQ0F=0.0;DPR=35,17;AD=35,17;ICB=0.104167;HOB=0.444444;AC=4;AN=12;DP4=19,16,10,7;MQ=48;	T|intron_variant|MODIFIER|HORVU7Hr1G056910|HORVU7Hr1G056910|transcript|HORVU7Hr1G056910.1|protein_coding|5|5|c.874?>T||||||WARNING_TRANSCRIPT_NO_START_CODON	0|0	0|0	1|1	1|1
chr7H	254472640	.	G	A	394	PASS	DP=63;VDB=0.0797702;RPB=0.886342;MQB=5.5186e-07;BQB=0.945959;MQSB=0.999812;SGB=15.8049;MQ0F=0.0;DPR=38,18;AD=38,18;ICB=0.104167;HOB=0.444444;AC=4;AN=12;DP4=28,10,15,3;MQ=47;	A|downstream_gene_variant|MODIFIER|HORVU7Hr1G057870|HORVU7Hr1G057870|transcript|HORVU7Hr1G057870.1|protein_coding||c.*1088G>A|||||973|,A|intergenic_region|MODIFIER|HORVU7Hr1G057870-HORVU7Hr1G057940|HORVU7Hr1G057870-HORVU7Hr1G057940|intergenic_region|HORVU7Hr1G057870-HORVU7Hr1G057940|||n.254472640G>A||||||	0|0	0|0	1|1	1|1
chr7H	254489933	.	T	G	361	PASS	DP=57;VDB=0.056073;RPB=0.444282;MQB=1.49284e-05;BQB=1.0;MQSB=0.999784;SGB=9.19835;MQ0F=0.0;DPR=36,12;AD=36,12;ICB=0.104167;HOB=0.444444;AC=4;AN=12;DP4=19,17,8,4;MQ=48;	G|intergenic_region|MODIFIER|HORVU7Hr1G057870-HORVU7Hr1G057940|HORVU7Hr1G057870-HORVU7Hr1G057940|intergenic_region|HORVU7Hr1G057870-HORVU7Hr1G057940|||n.254489933T>G||||||	0|0	0|0	1|1	1|1
chr7H	254609508	.	C	G	452	PASS	DP=88;VDB=0.0203147;RPB=0.700284;MQB=2.82307e-08;BQB=0.902256;MQSB=0.999634;SGB=15.7705;MQ0F=0.0;DPR=56,18;AD=56,18;ICB=0.104167;HOB=0.444444;AC=4;AN=12;DP4=30,26,9,9;MQ=48;	G|intergenic_region|MODIFIER|HORVU7Hr1G057870-HORVU7Hr1G057940|HORVU7Hr1G057870-HORVU7Hr1G057940|intergenic_region|HORVU7Hr1G057870-HORVU7Hr1G057940|||n.254609508C>G||||||	0|0	0|0	1|1	1|1
chr7H	254611827	.	G	A	442	PASS	DP=84;VDB=0.400766;RPB=0.902652;MQB=2.06446e-06;BQB=1.0;MQSB=0.132364;SGB=16.8845;MQ0F=0.0;DPR=54,19;AD=54,19;ICB=0.104167;HOB=0.444444;AC=4;AN=12;DP4=32,22,14,5;MQ=47;	A|upstream_gene_variant|MODIFIER|HORVU7Hr1G057940|HORVU7Hr1G057940|transcript|HORVU7Hr1G057940.1|protein_coding||c.-2902G>A|||||2902|WARNING_TRANSCRIPT_NO_STOP_CODON,A|intergenic_region|MODIFIER|HORVU7Hr1G057870-HORVU7Hr1G057940|HORVU7Hr1G057870-HORVU7Hr1G057940|intergenic_region|HORVU7Hr1G057870-HORVU7Hr1G057940|||n.254611827G>A||||||	0|0	0|0	1|1	1|1
chr7H	254990019	.	T	C	446	PASS	DP=90;VDB=0.0125852;RPB=0.405103;MQB=1.58678e-07;BQB=1.0;MQSB=0.730682;SGB=9.79804;MQ0F=0.0;DPR=64,18;AD=64,18;ICB=0.104167;HOB=0.444444;AC=4;AN=12;DP4=24,40,11,7;MQ=48;	C|3_prime_UTR_variant|MODIFIER|HORVU7Hr1G058030|HORVU7Hr1G058030|transcript|HORVU7Hr1G058030.3|protein_coding|7|8|c.*282T>C|||||282|WARNING_TRANSCRIPT_NO_START_CODON	0|0	0|0	1|1	1|1
chr7H	255341898	.	T	G	452	PASS	DP=221;VDB=0.0691384;RPB=0.860386;MQB=4.16681e-14;BQB=0.98591;MQSB=0.985228;SGB=47.6145;MQ0F=0.0;DPR=119,47;AD=119,47;ICB=0.104167;HOB=0.444444;AC=4;AN=12;DP4=69,50,33,14;MQ=48;	G|missense_variant|MODERATE|HORVU7Hr1G058080|HORVU7Hr1G058080|transcript|HORVU7Hr1G058080.1|protein_coding|10|11|c.1566T>G|p.Asp522Glu|1567|2407|1566|1950|522|649||WARNING_TRANSCRIPT_NO_START_CODON,G|upstream_gene_variant|MODIFIER|HORVU7Hr1G058090|HORVU7Hr1G058090|transcript|HORVU7Hr1G058090.2|protein_coding||c.-3565T>G|||||3203|	0|0	0|0	1|1	1|1
chr7H	255346526	.	G	C	423	PASS	DP=67;VDB=0.359205;RPB=0.903734;MQB=9.23745e-09;BQB=0.986577;MQSB=0.585258;SGB=16.8704;MQ0F=0.0;DPR=37,19;AD=37,19;ICB=0.104167;HOB=0.444444;AC=4;AN=12;DP4=23,14,15,4;MQ=47;	C|missense_variant|MODERATE|HORVU7Hr1G058090|HORVU7Hr1G058090|transcript|HORVU7Hr1G058090.2|protein_coding|5|16|c.361G>C|p.Asp121His|723|2464|361|1998|121|665||,C|downstream_gene_variant|MODIFIER|HORVU7Hr1G058080|HORVU7Hr1G058080|transcript|HORVU7Hr1G058080.1|protein_coding||c.*4244G>C|||||3616|WARNING_TRANSCRIPT_NO_START_CODON	0|0	0|0	1|1	1|1
chr7H	255548513	.	C	T	452	PASS	DP=3441;VDB=0.000619541;RPB=5.91792e-08;MQB=0.0;BQB=0.113997;MQSB=0.849387;SGB=977.04;MQ0F=0.0;DPR=2108,893;AD=2108,893;ICB=0.104167;HOB=0.444444;AC=4;AN=12;DP4=523,1585,143,750;MQ=47;	T|synonymous_variant|LOW|HORVU7Hr1G058120|HORVU7Hr1G058120|transcript|HORVU7Hr1G058120.1|protein_coding|1|1|c.420C>T|p.Phe140Phe|421|1370|420|999|140|332||WARNING_TRANSCRIPT_NO_START_CODON,T|downstream_gene_variant|MODIFIER|HORVU7Hr1G058130|HORVU7Hr1G058130|transcript|HORVU7Hr1G058130.6|protein_coding||c.*3328G>A|||||3328|WARNING_TRANSCRIPT_NO_START_CODON	0|0	0|0	1|1	1|1
chr7H	255551762	.	T	C	452	PASS	DP=252;VDB=0.112413;RPB=0.982343;MQB=2.79845e-26;BQB=0.998972;MQSB=0.0555937;SGB=72.8824;MQ0F=0.0;DPR=164,70;AD=164,70;ICB=0.104167;HOB=0.444444;AC=4;AN=12;DP4=64,100,32,38;MQ=47;	C|downstream_gene_variant|MODIFIER|HORVU7Hr1G058120|HORVU7Hr1G058120|transcript|HORVU7Hr1G058120.1|protein_coding||c.*2670T>C|||||2300|WARNING_TRANSCRIPT_NO_START_CODON,C|downstream_gene_variant|MODIFIER|HORVU7Hr1G058130|HORVU7Hr1G058130|transcript|HORVU7Hr1G058130.6|protein_coding||c.*79A>G|||||79|WARNING_TRANSCRIPT_NO_START_CODON,C|intergenic_region|MODIFIER|HORVU7Hr1G058120-HORVU7Hr1G058130|HO…	0|0	0|0	1|1	1|1
chr7H	257368421	.	T	C	319	PASS	DP=18;VDB=0.0766355;RPB=0.339596;MQB=0.00920968;BQB=1.0;MQSB=0.676634;SGB=4.67641;MQ0F=0.0;DPR=5,10;AD=5,10;ICB=0.117361;HOB=0.48;AC=4;AN=10;DP4=2,3,7,3;MQ=46;	C|3_prime_UTR_variant|MODIFIER|HORVU7Hr1G058250|HORVU7Hr1G058250|transcript|HORVU7Hr1G058250.46|protein_coding|7|8|c.*253A>G|||||475|WARNING_TRANSCRIPT_NO_START_CODON	0|0	0|0	1|1	1|1
chr7H	258861952	.	G	A	452	PASS	DP=237;VDB=0.012469;RPB=0.229896;MQB=6.61991e-21;BQB=0.984158;MQSB=0.706084;SGB=31.9673;MQ0F=0.0;DPR=151,46;AD=151,46;ICB=0.104167;HOB=0.444444;AC=4;AN=12;DP4=100,51,25,21;MQ=48;	A|synonymous_variant|LOW|HORVU7Hr1G058360|HORVU7Hr1G058360|transcript|HORVU7Hr1G058360.3|protein_coding|9|10|c.1134C>T|p.Tyr378Tyr|2528|3382|1134|1709|378|568||WARNING_TRANSCRIPT_INCOMPLETE	0|0	0|0	1|1	1|1
chr7H	259175562	.	G	A	452	PASS	DP=228;VDB=0.0061079;RPB=0.687742;MQB=3.66906e-22;BQB=0.969228;MQSB=0.796129;SGB=31.9673;MQ0F=0.0;DPR=173,46;AD=173,46;ICB=0.104167;HOB=0.444444;AC=4;AN=12;DP4=65,108,9,37;MQ=48;	A|missense_variant|MODERATE|HORVU7Hr1G058410|HORVU7Hr1G058410|transcript|HORVU7Hr1G058410.6|protein_coding|16|18|c.3020C>T|p.Ala1007Val|3022|3875|3020|3324|1007|1107||WARNING_TRANSCRIPT_NO_START_CODON	0|0	0|0	1|1	1|1
chr7H	259178684	.	G	A	452	PASS	DP=226;VDB=0.467048;RPB=0.629956;MQB=4.30443e-25;BQB=0.956266;MQSB=0.988384;SGB=65.1921;MQ0F=0.0;DPR=141,63;AD=141,63;ICB=0.104167;HOB=0.444444;AC=4;AN=12;DP4=81,60,33,30;MQ=47;	A|synonymous_variant|LOW|HORVU7Hr1G058410|HORVU7Hr1G058410|transcript|HORVU7Hr1G058410.6|protein_coding|11|18|c.2364C>T|p.Asp788Asp|2366|3875|2364|3324|788|1107||WARNING_TRANSCRIPT_NO_START_CODON	0|0	0|0	1|1	1|1
chr7H	259186128	.	A	G	452	PASS	DP=233;VDB=0.49296;RPB=0.623296;MQB=1.24811e-11;BQB=0.961135;MQSB=0.389047;SGB=15.3404;MQ0F=0.0;DPR=172,25;AD=172,25;ICB=0.104167;HOB=0.444444;AC=4;AN=12;DP4=101,71,16,9;MQ=48;	G|synonymous_variant|LOW|HORVU7Hr1G058410|HORVU7Hr1G058410|transcript|HORVU7Hr1G058410.6|protein_coding|4|18|c.963T>C|p.Ser321Ser|965|3875|963|3324|321|1107||WARNING_TRANSCRIPT_NO_START_CODON	0|0	0|0	1|1	1|1
chr7H	260606308	.	T	C	452	PASS	DP=356;VDB=0.497864;RPB=0.328956;MQB=2.10793e-35;BQB=0.997902;MQSB=0.909604;SGB=50.7342;MQ0F=0.0;DPR=215,92;AD=215,92;ICB=0.104167;HOB=0.444444;AC=4;AN=12;DP4=124,91,51,42;MQ=47;	C|missense_variant|MODERATE|HORVU7Hr1G058730|HORVU7Hr1G058730|transcript|HORVU7Hr1G058730.9|protein_coding|5|25|c.793A>G|p.Ile265Val|793|4101|793|2034|265|677||WARNING_TRANSCRIPT_NO_START_CODON	0|0	0|0	1|1	1|1
chr7H	260959197	.	T	C	375	PASS	DP=135;VDB=0.00189365;RPB=0.010822;MQB=1.86271e-06;BQB=1.0;MQSB=0.872853;SGB=6.63102;MQ0F=0.0;DPR=100,14;AD=100,14;ICB=0.104167;HOB=0.444444;AC=4;AN=12;DP4=90,10,11,3;MQ=48;	C|downstream_gene_variant|MODIFIER|HORVU7Hr1G058810|HORVU7Hr1G058810|transcript|HORVU7Hr1G058810.1|protein_coding||c.*314A>G|||||314|WARNING_TRANSCRIPT_NO_START_CODON,C|downstream_gene_variant|MODIFIER|HORVU7Hr1G058820|HORVU7Hr1G058820|transcript|HORVU7Hr1G058820.1|protein_coding||c.*2317A>G|||||1872|WARNING_TRANSCRIPT_NO_START_CODON,C|intergenic_region|MODIFIER|HORVU7Hr1G058790-HORVU7Hr1G058810|…	0|0	0|0	1|1	1|1
chr7H	261448913	.	A	G	452	PASS	DP=3580;VDB=2.15352e-05;RPB=0.128413;MQB=0.0;BQB=0.17561;MQSB=0.994883;SGB=1056.14;MQ0F=0.0;DPR=2153,965;AD=2153,965;ICB=0.104167;HOB=0.444444;AC=4;AN=12;DP4=1649,504,703,262;MQ=47;	G|3_prime_UTR_variant|MODIFIER|HORVU7Hr1G058850|HORVU7Hr1G058850|transcript|HORVU7Hr1G058850.2|protein_coding|8|8|c.*130T>C|||||130|	0|0	0|0	1|1	1|1
chr7H	262015897	.	C	T	452	PASS	DP=3822;VDB=1.32346e-08;RPB=0.0397703;MQB=0.0;BQB=0.0669761;MQSB=9.6704e-07;SGB=118.398;MQ0F=0.0;DPR=2169,1260;AD=2169,1260;ICB=0.104167;HOB=0.444444;AC=4;AN=12;DP4=756,1413,691,569;MQ=47;	T|missense_variant|MODERATE|HORVU7Hr1G058940|HORVU7Hr1G058940|transcript|HORVU7Hr1G058940.2|protein_coding|1|4|c.242C>T|p.Ala81Val|244|3075|242|894|81|297||WARNING_TRANSCRIPT_NO_START_CODON,T|downstream_gene_variant|MODIFIER|HORVU7Hr1G058950|HORVU7Hr1G058950|transcript|HORVU7Hr1G058950.4|protein_coding||c.*3142G>A|||||2589|WARNING_TRANSCRIPT_INCOMPLETE	0|0	0|0	1|1	1|1
chr7H	262018421	.	A	G	452	PASS	DP=100;VDB=0.00146212;RPB=0.534569;MQB=2.78689e-07;BQB=0.996693;MQSB=0.528489;SGB=21.2539;MQ0F=0.0;DPR=60,23;AD=60,23;ICB=0.104167;HOB=0.444444;AC=4;AN=12;DP4=43,17,17,6;MQ=47;	G|3_prime_UTR_variant|MODIFIER|HORVU7Hr1G058940|HORVU7Hr1G058940|transcript|HORVU7Hr1G058940.2|protein_coding|4|4|c.*526A>G|||||526|WARNING_TRANSCRIPT_NO_START_CODON,G|downstream_gene_variant|MODIFIER|HORVU7Hr1G058950|HORVU7Hr1G058950|transcript|HORVU7Hr1G058950.4|protein_coding||c.*618T>C|||||65|WARNING_TRANSCRIPT_INCOMPLETE	0|0	0|0	1|1	1|1
chr7H	262020721	.	G	A	324	PASS	DP=44;VDB=0.242386;RPB=0.214901;MQB=1.28558e-05;BQB=0.899903;MQSB=0.563601;SGB=8.10964;MQ0F=0.0;DPR=32,11;AD=32,11;ICB=0.104167;HOB=0.444444;AC=4;AN=12;DP4=16,16,2,9;MQ=48;	A|upstream_gene_variant|MODIFIER|HORVU7Hr1G058950|HORVU7Hr1G058950|transcript|HORVU7Hr1G058950.4|protein_coding||c.-252C>T|||||41|WARNING_TRANSCRIPT_INCOMPLETE,A|downstream_gene_variant|MODIFIER|HORVU7Hr1G058940|HORVU7Hr1G058940|transcript|HORVU7Hr1G058940.2|protein_coding||c.*2826G>A|||||647|WARNING_TRANSCRIPT_NO_START_CODON,A|intergenic_region|MODIFIER|HORVU7Hr1G058950-HORVU7Hr1G058980|HORVU7Hr…	0|0	0|0	1|1	1|1
chr7H	262020942	.	G	A	383	PASS	DP=77;VDB=0.000129766;RPB=0.480826;MQB=5.30029e-06;BQB=0.930088;MQSB=0.566446;SGB=6.63101;MQ0F=0.0;DPR=61,14;AD=61,14;ICB=0.104167;HOB=0.444444;AC=4;AN=12;DP4=35,26,11,3;MQ=48;	A|upstream_gene_variant|MODIFIER|HORVU7Hr1G058950|HORVU7Hr1G058950|transcript|HORVU7Hr1G058950.4|protein_coding||c.-473C>T|||||262|WARNING_TRANSCRIPT_INCOMPLETE,A|downstream_gene_variant|MODIFIER|HORVU7Hr1G058940|HORVU7Hr1G058940|transcript|HORVU7Hr1G058940.2|protein_coding||c.*3047G>A|||||868|WARNING_TRANSCRIPT_NO_START_CODON,A|intergenic_region|MODIFIER|HORVU7Hr1G058950-HORVU7Hr1G058980|HORVU7H…	0|0	0|0	1|1	1|1
chr7H	262022597	.	A	G	324	PASS	DP=57;VDB=0.120429;RPB=0.834495;MQB=1.56038e-06;BQB=0.989145;MQSB=0.563692;SGB=11.5335;MQ0F=0.0;DPR=37,14;AD=37,14;ICB=0.104167;HOB=0.444444;AC=4;AN=12;DP4=13,24,7,7;MQ=48;	G|upstream_gene_variant|MODIFIER|HORVU7Hr1G058950|HORVU7Hr1G058950|transcript|HORVU7Hr1G058950.4|protein_coding||c.-2128T>C|||||1917|WARNING_TRANSCRIPT_INCOMPLETE,G|downstream_gene_variant|MODIFIER|HORVU7Hr1G058940|HORVU7Hr1G058940|transcript|HORVU7Hr1G058940.2|protein_coding||c.*4702A>G|||||2523|WARNING_TRANSCRIPT_NO_START_CODON,G|intergenic_region|MODIFIER|HORVU7Hr1G058950-HORVU7Hr1G058980|HORV…	0|0	0|0	1|1	1|1
chr7H	262022964	.	A	G	240	PASS	DP=49;VDB=0.347684;RPB=0.882416;MQB=0.000511099;BQB=0.970829;MQSB=0.999043;SGB=2.6727;MQ0F=0.0;DPR=38,9;AD=38,9;ICB=0.104167;HOB=0.444444;AC=4;AN=12;DP4=17,21,1,8;MQ=48;	G|upstream_gene_variant|MODIFIER|HORVU7Hr1G058950|HORVU7Hr1G058950|transcript|HORVU7Hr1G058950.4|protein_coding||c.-2495T>C|||||2284|WARNING_TRANSCRIPT_INCOMPLETE,G|downstream_gene_variant|MODIFIER|HORVU7Hr1G058940|HORVU7Hr1G058940|transcript|HORVU7Hr1G058940.2|protein_coding||c.*5069A>G|||||2890|WARNING_TRANSCRIPT_NO_START_CODON,G|intergenic_region|MODIFIER|HORVU7Hr1G058950-HORVU7Hr1G058980|HORV…	0|0	0|0	1|1	1|1
chr7H	262023336	.	T	C	362	PASS	DP=48;VDB=0.415179;RPB=0.95575;MQB=0.000124427;BQB=1.0;MQSB=0.814066;SGB=9.20601;MQ0F=0.0;DPR=29,12;AD=29,12;ICB=0.104167;HOB=0.444444;AC=4;AN=12;DP4=19,10,6,6;MQ=48;	C|upstream_gene_variant|MODIFIER|HORVU7Hr1G058950|HORVU7Hr1G058950|transcript|HORVU7Hr1G058950.4|protein_coding||c.-2867A>G|||||2656|WARNING_TRANSCRIPT_INCOMPLETE,C|downstream_gene_variant|MODIFIER|HORVU7Hr1G058940|HORVU7Hr1G058940|transcript|HORVU7Hr1G058940.2|protein_coding||c.*5441T>C|||||3262|WARNING_TRANSCRIPT_NO_START_CODON,C|intergenic_region|MODIFIER|HORVU7Hr1G058950-HORVU7Hr1G058980|HORV…	0|0	0|0	1|1	1|1
chr7H	262023720	.	C	G	359	PASS	DP=62;VDB=0.362756;RPB=0.966585;MQB=2.78526e-07;BQB=0.97564;MQSB=0.991572;SGB=12.5678;MQ0F=0.0;DPR=39,15;AD=39,15;ICB=0.104167;HOB=0.444444;AC=4;AN=12;DP4=21,18,8,7;MQ=48;	G|upstream_gene_variant|MODIFIER|HORVU7Hr1G058950|HORVU7Hr1G058950|transcript|HORVU7Hr1G058950.4|protein_coding||c.-3251G>C|||||3040|WARNING_TRANSCRIPT_INCOMPLETE,G|downstream_gene_variant|MODIFIER|HORVU7Hr1G058940|HORVU7Hr1G058940|transcript|HORVU7Hr1G058940.2|protein_coding||c.*5825C>G|||||3646|WARNING_TRANSCRIPT_NO_START_CODON,G|intergenic_region|MODIFIER|HORVU7Hr1G058950-HORVU7Hr1G058980|HORV…	0|0	0|0	1|1	1|1
chr7H	263804856	.	G	T	285	PASS	DP=39;VDB=0.0684329;RPB=0.418123;MQB=2.69443e-05;BQB=1.0;MQSB=0.516771;SGB=9.19835;MQ0F=0.0;DPR=23,12;AD=23,12;ICB=0.104167;HOB=0.444444;AC=4;AN=12;DP4=20,3,12,0;MQ=47;	T|intron_variant|MODIFIER|HORVU7Hr1G059090|HORVU7Hr1G059090|transcript|HORVU7Hr1G059090.5|protein_coding|1|5|c.-28?>T||||||	0|0	0|0	1|1	1|1
chr7H	264056123	.	G	A	452	PASS	DP=583;VDB=0.996022;RPB=0.689038;MQB=9.27749e-37;BQB=0.981298;MQSB=0.145384;SGB=211.308;MQ0F=0.0;DPR=317,196;AD=317,196;ICB=0.104167;HOB=0.444444;AC=4;AN=12;DP4=146,171,96,100;MQ=46;	A|missense_variant|MODERATE|HORVU7Hr1G059220|HORVU7Hr1G059220|transcript|HORVU7Hr1G059220.43|protein_coding|20|22|c.2798C>T|p.Ser933Phe|2798|3370|2798|3177|933|1058||WARNING_TRANSCRIPT_NO_START_CODON,A|3_prime_UTR_variant|MODIFIER|HORVU7Hr1G059230|HORVU7Hr1G059230|transcript|HORVU7Hr1G059230.2|protein_coding|2|5|c.*803G>A|||||909|,A|downstream_gene_variant|MODIFIER|HORVU7Hr1G059130|HORVU7Hr1G0591…	0|0	0|0	1|1	1|1
chr7H	264060001	.	C	T	452	PASS	DP=513;VDB=0.0493493;RPB=0.986878;MQB=0.0;BQB=0.839702;MQSB=0.969531;SGB=182.744;MQ0F=0.0;DPR=254,170;AD=254,170;ICB=0.104167;HOB=0.444444;AC=4;AN=12;DP4=155,99,96,74;MQ=47;	T|synonymous_variant|LOW|HORVU7Hr1G059220|HORVU7Hr1G059220|transcript|HORVU7Hr1G059220.43|protein_coding|4|22|c.633G>A|p.Glu211Glu|633|3370|633|3177|211|1058||WARNING_TRANSCRIPT_NO_START_CODON,T|downstream_gene_variant|MODIFIER|HORVU7Hr1G059230|HORVU7Hr1G059230|transcript|HORVU7Hr1G059230.2|protein_coding||c.*4787C>T|||||2986|	0|0	0|0	1|1	1|1
chr7H	264360411	.	C	T	452	PASS	DP=1293;VDB=4.62927e-06;RPB=0.0180176;MQB=0.0;BQB=0.940611;MQSB=0.173988;SGB=211.697;MQ0F=0.0;DPR=837,273;AD=837,273;ICB=0.104167;HOB=0.444444;AC=4;AN=12;DP4=407,430,138,135;MQ=48;	T|synonymous_variant|LOW|HORVU7Hr1G059240|HORVU7Hr1G059240|transcript|HORVU7Hr1G059240.4|protein_coding|3|6|c.363C>T|p.Asp121Asp|596|1318|363|729|121|242||	0|0	0|0	1|1	1|1
chr7H	264361995	.	TTGTGT	TTGT	452	PASS	INDEL;IDV=54;IMF=0.947368;DP=473;VDB=0.211744;MQSB=0.354032;SGB=63.6377;MQ0F=0.0;DPR=338,86;AD=338,86;ICB=0.104167;HOB=0.444444;AC=4;AN=12;DP4=67,271,14,72;MQ=49;	TTGT|3_prime_UTR_variant|MODIFIER|HORVU7Hr1G059240|HORVU7Hr1G059240|transcript|HORVU7Hr1G059240.4|protein_coding|6|6|c.*193_*194delGT|||||193|	0|0	0|0	1|1	1|1
chr7H	266393656	.	C	A	435	PASS	DP=70;VDB=0.0442613;RPB=0.116386;MQB=7.6842e-06;BQB=0.991435;MQSB=0.412109;SGB=13.5792;MQ0F=0.0;DPR=45,16;AD=45,16;ICB=0.104167;HOB=0.444444;AC=4;AN=12;DP4=26,19,7,9;MQ=47;	A|intergenic_region|MODIFIER|HORVU7Hr1G059360-HORVU7Hr1G059420|HORVU7Hr1G059360-HORVU7Hr1G059420|intergenic_region|HORVU7Hr1G059360-HORVU7Hr1G059420|||n.266393656C>A||||||	0|0	0|0	1|1	1|1
chr7H	266394915	.	C	T	387	PASS	DP=114;VDB=0.528561;RPB=0.978414;MQB=5.81716e-07;BQB=0.982479;MQSB=0.992464;SGB=7.42277;MQ0F=0.0;DPR=78,15;AD=78,15;ICB=0.104167;HOB=0.444444;AC=4;AN=12;DP4=39,39,9,6;MQ=48;	T|intergenic_region|MODIFIER|HORVU7Hr1G059360-HORVU7Hr1G059420|HORVU7Hr1G059360-HORVU7Hr1G059420|intergenic_region|HORVU7Hr1G059360-HORVU7Hr1G059420|||n.266394915C>T||||||	0|0	0|0	1|1	1|1
chr7H	267010099	.	C	G	452	PASS	DP=432;VDB=0.0524442;RPB=0.627678;MQB=3.42686e-39;BQB=0.539323;MQSB=0.873685;SGB=108.038;MQ0F=0.0;DPR=273,102;AD=273,102;ICB=0.104167;HOB=0.444444;AC=4;AN=12;DP4=157,116,67,35;MQ=48;	G|missense_variant|MODERATE|HORVU7Hr1G059420|HORVU7Hr1G059420|transcript|HORVU7Hr1G059420.1|protein_coding|2|4|c.288C>G|p.Phe96Leu|735|1817|288|1119|96|372||	0|0	0|0	1|1	1|1
chr7H	268855167	.	T	C	452	PASS	DP=254;VDB=0.300857;RPB=0.804716;MQB=3.33733e-22;BQB=0.887312;MQSB=0.934848;SGB=56.4042;MQ0F=0.0;DPR=158,55;AD=158,55;ICB=0.104167;HOB=0.444444;AC=4;AN=12;DP4=80,78,23,32;MQ=48;	C|intergenic_region|MODIFIER|HORVU7Hr1G059490-HORVU7Hr1G059580|HORVU7Hr1G059490-HORVU7Hr1G059580|intergenic_region|HORVU7Hr1G059490-HORVU7Hr1G059580|||n.268855167T>C||||||	0|0	0|0	1|1	1|1
chr7H	270642852	.	T	C	452	PASS	DP=154;VDB=0.000248102;RPB=0.155879;MQB=8.31544e-15;BQB=0.809806;MQSB=0.969815;SGB=34.4363;MQ0F=0.0;DPR=97,35;AD=97,35;ICB=0.104167;HOB=0.444444;AC=4;AN=12;DP4=53,44,21,14;MQ=48;	C|3_prime_UTR_variant|MODIFIER|HORVU7Hr1G059850|HORVU7Hr1G059850|transcript|HORVU7Hr1G059850.1|protein_coding|10|10|c.*1548A>G|||||2852|WARNING_TRANSCRIPT_INCOMPLETE	0|0	0|0	1|1	1|1
chr7H	271201845	.	A	C	452	PASS	DP=303;VDB=0.0108628;RPB=0.996198;MQB=3.34054e-28;BQB=0.669159;MQSB=0.898256;SGB=44.6355;MQ0F=0.0;DPR=195,62;AD=195,62;ICB=0.104167;HOB=0.444444;AC=4;AN=12;DP4=98,97,32,30;MQ=48;	C|missense_variant|MODERATE|HORVU7Hr1G059870|HORVU7Hr1G059870|transcript|HORVU7Hr1G059870.3|protein_coding|2|3|c.1003A>C|p.Met335Leu|1005|3262|1003|1107|335|368||WARNING_TRANSCRIPT_NO_START_CODON	0|0	0|0	1|1	1|1
chr7H	274387173	.	G	A	452	PASS	DP=84;VDB=0.675188;RPB=0.535252;MQB=0.000594104;BQB=0.929318;MQSB=0.136869;SGB=30.0463;MQ0F=0.0;DPR=47,31;AD=47,31;ICB=0.104167;HOB=0.444444;AC=4;AN=12;DP4=33,14,22,9;MQ=46;	A|intergenic_region|MODIFIER|HORVU7Hr1G060130-HORVU7Hr1G060220|HORVU7Hr1G060130-HORVU7Hr1G060220|intergenic_region|HORVU7Hr1G060130-HORVU7Hr1G060220|||n.274387173G>A||||||	0|0	0|0	1|1	1|1
chr7H	274388323	.	T	A	452	PASS	DP=116;VDB=3.7655e-05;RPB=0.180866;MQB=2.28285e-05;BQB=1.0;MQSB=0.0448825;SGB=28.946;MQ0F=0.0;DPR=64,30;AD=64,30;ICB=0.104167;HOB=0.444444;AC=4;AN=12;DP4=49,15,23,7;MQ=46;	A|intergenic_region|MODIFIER|HORVU7Hr1G060130-HORVU7Hr1G060220|HORVU7Hr1G060130-HORVU7Hr1G060220|intergenic_region|HORVU7Hr1G060130-HORVU7Hr1G060220|||n.274388323T>A||||||	0|0	0|0	1|1	1|1
chr7H	275459459	.	G	A	452	PASS	DP=330;VDB=0.18307;RPB=0.881756;MQB=6.40427e-30;BQB=0.994648;MQSB=0.920605;SGB=50.1778;MQ0F=0.0;DPR=223,69;AD=223,69;ICB=0.104167;HOB=0.444444;AC=4;AN=12;DP4=146,77,46,23;MQ=48;	A|downstream_gene_variant|MODIFIER|HORVU7Hr1G060220|HORVU7Hr1G060220|transcript|HORVU7Hr1G060220.1|protein_coding||c.*1052G>A|||||955|,A|intergenic_region|MODIFIER|HORVU7Hr1G060220-HORVU7Hr1G060240|HORVU7Hr1G060220-HORVU7Hr1G060240|intergenic_region|HORVU7Hr1G060220-HORVU7Hr1G060240|||n.275459459G>A||||||	0|0	0|0	1|1	1|1
chr7H	275647351	.	C	T	452	PASS	DP=1212;VDB=0.465779;RPB=0.423495;MQB=0.0;BQB=0.97815;MQSB=0.761828;SGB=345.338;MQ0F=0.0;DPR=756,318;AD=756,318;ICB=0.104167;HOB=0.444444;AC=4;AN=12;DP4=503,253,203,115;MQ=47;	T|synonymous_variant|LOW|HORVU7Hr1G060260|HORVU7Hr1G060260|transcript|HORVU7Hr1G060260.5|protein_coding|2|14|c.192G>A|p.Ala64Ala|249|1562|192|1302|64|433||	0|0	0|0	1|1	1|1
chr7H	276432640	.	A	G	452	PASS	DP=940;VDB=5.59209e-05;RPB=0.314704;MQB=0.0;BQB=0.574374;MQSB=0.576474;SGB=248.66;MQ0F=0.0;DPR=569,230;AD=569,230;ICB=0.104167;HOB=0.444444;AC=4;AN=12;DP4=285,284,102,128;MQ=47;	G|synonymous_variant|LOW|HORVU7Hr1G060310|HORVU7Hr1G060310|transcript|HORVU7Hr1G060310.1|protein_coding|3|5|c.978T>C|p.Thr326Thr|1131|2366|978|1940|326|645||WARNING_TRANSCRIPT_MULTIPLE_STOP_CODONS	0|0	0|0	1|1	1|1
chr7H	277035682	.	C	A	452	PASS	DP=662;VDB=0.995319;RPB=0.672917;MQB=0.0;BQB=0.829102;MQSB=0.209008;SGB=9.82633;MQ0F=0.0;DPR=432,159;AD=432,159;ICB=0.104167;HOB=0.444444;AC=4;AN=12;DP4=246,186,81,78;MQ=48;	A|synonymous_variant|LOW|HORVU7Hr1G060360|HORVU7Hr1G060360|transcript|HORVU7Hr1G060360.1|protein_coding|13|13|c.975C>A|p.Ala325Ala|1181|1468|975|1014|325|337||	0|0	0|0	1|1	1|1
chr7H	277152937	.	C	T	452	PASS	DP=82;VDB=0.239827;RPB=0.422787;MQB=2.85911e-06;BQB=0.910346;MQSB=0.164715;SGB=21.2646;MQ0F=0.0;DPR=50,23;AD=50,23;ICB=0.104167;HOB=0.444444;AC=4;AN=12;DP4=27,23,11,12;MQ=47;	T|intergenic_region|MODIFIER|HORVU7Hr1G060360-HORVU7Hr1G060410|HORVU7Hr1G060360-HORVU7Hr1G060410|intergenic_region|HORVU7Hr1G060360-HORVU7Hr1G060410|||n.277152937C>T||||||	0|0	0|0	1|1	1|1
chr7H	277153056	.	C	T	211	PASS	DP=24;VDB=0.834597;RPB=0.806517;MQB=0.00854931;BQB=0.826565;MQSB=0.931063;SGB=4.53574;MQ0F=0.0;DPR=12,8;AD=12,8;ICB=0.104167;HOB=0.444444;AC=4;AN=12;DP4=8,4,8,0;MQ=47;	T|intergenic_region|MODIFIER|HORVU7Hr1G060360-HORVU7Hr1G060410|HORVU7Hr1G060360-HORVU7Hr1G060410|intergenic_region|HORVU7Hr1G060360-HORVU7Hr1G060410|||n.277153056C>T||||||	0|0	0|0	1|1	1|1
chr7H	277154513	.	A	T	294	PASS	DP=91;VDB=0.0677962;RPB=0.0438483;MQB=0.000250311;BQB=0.97378;MQSB=0.932662;SGB=4.25593;MQ0F=0.0;DPR=69,11;AD=69,11;ICB=0.104167;HOB=0.444444;AC=4;AN=12;DP4=36,33,9,2;MQ=48;	T|intergenic_region|MODIFIER|HORVU7Hr1G060360-HORVU7Hr1G060410|HORVU7Hr1G060360-HORVU7Hr1G060410|intergenic_region|HORVU7Hr1G060360-HORVU7Hr1G060410|||n.277154513A>T||||||	0|0	0|0	1|1	1|1
chr7H	278132088	.	G	A	452	PASS	DP=1033;VDB=0.151484;RPB=0.455725;MQB=0.0;BQB=0.370683;MQSB=0.998929;SGB=138.73;MQ0F=0.0;DPR=640,240;AD=640,240;ICB=0.104167;HOB=0.444444;AC=4;AN=12;DP4=381,259,159,81;MQ=48;	A|upstream_gene_variant|MODIFIER|HORVU7Hr1G060530|HORVU7Hr1G060530|transcript|HORVU7Hr1G060530.12|protein_coding||c.-1779G>A|||||1778|WARNING_TRANSCRIPT_NO_START_CODON,A|intergenic_region|MODIFIER|HORVU7Hr1G060500-HORVU7Hr1G060530|HORVU7Hr1G060500-HORVU7Hr1G060530|intergenic_region|HORVU7Hr1G060500-HORVU7Hr1G060530|||n.278132088G>A||||||	0|0	0|0	1|1	1|1
chr7H	279656374	.	G	A	452	PASS	DP=648;VDB=0.677498;RPB=0.52404;MQB=0.0;BQB=0.181342;MQSB=0.0744278;SGB=183.842;MQ0F=0.0;DPR=398,171;AD=398,171;ICB=0.104167;HOB=0.444444;AC=4;AN=12;DP4=225,173,94,77;MQ=47;	A|missense_variant|MODERATE|HORVU7Hr1G060630|HORVU7Hr1G060630|transcript|HORVU7Hr1G060630.2|protein_coding|3|5|c.322G>A|p.Ala108Thr|482|1438|322|1278|108|425||	0|0	0|0	1|1	1|1
chr7H	279657710	.	G	A	452	PASS	DP=723;VDB=0.515451;RPB=0.709717;MQB=0.0;BQB=0.879934;MQSB=0.595034;SGB=206.913;MQ0F=0.0;DPR=492,192;AD=492,192;ICB=0.104167;HOB=0.444444;AC=4;AN=12;DP4=311,181,122,70;MQ=48;	A|synonymous_variant|LOW|HORVU7Hr1G060630|HORVU7Hr1G060630|transcript|HORVU7Hr1G060630.2|protein_coding|5|5|c.891G>A|p.Glu297Glu|1051|1438|891|1278|297|425||	0|0	0|0	1|1	1|1
chr7H	280351720	.	C	T	452	PASS	DP=989;VDB=0.297359;RPB=0.950393;MQB=0.0;BQB=0.823568;MQSB=0.0695736;SGB=268.435;MQ0F=0.0;DPR=652,248;AD=652,248;ICB=0.104167;HOB=0.444444;AC=4;AN=12;DP4=347,305,124,124;MQ=48;	T|synonymous_variant|LOW|HORVU7Hr1G060640|HORVU7Hr1G060640|transcript|HORVU7Hr1G060640.1|protein_coding|4|5|c.1050C>T|p.Ala350Ala|1051|1378|1050|1194|350|397||	0|0	0|0	1|1	1|1
chr7H	280352090	.	ATT	AT	452	PASS	INDEL;IDV=62;IMF=0.939394;DP=644;VDB=0.176162;MQSB=0.489338;SGB=78.6811;MQ0F=0.0;DPR=463,105;AD=463,105;ICB=0.104167;HOB=0.444444;AC=4;AN=12;DP4=195,268,62,43;MQ=49;	AT|3_prime_UTR_variant|MODIFIER|HORVU7Hr1G060640|HORVU7Hr1G060640|transcript|HORVU7Hr1G060640.1|protein_coding|5|5|c.*62delT|||||62|	0|0	0|0	1|1	1|1
chr7H	284044734	.	G	A	452	PASS	DP=71;VDB=0.0518396;RPB=0.707136;MQB=1.6919e-10;BQB=0.985316;MQSB=0.479593;SGB=22.2782;MQ0F=0.0;DPR=39,25;AD=39,25;ICB=0.104167;HOB=0.444444;AC=4;AN=12;DP4=30,9,15,10;MQ=47;	A|intron_variant|MODIFIER|HORVU7Hr1G061070|HORVU7Hr1G061070|transcript|HORVU7Hr1G061070.4|protein_coding|4|4|c.1257-34C>T||||||WARNING_TRANSCRIPT_MULTIPLE_STOP_CODONS	0|0	0|0	1|1	1|1
chr7H	284046431	.	C	T	452	PASS	DP=478;VDB=0.00515637;RPB=0.715822;MQB=0.0;BQB=0.886643;MQSB=0.871369;SGB=138.799;MQ0F=0.0;DPR=282,130;AD=282,130;ICB=0.104167;HOB=0.444444;AC=4;AN=12;DP4=145,137,56,74;MQ=47;	T|synonymous_variant|LOW|HORVU7Hr1G061070|HORVU7Hr1G061070|transcript|HORVU7Hr1G061070.4|protein_coding|2|5|c.651G>A|p.Pro217Pro|934|2074|651|1447|217|481||WARNING_TRANSCRIPT_MULTIPLE_STOP_CODONS	0|0	0|0	1|1	1|1
chr7H	284047277	.	T	C	260	PASS	DP=23;VDB=0.061143;RPB=0.470171;MQB=0.0488679;BQB=1.0;MQSB=0.804615;SGB=4.53574;MQ0F=0.0;DPR=14,8;AD=14,8;ICB=0.104167;HOB=0.444444;AC=4;AN=12;DP4=7,7,5,3;MQ=46;	C|intron_variant|MODIFIER|HORVU7Hr1G061070|HORVU7Hr1G061070|transcript|HORVU7Hr1G061070.4|protein_coding|1|4|c.-104-92A>G||||||WARNING_TRANSCRIPT_MULTIPLE_STOP_CODONS	0|0	0|0	1|1	1|1
chr7H	284551523	.	A	T	461	PASS	DP=150;VDB=0.000569929;RPB=0.275981;MQB=1.7759e-13;BQB=0.983697;MQSB=0.592648;SGB=49.831;MQ0F=0.0;DPR=87,49;AD=87,49;ICB=0.166667;HOB=0.5;AC=4;AN=8;DP4=63,24,40,9;MQ=47;	T|intergenic_region|MODIFIER|HORVU7Hr1G061120-HORVU7Hr1G061180|HORVU7Hr1G061120-HORVU7Hr1G061180|intergenic_region|HORVU7Hr1G061120-HORVU7Hr1G061180|||n.284551523A>T||||||	0|0	0|0	1|1	1|1
chr7H	284552284	.	A	G	451	PASS	DP=104;VDB=0.0360689;RPB=0.979513;MQB=5.0518e-11;BQB=0.975351;MQSB=0.833441;SGB=31.1813;MQ0F=0.0;DPR=62,32;AD=62,32;ICB=0.166667;HOB=0.5;AC=4;AN=8;DP4=47,15,26,6;MQ=47;	G|intergenic_region|MODIFIER|HORVU7Hr1G061120-HORVU7Hr1G061180|HORVU7Hr1G061120-HORVU7Hr1G061180|intergenic_region|HORVU7Hr1G061120-HORVU7Hr1G061180|||n.284552284A>G||||||	0|0	0|0	1|1	1|1
chr7H	284552886	.	T	C	461	PASS	DP=102;VDB=0.00859968;RPB=0.981271;MQB=1.08021e-11;BQB=0.896077;MQSB=0.603261;SGB=45.0489;MQ0F=0.0;DPR=38,47;AD=38,47;ICB=0.166667;HOB=0.5;AC=4;AN=8;DP4=23,15,23,24;MQ=46;	C|intergenic_region|MODIFIER|HORVU7Hr1G061120-HORVU7Hr1G061180|HORVU7Hr1G061120-HORVU7Hr1G061180|intergenic_region|HORVU7Hr1G061120-HORVU7Hr1G061180|||n.284552886T>C||||||	0|0	0|0	1|1	1|1
chr7H	285759752	.	C	A	452	PASS	DP=523;VDB=1.37278e-06;RPB=0.287736;MQB=0.0;BQB=0.999805;MQSB=0.98383;SGB=135.503;MQ0F=0.0;DPR=300,127;AD=300,127;ICB=0.104167;HOB=0.444444;AC=4;AN=12;DP4=289,11,124,3;MQ=48;	A|5_prime_UTR_variant|MODIFIER|HORVU7Hr1G061220|HORVU7Hr1G061220|transcript|HORVU7Hr1G061220.1|protein_coding|1|8|c.-125C>A|||||125|	0|0	0|0	1|1	1|1
chr7H	285766127	.	C	T	452	PASS	DP=974;VDB=0.98924;RPB=0.325939;MQB=0.0;BQB=0.750859;MQSB=0.0295402;SGB=-29.0648;MQ0F=0.0;DPR=818,109;AD=818,109;ICB=0.104167;HOB=0.444444;AC=4;AN=12;DP4=399,419,59,51;MQ=48;	T|synonymous_variant|LOW|HORVU7Hr1G061220|HORVU7Hr1G061220|transcript|HORVU7Hr1G061220.1|protein_coding|5|8|c.231C>T|p.Tyr77Tyr|479|1454|231|549|77|182||	0|0	0|0	1|1	1|1
chr7H	289668875	.	C	T	452	PASS	DP=305;VDB=0.272539;RPB=0.296568;MQB=4.03263e-28;BQB=0.989766;MQSB=0.359146;SGB=72.8868;MQ0F=0.0;DPR=201,70;AD=201,70;ICB=0.104167;HOB=0.444444;AC=4;AN=12;DP4=119,82,41,29;MQ=48;	T|synonymous_variant|LOW|HORVU7Hr1G061620|HORVU7Hr1G061620|transcript|HORVU7Hr1G061620.1|protein_coding|2|6|c.243C>T|p.Phe81Phe|513|1108|243|837|81|278||WARNING_TRANSCRIPT_NO_STOP_CODON	0|0	0|0	1|1	1|1
chr7H	292454737	.	C	T	452	PASS	DP=2154;VDB=0.597797;RPB=0.955501;MQB=0.0;BQB=0.391569;MQSB=0.902955;SGB=362.013;MQ0F=0.0;DPR=1299,613;AD=1299,613;ICB=0.104167;HOB=0.444444;AC=4;AN=12;DP4=808,491,359,254;MQ=47;	T|synonymous_variant|LOW|HORVU7Hr1G061850|HORVU7Hr1G061850|transcript|HORVU7Hr1G061850.1|protein_coding|4|9|c.909G>A|p.Ser303Ser|909|1962|909|1631|303|542||WARNING_TRANSCRIPT_INCOMPLETE	0|0	0|0	1|1	1|1
chr7H	292456866	.	A	C	305	PASS	DP=70;VDB=0.0122606;RPB=0.0454354;MQB=2.65472e-05;BQB=0.983816;MQSB=0.251873;SGB=9.20601;MQ0F=0.0;DPR=41,11;AD=41,11;ICB=0.104167;HOB=0.444444;AC=4;AN=12;DP4=23,18,10,2;MQ=48;	C|intron_variant|MODIFIER|HORVU7Hr1G061850|HORVU7Hr1G061850|transcript|HORVU7Hr1G061850.1|protein_coding|2|8|c.492?>G||||||WARNING_TRANSCRIPT_INCOMPLETE	0|0	0|0	1|1	1|1
chr7H	294984878	.	C	A	461	PASS	DP=192;VDB=0.14786;RPB=0.609773;MQB=1.12931e-20;BQB=0.954366;MQSB=0.944056;SGB=70.6342;MQ0F=0.0;DPR=65,93;AD=65,93;ICB=0.166667;HOB=0.5;AC=4;AN=8;DP4=55,10,72,21;MQ=46;	A|intergenic_region|MODIFIER|HORVU7Hr1G061920-HORVU7Hr1G061990|HORVU7Hr1G061920-HORVU7Hr1G061990|intergenic_region|HORVU7Hr1G061920-HORVU7Hr1G061990|||n.294984878C>A||||||	0|0	0|0	1|1	1|1
chr7H	294985024	.	T	A	461	PASS	DP=183;VDB=5.60847e-05;RPB=2.3468e-10;MQB=0.302504;BQB=0.758537;MQSB=0.999718;SGB=46.5164;MQ0F=0.0;DPR=99,46;AD=99,46;ICB=0.166667;HOB=0.5;AC=4;AN=8;DP4=58,41,18,28;MQ=44;	A|intergenic_region|MODIFIER|HORVU7Hr1G061920-HORVU7Hr1G061990|HORVU7Hr1G061920-HORVU7Hr1G061990|intergenic_region|HORVU7Hr1G061920-HORVU7Hr1G061990|||n.294985024T>A||||||	0|0	0|0	1|1	1|1
chr7H	294985749	.	C	T	461	PASS	DP=52;VDB=0.186218;RPB=0.985294;MQB=1.15808e-06;BQB=0.879998;MQSB=0.205998;SGB=24.0796;MQ0F=0.0;DPR=20,27;AD=20,27;ICB=0.166667;HOB=0.5;AC=4;AN=8;DP4=11,9,8,19;MQ=46;	T|intergenic_region|MODIFIER|HORVU7Hr1G061920-HORVU7Hr1G061990|HORVU7Hr1G061920-HORVU7Hr1G061990|intergenic_region|HORVU7Hr1G061920-HORVU7Hr1G061990|||n.294985749C>T||||||	0|0	0|0	1|1	1|1
chr7H	294986051	.	A	T	450	PASS	DP=39;VDB=0.508198;RPB=0.788016;MQB=0.0467706;BQB=0.894839;MQSB=0.854356;SGB=16.5361;MQ0F=0.0;DPR=14,21;AD=14,21;ICB=0.166667;HOB=0.5;AC=4;AN=8;DP4=9,5,8,13;MQ=45;	T|intergenic_region|MODIFIER|HORVU7Hr1G061920-HORVU7Hr1G061990|HORVU7Hr1G061920-HORVU7Hr1G061990|intergenic_region|HORVU7Hr1G061920-HORVU7Hr1G061990|||n.294986051A>T||||||	0|0	0|0	1|1	1|1
chr7H	294987086	.	C	T	461	PASS	DP=170;VDB=3.43274e-05;RPB=0.831652;MQB=1.4165e-16;BQB=0.583312;MQSB=0.534809;SGB=89.0413;MQ0F=0.0;DPR=57,88;AD=57,88;ICB=0.166667;HOB=0.5;AC=4;AN=8;DP4=40,17,52,36;MQ=46;	T|intergenic_region|MODIFIER|HORVU7Hr1G061920-HORVU7Hr1G061990|HORVU7Hr1G061920-HORVU7Hr1G061990|intergenic_region|HORVU7Hr1G061920-HORVU7Hr1G061990|||n.294987086C>T||||||	0|0	0|0	1|1	1|1
chr7H	296339578	.	G	A	441	PASS	DP=176;VDB=1.34951e-24;RPB=0.31607;MQB=3.46205e-21;BQB=0.604335;MQSB=0.971086;SGB=65.1922;MQ0F=0.0;DPR=96,63;AD=96,63;ICB=0.104167;HOB=0.444444;AC=4;AN=12;DP4=6,90,3,60;MQ=47;	A|5_prime_UTR_premature_start_codon_gain_variant|LOW|HORVU7Hr1G062090|HORVU7Hr1G062090|transcript|HORVU7Hr1G062090.1|protein_coding|1|11|c.-117C>T||||||,A|5_prime_UTR_variant|MODIFIER|HORVU7Hr1G062090|HORVU7Hr1G062090|transcript|HORVU7Hr1G062090.1|protein_coding|1|11|c.-117C>T|||||117|	0|0	0|0	1|1	1|1
chr7H	298440856	.	G	C	302	PASS	DP=28;VDB=0.358583;RPB=0.960618;MQB=0.0255109;BQB=0.696556;MQSB=0.428238;SGB=5.46704;MQ0F=0.0;DPR=14,9;AD=14,9;ICB=0.104167;HOB=0.444444;AC=4;AN=12;DP4=8,6,5,4;MQ=47;	C|intron_variant|MODIFIER|HORVU7Hr1G062240|HORVU7Hr1G062240|transcript|HORVU7Hr1G062240.7|protein_coding|1|4|c.2293?>C||||||WARNING_TRANSCRIPT_NO_START_CODON	0|0	0|0	1|1	1|1
chr7H	300519106	.	G	C	423	PASS	DP=114;VDB=0.739723;RPB=0.864774;MQB=8.365e-06;BQB=0.95097;MQSB=0.93915;SGB=7.42277;MQ0F=0.0;DPR=77,15;AD=77,15;ICB=0.104167;HOB=0.444444;AC=4;AN=12;DP4=45,32,10,5;MQ=48;	C|3_prime_UTR_variant|MODIFIER|HORVU7Hr1G062400|HORVU7Hr1G062400|transcript|HORVU7Hr1G062400.3|protein_coding|9|9|c.*2172C>G|||||3483|WARNING_TRANSCRIPT_NO_START_CODON	0|0	0|0	1|1	1|1
chr7H	300519395	.	G	A	293	PASS	DP=93;VDB=0.000604457;RPB=0.101436;MQB=0.0448603;BQB=0.988663;MQSB=0.933872;SGB=2.67256;MQ0F=0.0;DPR=64,9;AD=64,9;ICB=0.104167;HOB=0.444444;AC=4;AN=12;DP4=35,29,3,6;MQ=47;	A|3_prime_UTR_variant|MODIFIER|HORVU7Hr1G062400|HORVU7Hr1G062400|transcript|HORVU7Hr1G062400.3|protein_coding|9|9|c.*1883C>T|||||3194|WARNING_TRANSCRIPT_NO_START_CODON	0|0	0|0	1|1	1|1
chr7H	305303387	.	G	C	452	PASS	DP=196;VDB=0.158999;RPB=0.0677802;MQB=4.48527e-16;BQB=0.938854;MQSB=0.799056;SGB=22.4662;MQ0F=0.0;DPR=144,34;AD=144,34;ICB=0.104167;HOB=0.444444;AC=4;AN=12;DP4=62,82,10,24;MQ=48;	C|intron_variant|MODIFIER|HORVU7Hr1G062930|HORVU7Hr1G062930|transcript|HORVU7Hr1G062930.1|protein_coding|6|6|c.1176?>G||||||WARNING_TRANSCRIPT_NO_START_CODON	0|0	0|0	1|1	1|1
chr7H	306515041	.	T	C	266	PASS	DP=25;VDB=0.102965;RPB=0.297544;MQB=0.00623908;BQB=1.0;MQSB=0.799507;SGB=4.53574;MQ0F=0.0;DPR=13,8;AD=13,8;ICB=0.117361;HOB=0.48;AC=4;AN=10;DP4=7,6,4,4;MQ=47;	C|intron_variant|MODIFIER|HORVU7Hr1G063020|HORVU7Hr1G063020|transcript|HORVU7Hr1G063020.3|protein_coding|3|5|c.1872?>C||||||WARNING_TRANSCRIPT_NO_START_CODON	0|0	0|0	1|1	1|1
chr7H	306518470	.	C	A	452	PASS	DP=489;VDB=0.341672;RPB=0.996313;MQB=0.0;BQB=0.758909;MQSB=0.921865;SGB=149.785;MQ0F=0.0;DPR=279,140;AD=279,140;ICB=0.104167;HOB=0.444444;AC=4;AN=12;DP4=147,132,81,59;MQ=48;	A|missense_variant|MODERATE|HORVU7Hr1G063020|HORVU7Hr1G063020|transcript|HORVU7Hr1G063020.3|protein_coding|6|6|c.4204C>A|p.Pro1402Thr|4206|4403|4204|4236|1402|1411||WARNING_TRANSCRIPT_NO_START_CODON	0|0	0|0	1|1	1|1
chr7H	306823021	.	A	G	452	PASS	DP=692;VDB=0.00593174;RPB=0.929215;MQB=0.0;BQB=0.955847;MQSB=0.459465;SGB=120.772;MQ0F=0.0;DPR=386,209;AD=386,209;ICB=0.104167;HOB=0.444444;AC=4;AN=12;DP4=231,155,126,84;MQ=47;	G|missense_variant|MODERATE|HORVU7Hr1G063030|HORVU7Hr1G063030|transcript|HORVU7Hr1G063030.9|protein_coding|3|6|c.581A>G|p.Lys194Arg|581|2067|581|2067|194|688||WARNING_TRANSCRIPT_NO_STOP_CODON	0|0	0|0	1|1	1|1
chr7H	306824859	.	G	A	452	PASS	DP=676;VDB=0.64771;RPB=0.98126;MQB=0.0;BQB=0.958144;MQSB=0.354736;SGB=221.195;MQ0F=0.0;DPR=368,205;AD=368,205;ICB=0.104167;HOB=0.444444;AC=4;AN=12;DP4=197,171,98,107;MQ=47;	A|missense_variant|MODERATE|HORVU7Hr1G063030|HORVU7Hr1G063030|transcript|HORVU7Hr1G063030.9|protein_coding|4|6|c.1708G>A|p.Ala570Thr|1708|2067|1708|2067|570|688||WARNING_TRANSCRIPT_NO_STOP_CODON	0|0	0|0	1|1	1|1
chr7H	308191004	.	G	A	452	PASS	DP=906;VDB=0.0255159;RPB=0.791698;MQB=0.0;BQB=0.835172;MQSB=0.241553;SGB=265.14;MQ0F=0.0;DPR=533,245;AD=533,245;ICB=0.104167;HOB=0.444444;AC=4;AN=12;DP4=300,233,140,105;MQ=47;	A|synonymous_variant|LOW|HORVU7Hr1G063150|HORVU7Hr1G063150|transcript|HORVU7Hr1G063150.2|protein_coding|5|7|c.1593C>T|p.Asp531Asp|1712|3156|1593|2715|531|904||	0|0	0|0	1|1	1|1
chr7H	308191654	.	G	A	452	PASS	DP=553;VDB=0.786866;RPB=0.443786;MQB=0.0;BQB=0.878793;MQSB=0.824454;SGB=159.673;MQ0F=0.0;DPR=321,149;AD=321,149;ICB=0.104167;HOB=0.444444;AC=4;AN=12;DP4=198,123,85,64;MQ=47;	A|missense_variant|MODERATE|HORVU7Hr1G063150|HORVU7Hr1G063150|transcript|HORVU7Hr1G063150.2|protein_coding|4|7|c.1016C>T|p.Ser339Phe|1135|3156|1016|2715|339|904||	0|0	0|0	1|1	1|1
chr7H	312354988	.	G	A	452	PASS	DP=183;VDB=0.00325059;RPB=0.678317;MQB=2.24818e-20;BQB=0.994296;MQSB=0.935478;SGB=50.9106;MQ0F=0.0;DPR=112,50;AD=112,50;ICB=0.104167;HOB=0.444444;AC=4;AN=12;DP4=55,57,24,26;MQ=47;	A|3_prime_UTR_variant|MODIFIER|HORVU7Hr1G063520|HORVU7Hr1G063520|transcript|HORVU7Hr1G063520.1|protein_coding|7|7|c.*5C>T|||||5|,A|upstream_gene_variant|MODIFIER|HORVU7Hr1G063550|HORVU7Hr1G063550|transcript|HORVU7Hr1G063550.1|protein_coding||c.-4198G>A|||||4198|	0|0	0|0	1|1	1|1
chr7H	313972582	.	T	A	452	PASS	DP=625;VDB=0.0351559;RPB=0.483124;MQB=0.0;BQB=0.914472;MQSB=0.804429;SGB=175.053;MQ0F=0.0;DPR=367,163;AD=367,163;ICB=0.104167;HOB=0.444444;AC=4;AN=12;DP4=272,95,105,58;MQ=47;	A|missense_variant|MODERATE|HORVU7Hr1G063630|HORVU7Hr1G063630|transcript|HORVU7Hr1G063630.1|protein_coding|2|2|c.182A>T|p.Glu61Val|1917|2161|182|204|61|67||	0|0	0|0	1|1	1|1
chr7H	313972852	.	ACTCC	AC	452	PASS	INDEL;IDV=55;IMF=0.948276;DP=475;VDB=1.18266e-06;MQSB=0.490162;SGB=105.841;MQ0F=0.0;DPR=257,100;AD=257,100;ICB=0.104167;HOB=0.444444;AC=4;AN=12;DP4=114,143,33,67;MQ=49;	AC|5_prime_UTR_variant|MODIFIER|HORVU7Hr1G063630|HORVU7Hr1G063630|transcript|HORVU7Hr1G063630.1|protein_coding|2|2|c.-93_-91delGGA|||||91|	0|0	0|0	1|1	1|1
chr7H	313974558	.	A	G	325	PASS	DP=32;VDB=0.10099;RPB=0.227249;MQB=4.05529e-05;BQB=0.972375;MQSB=0.369942;SGB=8.1736;MQ0F=0.0;DPR=19,11;AD=19,11;ICB=0.104167;HOB=0.444444;AC=4;AN=12;DP4=12,7,3,8;MQ=47;	G|5_prime_UTR_variant|MODIFIER|HORVU7Hr1G063630|HORVU7Hr1G063630|transcript|HORVU7Hr1G063630.1|protein_coding|1|2|c.-1598T>C|||||1795|	0|0	0|0	1|1	1|1
chr7H	314188223	.	T	C	368	PASS	DP=46;VDB=0.0161343;RPB=0.201181;MQB=0.000200978;BQB=0.9426;MQSB=0.310192;SGB=9.20601;MQ0F=0.0;DPR=29,12;AD=29,12;ICB=0.104167;HOB=0.444444;AC=4;AN=12;DP4=23,6,7,5;MQ=47;	C|intergenic_region|MODIFIER|HORVU7Hr1G063660-HORVU7Hr1G063700|HORVU7Hr1G063660-HORVU7Hr1G063700|intergenic_region|HORVU7Hr1G063660-HORVU7Hr1G063700|||n.314188223T>C||||||	0|0	0|0	1|1	1|1
chr7H	314412985	.	C	G	452	PASS	DP=448;VDB=0.000805676;RPB=0.990425;MQB=0.0;BQB=0.826264;MQSB=0.540864;SGB=146.489;MQ0F=0.0;DPR=249,137;AD=249,137;ICB=0.104167;HOB=0.444444;AC=4;AN=12;DP4=115,134,81,56;MQ=47;	G|3_prime_UTR_variant|MODIFIER|HORVU7Hr1G063720|HORVU7Hr1G063720|transcript|HORVU7Hr1G063720.1|protein_coding|7|8|c.*46C>G|||||46|,G|downstream_gene_variant|MODIFIER|HORVU7Hr1G063770|HORVU7Hr1G063770|transcript|HORVU7Hr1G063770.1|protein_coding||c.*3072C>G|||||3070|WARNING_TRANSCRIPT_NO_START_CODON	0|0	0|0	1|1	1|1
chr7H	316274854	.	T	C	436	PASS	DP=786;VDB=1.29643e-22;RPB=4.11712e-13;MQB=1.52405e-28;BQB=0.0144302;MQSB=0.456577;SGB=39.0931;MQ0F=0.0;DPR=648,55;AD=648,55;ICB=0.104167;HOB=0.444444;AC=4;AN=12;DP4=633,15,52,3;MQ=49;	C|upstream_gene_variant|MODIFIER|HORVU7Hr1G064050|HORVU7Hr1G064050|transcript|HORVU7Hr1G064050.3|protein_coding||c.-42T>C|||||42|WARNING_TRANSCRIPT_NO_START_CODON,C|intergenic_region|MODIFIER|HORVU7Hr1G064020-HORVU7Hr1G064050|HORVU7Hr1G064020-HORVU7Hr1G064050|intergenic_region|HORVU7Hr1G064020-HORVU7Hr1G064050|||n.316274854T>C||||||	0|0	0|0	1|1	1|1
chr7H	316867006	.	G	A	210	PASS	DP=49;VDB=5.9752e-05;RPB=0.0425015;MQB=0.256292;BQB=0.00172767;MQSB=0.9818;SGB=3.46416;MQ0F=0.0;DPR=38,10;AD=38,10;ICB=0.104167;HOB=0.444444;AC=4;AN=12;DP4=35,3,10,0;MQ=45;	A|3_prime_UTR_variant|MODIFIER|HORVU7Hr1G064100|HORVU7Hr1G064100|transcript|HORVU7Hr1G064100.1|protein_coding|1|1|c.*856C>T|||||856|WARNING_TRANSCRIPT_NO_START_CODON,A|downstream_gene_variant|MODIFIER|HORVU7Hr1G064110|HORVU7Hr1G064110|transcript|HORVU7Hr1G064110.12|protein_coding||c.*3521C>T|||||2651|WARNING_TRANSCRIPT_NO_START_CODON	0|0	0|0	1|1	1|1
chr7H	317685270	.	G	A	452	PASS	DP=167;VDB=0.732396;RPB=0.902793;MQB=1.20895e-18;BQB=0.984858;MQSB=0.995843;SGB=45.4173;MQ0F=0.0;DPR=112,45;AD=112,45;ICB=0.104167;HOB=0.444444;AC=4;AN=12;DP4=53,59,25,20;MQ=48;	A|synonymous_variant|LOW|HORVU7Hr1G064240|HORVU7Hr1G064240|transcript|HORVU7Hr1G064240.3|protein_coding|7|9|c.1170G>A|p.Leu390Leu|1283|1765|1170|1407|390|468||,A|downstream_gene_variant|MODIFIER|HORVU7Hr1G064340|HORVU7Hr1G064340|transcript|HORVU7Hr1G064340.3|protein_coding||c.*2396C>T|||||2396|WARNING_TRANSCRIPT_NO_START_CODON	0|0	0|0	1|1	1|1
chr7H	317706485	.	C	T	452	PASS	DP=169;VDB=0.163143;RPB=0.348172;MQB=9.95027e-15;BQB=0.991345;MQSB=0.681757;SGB=42.1264;MQ0F=0.0;DPR=102,42;AD=102,42;ICB=0.104167;HOB=0.444444;AC=4;AN=12;DP4=57,45,26,16;MQ=47;	T|synonymous_variant|LOW|HORVU7Hr1G064340|HORVU7Hr1G064340|transcript|HORVU7Hr1G064340.3|protein_coding|5|16|c.501G>A|p.Lys167Lys|501|2982|501|2982|167|993||WARNING_TRANSCRIPT_NO_START_CODON	0|0	0|0	1|1	1|1
chr7H	318789035	.	C	A	452	PASS	DP=130;VDB=0.0562337;RPB=0.235192;MQB=7.20301e-11;BQB=0.955819;MQSB=0.629013;SGB=38.8262;MQ0F=0.0;DPR=69,39;AD=69,39;ICB=0.104167;HOB=0.444444;AC=4;AN=12;DP4=52,17,30,9;MQ=47;	A|3_prime_UTR_variant|MODIFIER|HORVU7Hr1G064400|HORVU7Hr1G064400|transcript|HORVU7Hr1G064400.1|protein_coding|1|1|c.*32G>T|||||32|WARNING_TRANSCRIPT_NO_START_CODON	0|0	0|0	1|1	1|1
chr7H	320173824	.	T	C	371	PASS	DP=74;VDB=0.0752836;RPB=0.839342;MQB=2.47674e-08;BQB=0.999903;MQSB=0.700487;SGB=14.6795;MQ0F=0.0;DPR=52,17;AD=52,17;ICB=0.104167;HOB=0.444444;AC=4;AN=12;DP4=38,14,16,1;MQ=48;	C|intergenic_region|MODIFIER|HORVU7Hr1G064500-HORVU7Hr1G064610|HORVU7Hr1G064500-HORVU7Hr1G064610|intergenic_region|HORVU7Hr1G064500-HORVU7Hr1G064610|||n.320173824T>C||||||	0|0	0|0	1|1	1|1
chr7H	320176007	.	T	C	452	PASS	DP=122;VDB=0.167907;RPB=0.772291;MQB=1.65969e-13;BQB=0.971698;MQSB=0.857664;SGB=32.2374;MQ0F=0.0;DPR=69,33;AD=69,33;ICB=0.104167;HOB=0.444444;AC=4;AN=12;DP4=39,30,21,12;MQ=47;	C|intergenic_region|MODIFIER|HORVU7Hr1G064500-HORVU7Hr1G064610|HORVU7Hr1G064500-HORVU7Hr1G064610|intergenic_region|HORVU7Hr1G064500-HORVU7Hr1G064610|||n.320176007T>C||||||	0|0	0|0	1|1	1|1
chr7H	320176255	.	TAA	TAAA	452	PASS	INDEL;IDV=20;IMF=0.8;DP=133;VDB=3.62559e-07;MQSB=0.724073;SGB=32.2358;MQ0F=0.0;DPR=78,33;AD=78,33;ICB=0.104167;HOB=0.444444;AC=4;AN=12;DP4=44,34,19,14;MQ=49;	TAAA|intergenic_region|MODIFIER|HORVU7Hr1G064500-HORVU7Hr1G064610|HORVU7Hr1G064500-HORVU7Hr1G064610|intergenic_region|HORVU7Hr1G064500-HORVU7Hr1G064610|||n.320176257_320176258insA||||||	0|0	0|0	1|1	1|1
chr7H	320562791	.	A	G	452	PASS	DP=57;VDB=0.192259;RPB=0.779161;MQB=1.8531e-06;BQB=0.993958;MQSB=0.865085;SGB=16.663;MQ0F=0.0;DPR=33,20;AD=33,20;ICB=0.104167;HOB=0.444444;AC=4;AN=12;DP4=18,15,5,15;MQ=47;	G|downstream_gene_variant|MODIFIER|HORVU7Hr1G064610|HORVU7Hr1G064610|transcript|HORVU7Hr1G064610.1|protein_coding||c.*2694T>C|||||2694|WARNING_TRANSCRIPT_NO_START_CODON,G|downstream_gene_variant|MODIFIER|HORVU7Hr1G064620|HORVU7Hr1G064620|transcript|HORVU7Hr1G064620.1|protein_coding||c.*3393T>C|||||3141|WARNING_TRANSCRIPT_MULTIPLE_STOP_CODONS,G|intergenic_region|MODIFIER|HORVU7Hr1G064500-HORVU7Hr1…	0|0	0|0	1|1	1|1
chr7H	320581196	.	C	A	417	PASS	DP=70;VDB=0.419688;RPB=0.783625;MQB=1.25569e-06;BQB=0.5289;MQSB=0.934158;SGB=6.63101;MQ0F=0.0;DPR=50,14;AD=50,14;ICB=0.104167;HOB=0.444444;AC=4;AN=12;DP4=30,20,8,6;MQ=48;	A|intergenic_region|MODIFIER|HORVU7Hr1G064620-HORVU7Hr1G064740|HORVU7Hr1G064620-HORVU7Hr1G064740|intergenic_region|HORVU7Hr1G064620-HORVU7Hr1G064740|||n.320581196C>A||||||	0|0	0|0	1|1	1|1
chr7H	325187481	.	C	T	452	PASS	DP=115;VDB=0.000276285;RPB=0.610901;MQB=8.38641e-10;BQB=0.971566;MQSB=0.884115;SGB=28.9404;MQ0F=0.0;DPR=65,30;AD=65,30;ICB=0.104167;HOB=0.444444;AC=4;AN=12;DP4=39,26,12,18;MQ=47;	T|3_prime_UTR_variant|MODIFIER|HORVU7Hr1G065330|HORVU7Hr1G065330|transcript|HORVU7Hr1G065330.1|protein_coding|3|3|c.*374C>T|||||374|	0|0	0|0	1|1	1|1
chr7H	325187573	.	C	T	405	PASS	DP=77;VDB=0.0855061;RPB=0.874993;MQB=0.36235;BQB=0.972479;MQSB=0.726868;SGB=18.0239;MQ0F=0.0;DPR=43,20;AD=43,20;ICB=0.104167;HOB=0.444444;AC=4;AN=12;DP4=11,32,7,13;MQ=45;	T|3_prime_UTR_variant|MODIFIER|HORVU7Hr1G065330|HORVU7Hr1G065330|transcript|HORVU7Hr1G065330.1|protein_coding|3|3|c.*466C>T|||||466|	0|0	0|0	1|1	1|1
chr7H	326561797	.	C	T	315	PASS	DP=54;VDB=0.575506;RPB=0.893597;MQB=0.00260476;BQB=1.0;MQSB=0.997163;SGB=3.46428;MQ0F=0.0;DPR=33,10;AD=33,10;ICB=0.104167;HOB=0.444444;AC=4;AN=12;DP4=22,11,5,5;MQ=47;	T|intron_variant|MODIFIER|HORVU7Hr1G065420|HORVU7Hr1G065420|transcript|HORVU7Hr1G065420.8|protein_coding|9|10|c.876-101G>A||||||WARNING_TRANSCRIPT_MULTIPLE_STOP_CODONS	0|0	0|0	1|1	1|1
chr7H	327621068	.	G	A	436	PASS	DP=42;VDB=0.0314862;RPB=0.998621;MQB=0.0001167;BQB=1.0;MQSB=0.751477;SGB=14.8847;MQ0F=0.0;DPR=23,18;AD=23,18;ICB=0.104167;HOB=0.444444;AC=4;AN=12;DP4=6,17,3,15;MQ=46;	A|downstream_gene_variant|MODIFIER|HORVU7Hr1G065540|HORVU7Hr1G065540|transcript|HORVU7Hr1G065540.1|protein_coding||c.*2010G>A|||||563|WARNING_TRANSCRIPT_NO_START_CODON,A|intergenic_region|MODIFIER|HORVU7Hr1G065540-HORVU7Hr1G065590|HORVU7Hr1G065540-HORVU7Hr1G065590|intergenic_region|HORVU7Hr1G065540-HORVU7Hr1G065590|||n.327621068G>A||||||	0|0	0|0	1|1	1|1
chr7H	327621292	.	G	A	444	PASS	DP=87;VDB=2.49309e-07;RPB=0.24564;MQB=1.90628e-07;BQB=1.0;MQSB=0.794803;SGB=9.00628;MQ0F=0.0;DPR=66,17;AD=66,17;ICB=0.104167;HOB=0.444444;AC=4;AN=12;DP4=23,43,7,10;MQ=48;	A|downstream_gene_variant|MODIFIER|HORVU7Hr1G065540|HORVU7Hr1G065540|transcript|HORVU7Hr1G065540.1|protein_coding||c.*2234G>A|||||787|WARNING_TRANSCRIPT_NO_START_CODON,A|intergenic_region|MODIFIER|HORVU7Hr1G065540-HORVU7Hr1G065590|HORVU7Hr1G065540-HORVU7Hr1G065590|intergenic_region|HORVU7Hr1G065540-HORVU7Hr1G065590|||n.327621292G>A||||||	0|0	0|0	1|1	1|1
chr7H	327621341	.	C	T	452	PASS	DP=117;VDB=2.82263e-05;RPB=0.0587665;MQB=5.13005e-11;BQB=0.947024;MQSB=0.853945;SGB=25.6513;MQ0F=0.0;DPR=76,27;AD=76,27;ICB=0.104167;HOB=0.444444;AC=4;AN=12;DP4=41,35,14,13;MQ=48;	T|downstream_gene_variant|MODIFIER|HORVU7Hr1G065540|HORVU7Hr1G065540|transcript|HORVU7Hr1G065540.1|protein_coding||c.*2283C>T|||||836|WARNING_TRANSCRIPT_NO_START_CODON,T|intergenic_region|MODIFIER|HORVU7Hr1G065540-HORVU7Hr1G065590|HORVU7Hr1G065540-HORVU7Hr1G065590|intergenic_region|HORVU7Hr1G065540-HORVU7Hr1G065590|||n.327621341C>T||||||	0|0	0|0	1|1	1|1
chr7H	329597394	.	C	T	452	PASS	DP=203;VDB=1.09455e-10;RPB=0.0107227;MQB=1.85697e-05;BQB=0.691615;MQSB=0.303707;SGB=12.1733;MQ0F=0.0;DPR=143,21;AD=143,21;ICB=0.104167;HOB=0.444444;AC=4;AN=12;DP4=81,62,16,5;MQ=47;	T|3_prime_UTR_variant|MODIFIER|HORVU7Hr1G065740|HORVU7Hr1G065740|transcript|HORVU7Hr1G065740.7|protein_coding|10|10|c.*260G>A|||||260|	0|0	0|0	1|1	1|1
chr7H	331102316	.	G	A	334	PASS	DP=29;VDB=0.828691;RPB=0.510491;MQB=0.00041294;BQB=0.925036;MQSB=0.384987;SGB=-0.871443;MQ0F=0.0;DPR=16,11;AD=16,11;ICB=0.104167;HOB=0.444444;AC=8;AN=12;DP4=9,7,2,9;MQ=47;	A|intergenic_region|MODIFIER|HORVU7Hr1G065950-HORVU7Hr1G065990|HORVU7Hr1G065950-HORVU7Hr1G065990|intergenic_region|HORVU7Hr1G065950-HORVU7Hr1G065990|||n.331102316G>A||||||	0|0	0|0	1|1	1|1
chr7H	331103532	.	G	A	452	PASS	DP=1193;VDB=0.0131755;RPB=0.984575;MQB=0.0;BQB=0.985695;MQSB=0.833871;SGB=154.69;MQ0F=0.0;DPR=815,201;AD=815,201;ICB=0.104167;HOB=0.444444;AC=4;AN=12;DP4=416,399,90,111;MQ=48;	A|intergenic_region|MODIFIER|HORVU7Hr1G065950-HORVU7Hr1G065990|HORVU7Hr1G065950-HORVU7Hr1G065990|intergenic_region|HORVU7Hr1G065950-HORVU7Hr1G065990|||n.331103532G>A||||||	0|0	0|0	1|1	1|1
chr7H	331467680	.	C	T	452	PASS	DP=2598;VDB=5.81118e-05;RPB=0.094085;MQB=0.0;BQB=0.992298;MQSB=0.0063605;SGB=723.261;MQ0F=0.0;DPR=1663,662;AD=1663,662;ICB=0.104167;HOB=0.444444;AC=4;AN=12;DP4=800,863,310,352;MQ=47;	T|missense_variant|MODERATE|HORVU7Hr1G065990|HORVU7Hr1G065990|transcript|HORVU7Hr1G065990.6|protein_coding|3|5|c.499G>A|p.Glu167Lys|717|1291|499|933|167|310||	0|0	0|0	1|1	1|1
chr7H	336288593	.	G	A	452	PASS	DP=848;VDB=0.0;RPB=2.66215e-20;MQB=0.0;BQB=0.655013;MQSB=0.789292;SGB=89.7657;MQ0F=0.0;DPR=627,119;AD=627,119;ICB=0.104167;HOB=0.444444;AC=4;AN=12;DP4=297,330,45,74;MQ=48;	A|intergenic_region|MODIFIER|HORVU7Hr1G066290-HORVU7Hr1G066300|HORVU7Hr1G066290-HORVU7Hr1G066300|intergenic_region|HORVU7Hr1G066290-HORVU7Hr1G066300|||n.336288593G>A||||||	0|0	0|0	1|1	1|1
chr7H	336288619	.	T	C	452	PASS	DP=696;VDB=9.3395e-22;RPB=3.608e-20;MQB=3.45424e-26;BQB=0.992815;MQSB=0.768272;SGB=42.2602;MQ0F=0.0;DPR=551,59;AD=551,59;ICB=0.104167;HOB=0.444444;AC=4;AN=12;DP4=296,255,27,32;MQ=48;	C|intergenic_region|MODIFIER|HORVU7Hr1G066290-HORVU7Hr1G066300|HORVU7Hr1G066290-HORVU7Hr1G066300|intergenic_region|HORVU7Hr1G066290-HORVU7Hr1G066300|||n.336288619T>C||||||	0|0	0|0	1|1	1|1
chr7H	336308331	.	T	C	452	PASS	DP=413;VDB=0.0396365;RPB=0.468733;MQB=2.27887e-36;BQB=0.684211;MQSB=0.259207;SGB=68.3882;MQ0F=0.0;DPR=281,92;AD=281,92;ICB=0.104167;HOB=0.444444;AC=4;AN=12;DP4=154,127,54,38;MQ=48;	C|synonymous_variant|LOW|HORVU7Hr1G066300|HORVU7Hr1G066300|transcript|HORVU7Hr1G066300.15|protein_coding|3|13|c.792A>G|p.Arg264Arg|792|2667|792|2667|264|888||WARNING_TRANSCRIPT_NO_STOP_CODON	0|0	0|0	1|1	1|1
chr7H	338540301	.	C	T	358	PASS	DP=46;VDB=0.229729;RPB=0.997282;MQB=0.010766;BQB=1.0;MQSB=0.371849;SGB=9.20601;MQ0F=0.0;DPR=28,12;AD=28,12;ICB=0.104167;HOB=0.444444;AC=4;AN=12;DP4=14,14,6,6;MQ=46;	T|5_prime_UTR_variant|MODIFIER|HORVU7Hr1G066380|HORVU7Hr1G066380|transcript|HORVU7Hr1G066380.4|protein_coding|1|2|c.-30G>A|||||111|	0|0	0|0	1|1	1|1
chr7H	340748617	.	T	C	397	PASS	DP=43;VDB=0.433355;RPB=0.3597;MQB=4.92427e-05;BQB=0.984151;MQSB=0.930232;SGB=10.2926;MQ0F=0.0;DPR=26,13;AD=26,13;ICB=0.104167;HOB=0.444444;AC=4;AN=12;DP4=13,13,8,5;MQ=47;	C|intron_variant|MODIFIER|HORVU7Hr1G066510|HORVU7Hr1G066510|transcript|HORVU7Hr1G066510.3|protein_coding|3|6|c.934?>C||||||WARNING_TRANSCRIPT_NO_START_CODON	0|0	0|0	1|1	1|1
chr7H	340748859	.	A	G	323	PASS	DP=43;VDB=0.364721;RPB=0.882783;MQB=9.63604e-06;BQB=1.0;MQSB=0.151862;SGB=8.12834;MQ0F=0.0;DPR=28,11;AD=28,11;ICB=0.104167;HOB=0.444444;AC=4;AN=12;DP4=20,8,3,8;MQ=48;	G|intron_variant|MODIFIER|HORVU7Hr1G066510|HORVU7Hr1G066510|transcript|HORVU7Hr1G066510.3|protein_coding|3|6|c.935-3556A>G||||||WARNING_TRANSCRIPT_NO_START_CODON	0|0	0|0	1|1	1|1
chr7H	340751507	.	A	G	452	PASS	DP=110;VDB=0.54823;RPB=0.302733;MQB=1.45229e-10;BQB=0.760751;MQSB=0.577421;SGB=25.6513;MQ0F=0.0;DPR=67,27;AD=67,27;ICB=0.104167;HOB=0.444444;AC=4;AN=12;DP4=42,25,17,10;MQ=48;	G|intron_variant|MODIFIER|HORVU7Hr1G066510|HORVU7Hr1G066510|transcript|HORVU7Hr1G066510.3|protein_coding|3|6|c.935-908A>G||||||WARNING_TRANSCRIPT_NO_START_CODON	0|0	0|0	1|1	1|1
chr7H	340753020	.	A	T	452	PASS	DP=826;VDB=0.00678455;RPB=0.69081;MQB=0.0;BQB=0.88935;MQSB=0.0894178;SGB=220.096;MQ0F=0.0;DPR=500,204;AD=500,204;ICB=0.104167;HOB=0.444444;AC=4;AN=12;DP4=339,161,128,76;MQ=48;	T|missense_variant|MODERATE|HORVU7Hr1G066510|HORVU7Hr1G066510|transcript|HORVU7Hr1G066510.3|protein_coding|7|7|c.1297A>T|p.Asn433Tyr|1298|1632|1297|1314|433|437||WARNING_TRANSCRIPT_NO_START_CODON	0|0	0|0	1|1	1|1
chr7H	340806362	.	T	C	232	PASS	DP=31;VDB=0.528538;RPB=0.722918;MQB=0.00179817;BQB=1.0;MQSB=0.838832;SGB=4.86921;MQ0F=0.0;DPR=18,8;AD=18,8;ICB=0.104167;HOB=0.444444;AC=4;AN=12;DP4=10,8,7,1;MQ=47;	C|intergenic_region|MODIFIER|HORVU7Hr1G066510-HORVU7Hr1G066570|HORVU7Hr1G066510-HORVU7Hr1G066570|intergenic_region|HORVU7Hr1G066510-HORVU7Hr1G066570|||n.340806362T>C||||||	0|0	0|0	1|1	1|1
chr7H	340807251	.	C	T	309	PASS	DP=33;VDB=0.083721;RPB=0.174074;MQB=0.0975309;BQB=0.995413;MQSB=0.976993;SGB=6.70864;MQ0F=0.0;DPR=18,10;AD=18,10;ICB=0.104167;HOB=0.444444;AC=4;AN=12;DP4=7,11,3,7;MQ=46;	T|intergenic_region|MODIFIER|HORVU7Hr1G066510-HORVU7Hr1G066570|HORVU7Hr1G066510-HORVU7Hr1G066570|intergenic_region|HORVU7Hr1G066510-HORVU7Hr1G066570|||n.340807251C>T||||||	0|0	0|0	1|1	1|1
chr7H	340808204	.	A	G	232	PASS	DP=33;VDB=0.314454;RPB=0.737299;MQB=0.000224867;BQB=1.0;MQSB=0.598331;SGB=4.86921;MQ0F=0.0;DPR=21,8;AD=21,8;ICB=0.104167;HOB=0.444444;AC=4;AN=12;DP4=13,8,7,1;MQ=48;	G|intergenic_region|MODIFIER|HORVU7Hr1G066510-HORVU7Hr1G066570|HORVU7Hr1G066510-HORVU7Hr1G066570|intergenic_region|HORVU7Hr1G066510-HORVU7Hr1G066570|||n.340808204A>G||||||	0|0	0|0	1|1	1|1
chr7H	342079338	.	C	G	417	PASS	DP=50;VDB=0.557628;RPB=0.928026;MQB=5.79403e-05;BQB=0.992312;MQSB=0.976626;SGB=12.6165;MQ0F=0.0;DPR=24,16;AD=24,16;ICB=0.104167;HOB=0.444444;AC=4;AN=12;DP4=12,12,6,10;MQ=47;	G|intron_variant|MODIFIER|HORVU7Hr1G066590|HORVU7Hr1G066590|transcript|HORVU7Hr1G066590.2|protein_coding|3|3|c.645?>C||||||	0|0	0|0	1|1	1|1
chr7H	342083482	.	T	A	452	PASS	DP=428;VDB=0.777784;RPB=0.359443;MQB=4.62085e-38;BQB=0.115541;MQSB=0.788446;SGB=117.926;MQ0F=0.0;DPR=248,111;AD=248,111;ICB=0.104167;HOB=0.444444;AC=4;AN=12;DP4=136,112,60,51;MQ=47;	A|upstream_gene_variant|MODIFIER|HORVU7Hr1G066590|HORVU7Hr1G066590|transcript|HORVU7Hr1G066590.2|protein_coding||c.-3238A>T|||||3156|,A|intergenic_region|MODIFIER|HORVU7Hr1G066590-HORVU7Hr1G066630|HORVU7Hr1G066590-HORVU7Hr1G066630|intergenic_region|HORVU7Hr1G066590-HORVU7Hr1G066630|||n.342083482T>A||||||	0|0	0|0	1|1	1|1
chr7H	342088123	.	C	T	452	PASS	DP=392;VDB=2.67829e-14;RPB=1.0758e-05;MQB=1.78183e-09;BQB=0.958944;MQSB=0.225731;SGB=40.6767;MQ0F=0.0;DPR=264,57;AD=264,57;ICB=0.104167;HOB=0.444444;AC=4;AN=12;DP4=192,72,38,19;MQ=46;	T|intergenic_region|MODIFIER|HORVU7Hr1G066590-HORVU7Hr1G066630|HORVU7Hr1G066590-HORVU7Hr1G066630|intergenic_region|HORVU7Hr1G066590-HORVU7Hr1G066630|||n.342088123C>T||||||	0|0	0|0	1|1	1|1
chr7H	342090378	.	G	A	452	PASS	DP=273;VDB=0.0267404;RPB=0.945913;MQB=1.26455e-27;BQB=0.161361;MQSB=0.660575;SGB=73.981;MQ0F=0.0;DPR=173,71;AD=173,71;ICB=0.104167;HOB=0.444444;AC=4;AN=12;DP4=108,65,37,34;MQ=47;	A|intergenic_region|MODIFIER|HORVU7Hr1G066590-HORVU7Hr1G066630|HORVU7Hr1G066590-HORVU7Hr1G066630|intergenic_region|HORVU7Hr1G066590-HORVU7Hr1G066630|||n.342090378G>A||||||	0|0	0|0	1|1	1|1
chr7H	342092982	.	G	C	452	PASS	DP=229;VDB=0.0143582;RPB=0.13215;MQB=5.03733e-20;BQB=0.986157;MQSB=0.373507;SGB=57.5019;MQ0F=0.0;DPR=143,56;AD=143,56;ICB=0.104167;HOB=0.444444;AC=4;AN=12;DP4=78,65,36,20;MQ=47;	C|intergenic_region|MODIFIER|HORVU7Hr1G066590-HORVU7Hr1G066630|HORVU7Hr1G066590-HORVU7Hr1G066630|intergenic_region|HORVU7Hr1G066590-HORVU7Hr1G066630|||n.342092982G>C||||||	0|0	0|0	1|1	1|1
chr7H	342977359	.	C	G	452	PASS	DP=346;VDB=0.00721241;RPB=0.950949;MQB=2.63242e-32;BQB=0.996376;MQSB=0.657944;SGB=82.7699;MQ0F=0.0;DPR=226,79;AD=226,79;ICB=0.104167;HOB=0.444444;AC=4;AN=12;DP4=132,94,36,43;MQ=48;	G|downstream_gene_variant|MODIFIER|HORVU7Hr1G066670|HORVU7Hr1G066670|transcript|HORVU7Hr1G066670.4|protein_coding||c.*113G>C|||||113|,G|intergenic_region|MODIFIER|HORVU7Hr1G066630-HORVU7Hr1G066670|HORVU7Hr1G066630-HORVU7Hr1G066670|intergenic_region|HORVU7Hr1G066630-HORVU7Hr1G066670|||n.342977359C>G||||||	0|0	0|0	1|1	1|1
chr7H	343597470	.	A	G	452	PASS	DP=620;VDB=0.195412;RPB=0.945161;MQB=0.0;BQB=0.969361;MQSB=0.999891;SGB=98.6232;MQ0F=0.0;DPR=383,173;AD=383,173;ICB=0.104167;HOB=0.444444;AC=4;AN=12;DP4=192,191,77,96;MQ=47;	G|missense_variant|MODERATE|HORVU7Hr1G066750|HORVU7Hr1G066750|transcript|HORVU7Hr1G066750.5|protein_coding|9|9|c.1682T>C|p.Leu561Pro|1917|2229|1682|1771|561|589||WARNING_TRANSCRIPT_INCOMPLETE,G|downstream_gene_variant|MODIFIER|HORVU7Hr1G066740|HORVU7Hr1G066740|transcript|HORVU7Hr1G066740.1|protein_coding||c.*4274A>G|||||4193|WARNING_TRANSCRIPT_NO_START_CODON	0|0	0|0	1|1	1|1
chr7H	343598061	.	G	C	357	PASS	DP=35;VDB=0.845016;RPB=0.234416;MQB=0.0019803;BQB=0.986928;MQSB=0.978919;SGB=9.20601;MQ0F=0.0;DPR=19,12;AD=19,12;ICB=0.104167;HOB=0.444444;AC=4;AN=12;DP4=7,12,4,8;MQ=47;	C|downstream_gene_variant|MODIFIER|HORVU7Hr1G066740|HORVU7Hr1G066740|transcript|HORVU7Hr1G066740.1|protein_coding||c.*4865G>C|||||4784|WARNING_TRANSCRIPT_NO_START_CODON,C|intron_variant|MODIFIER|HORVU7Hr1G066750|HORVU7Hr1G066750|transcript|HORVU7Hr1G066750.5|protein_coding|8|8|c.1553?>G||||||WARNING_TRANSCRIPT_INCOMPLETE	0|0	0|0	1|1	1|1
chr7H	343599110	.	G	A	452	PASS	DP=459;VDB=0.0247106;RPB=0.996717;MQB=1.4013e-45;BQB=0.999676;MQSB=0.617351;SGB=116.827;MQ0F=0.0;DPR=267,110;AD=267,110;ICB=0.104167;HOB=0.444444;AC=4;AN=12;DP4=152,115,51,59;MQ=48;	A|synonymous_variant|LOW|HORVU7Hr1G066750|HORVU7Hr1G066750|transcript|HORVU7Hr1G066750.5|protein_coding|5|9|c.768C>T|p.Phe256Phe|1003|2229|768|1771|256|589||WARNING_TRANSCRIPT_INCOMPLETE	0|0	0|0	1|1	1|1
chr7H	343599389	.	G	A	452	PASS	DP=510;VDB=0.48378;RPB=0.176097;MQB=1.96182e-44;BQB=0.81926;MQSB=0.0617292;SGB=147.588;MQ0F=0.0;DPR=294,138;AD=294,138;ICB=0.104167;HOB=0.444444;AC=4;AN=12;DP4=170,124,90,48;MQ=47;	A|synonymous_variant|LOW|HORVU7Hr1G066750|HORVU7Hr1G066750|transcript|HORVU7Hr1G066750.5|protein_coding|5|9|c.489C>T|p.Tyr163Tyr|724|2229|489|1771|163|589||WARNING_TRANSCRIPT_INCOMPLETE	0|0	0|0	1|1	1|1
chr7H	343937989	.	C	T	452	PASS	DP=139;VDB=0.0424941;RPB=0.172181;MQB=4.31247e-12;BQB=0.993708;MQSB=0.999812;SGB=28.9404;MQ0F=0.0;DPR=87,30;AD=87,30;ICB=0.104167;HOB=0.444444;AC=4;AN=12;DP4=66,21,24,6;MQ=48;	T|intergenic_region|MODIFIER|HORVU7Hr1G066750-HORVU7Hr1G066800|HORVU7Hr1G066750-HORVU7Hr1G066800|intergenic_region|HORVU7Hr1G066750-HORVU7Hr1G066800|||n.343937989C>T||||||	0|0	0|0	1|1	1|1
chr7H	343938383	.	C	T	430	PASS	DP=113;VDB=0.0948856;RPB=0.538763;MQB=4.09225e-10;BQB=0.991684;MQSB=0.982397;SGB=13.7568;MQ0F=0.0;DPR=81,23;AD=81,23;ICB=0.104167;HOB=0.444444;AC=4;AN=12;DP4=58,23,17,6;MQ=48;	T|intergenic_region|MODIFIER|HORVU7Hr1G066750-HORVU7Hr1G066800|HORVU7Hr1G066750-HORVU7Hr1G066800|intergenic_region|HORVU7Hr1G066750-HORVU7Hr1G066800|||n.343938383C>T||||||	0|0	0|0	1|1	1|1
chr7H	343938464	.	CG	C	399	PASS	INDEL;IDV=18;IMF=1.0;DP=108;VDB=0.00080334;MQSB=0.448083;SGB=22.4238;MQ0F=0.0;DPR=74,24;AD=74,24;ICB=0.104167;HOB=0.444444;AC=4;AN=12;DP4=36,38,10,14;MQ=49;	C|intergenic_region|MODIFIER|HORVU7Hr1G066750-HORVU7Hr1G066800|HORVU7Hr1G066750-HORVU7Hr1G066800|intergenic_region|HORVU7Hr1G066750-HORVU7Hr1G066800|||n.343938465delG||||||	0|0	0|0	1|1	1|1
chr7H	344444911	.	C	T	394	PASS	DP=78;VDB=0.114156;RPB=0.827607;MQB=1.08945e-08;BQB=0.732993;MQSB=0.924817;SGB=19.137;MQ0F=0.0;DPR=49,21;AD=49,21;ICB=0.104167;HOB=0.444444;AC=4;AN=12;DP4=41,8,18,3;MQ=48;	T|intergenic_region|MODIFIER|HORVU7Hr1G066800-HORVU7Hr1G066830|HORVU7Hr1G066800-HORVU7Hr1G066830|intergenic_region|HORVU7Hr1G066800-HORVU7Hr1G066830|||n.344444911C>T||||||	0|0	0|0	1|1	1|1
chr7H	344447863	.	C	T	452	PASS	DP=269;VDB=0.0871249;RPB=0.212154;MQB=8.3226e-34;BQB=0.970382;MQSB=0.988849;SGB=97.0519;MQ0F=0.0;DPR=162,92;AD=162,92;ICB=0.104167;HOB=0.444444;AC=4;AN=12;DP4=75,87,44,48;MQ=47;	T|intergenic_region|MODIFIER|HORVU7Hr1G066800-HORVU7Hr1G066830|HORVU7Hr1G066800-HORVU7Hr1G066830|intergenic_region|HORVU7Hr1G066800-HORVU7Hr1G066830|||n.344447863C>T||||||	0|0	0|0	1|1	1|1
chr7H	344448439	.	GACAACAACAACA	GACAACAACA	452	PASS	INDEL;IDV=25;IMF=0.862069;DP=239;VDB=3.66227e-10;MQSB=0.988007;SGB=33.5508;MQ0F=0.0;DPR=158,48;AD=158,48;ICB=0.104167;HOB=0.444444;AC=4;AN=12;DP4=109,49,29,19;MQ=49;	GACAACAACA|intergenic_region|MODIFIER|HORVU7Hr1G066800-HORVU7Hr1G066830|HORVU7Hr1G066800-HORVU7Hr1G066830|intergenic_region|HORVU7Hr1G066800-HORVU7Hr1G066830|||n.344448449_344448451delACA||||||	0|0	0|0	1|1	1|1
chr7H	346195336	.	C	T	377	PASS	DP=87;VDB=0.104747;RPB=0.0162817;MQB=9.71198e-05;BQB=0.525152;MQSB=0.568977;SGB=9.00628;MQ0F=0.0;DPR=63,17;AD=63,17;ICB=0.104167;HOB=0.444444;AC=4;AN=12;DP4=9,54,1,16;MQ=47;	T|downstream_gene_variant|MODIFIER|HORVU7Hr1G066930|HORVU7Hr1G066930|transcript|HORVU7Hr1G066930.5|protein_coding||c.*352C>T|||||2|,T|intergenic_region|MODIFIER|HORVU7Hr1G066930-HORVU7Hr1G066950|HORVU7Hr1G066930-HORVU7Hr1G066950|intergenic_region|HORVU7Hr1G066930-HORVU7Hr1G066950|||n.346195336C>T||||||	0|0	0|0	1|1	1|1
chr7H	347131787	.	G	A	452	PASS	DP=7177;VDB=0.031965;RPB=0.746462;MQB=0.0;BQB=9.59135e-06;MQSB=0.00860575;SGB=1247.36;MQ0F=0.0;DPR=4106,2091;AD=4106,2091;ICB=0.104167;HOB=0.444444;AC=4;AN=12;DP4=2057,2049,1083,1009;MQ=47;	A|synonymous_variant|LOW|HORVU7Hr1G067060|HORVU7Hr1G067060|transcript|HORVU7Hr1G067060.1|protein_coding|5|5|c.543G>A|p.Lys181Lys|734|995|543|627|181|208||	0|0	0|0	1|1	1|1
chr7H	347132104	.	C	G	452	PASS	DP=1172;VDB=0.0;RPB=0.356242;MQB=2.14935e-40;BQB=0.88694;MQSB=0.745384;SGB=218.346;MQ0F=0.0;DPR=724,372;AD=724,372;ICB=0.104167;HOB=0.444444;AC=4;AN=12;DP4=63,661,32,341;MQ=46;	G|downstream_gene_variant|MODIFIER|HORVU7Hr1G067060|HORVU7Hr1G067060|transcript|HORVU7Hr1G067060.1|protein_coding||c.*233C>G|||||56|,G|intergenic_region|MODIFIER|HORVU7Hr1G067060-HORVU7Hr1G067090|HORVU7Hr1G067060-HORVU7Hr1G067090|intergenic_region|HORVU7Hr1G067060-HORVU7Hr1G067090|||n.347132104C>G||||||	0|0	0|0	1|1	1|1
chr7H	348319583	.	G	T	452	PASS	DP=121;VDB=0.77317;RPB=0.165617;MQB=1.20618e-10;BQB=0.00420762;MQSB=0.109581;SGB=27.843;MQ0F=0.0;DPR=83,29;AD=83,29;ICB=0.104167;HOB=0.444444;AC=4;AN=12;DP4=36,47,7,22;MQ=48;	T|intergenic_region|MODIFIER|HORVU7Hr1G067110-HORVU7Hr1G067160|HORVU7Hr1G067110-HORVU7Hr1G067160|intergenic_region|HORVU7Hr1G067110-HORVU7Hr1G067160|||n.348319583G>T||||||	0|0	0|0	1|1	1|1
chr7H	350973971	.	G	C	322	PASS	DP=68;VDB=0.0177821;RPB=0.39425;MQB=1.71802e-07;BQB=0.536292;SGB=13.5792;MQ0F=0.0;DPR=48,16;AD=48,16;ICB=0.104167;HOB=0.444444;AC=4;AN=12;DP4=48,0,16,0;MQ=48;	C|upstream_gene_variant|MODIFIER|HORVU7Hr1G067280|HORVU7Hr1G067280|transcript|HORVU7Hr1G067280.1|protein_coding||c.-45G>C|||||45|WARNING_TRANSCRIPT_NO_START_CODON,C|intergenic_region|MODIFIER|HORVU7Hr1G067270-HORVU7Hr1G067280|HORVU7Hr1G067270-HORVU7Hr1G067280|intergenic_region|HORVU7Hr1G067270-HORVU7Hr1G067280|||n.350973971G>C||||||	0|0	0|0	1|1	1|1
chr7H	351890159	.	T	C	452	PASS	DP=163;VDB=0.319932;RPB=0.999438;MQB=1.68463e-14;BQB=0.995605;MQSB=0.987825;SGB=35.5328;MQ0F=0.0;DPR=112,36;AD=112,36;ICB=0.104167;HOB=0.444444;AC=4;AN=12;DP4=74,38,27,9;MQ=48;	C|upstream_gene_variant|MODIFIER|HORVU7Hr1G067480|HORVU7Hr1G067480|transcript|HORVU7Hr1G067480.21|protein_coding||c.-1523T>C|||||1523|WARNING_TRANSCRIPT_NO_STOP_CODON,C|intergenic_region|MODIFIER|HORVU7Hr1G067470-HORVU7Hr1G067480|HORVU7Hr1G067470-HORVU7Hr1G067480|intergenic_region|HORVU7Hr1G067470-HORVU7Hr1G067480|||n.351890159T>C||||||	0|0	0|0	1|1	1|1
chr7H	352445010	.	T	C	452	PASS	DP=62;VDB=0.234292;RPB=0.989283;MQB=5.56299e-08;BQB=0.872195;MQSB=0.804197;SGB=15.7674;MQ0F=0.0;DPR=36,18;AD=36,18;ICB=0.104167;HOB=0.444444;AC=4;AN=12;DP4=16,20,6,12;MQ=47;	C|intergenic_region|MODIFIER|HORVU7Hr1G067520-HORVU7Hr1G067620|HORVU7Hr1G067520-HORVU7Hr1G067620|intergenic_region|HORVU7Hr1G067520-HORVU7Hr1G067620|||n.352445010T>C||||||	0|0	0|0	1|1	1|1
chr7H	354112494	.	A	C	452	PASS	DP=70;VDB=0.0558183;RPB=0.325588;MQB=5.70387e-08;BQB=1.0;MQSB=0.0797169;SGB=32.7776;MQ0F=0.0;DPR=37,32;AD=37,32;ICB=0.104167;HOB=0.444444;AC=4;AN=12;DP4=37,0,24,8;MQ=46;	C|upstream_gene_variant|MODIFIER|HORVU7Hr1G067620|HORVU7Hr1G067620|transcript|HORVU7Hr1G067620.1|protein_coding||c.-973T>G|||||446|,C|intergenic_region|MODIFIER|HORVU7Hr1G067620-HORVU7Hr1G067710|HORVU7Hr1G067620-HORVU7Hr1G067710|intergenic_region|HORVU7Hr1G067620-HORVU7Hr1G067710|||n.354112494A>C||||||	0|0	0|0	1|1	1|1
chr7H	356467441	.	G	A	452	PASS	DP=213;VDB=0.00231054;RPB=0.987956;MQB=1.56216e-15;BQB=0.985833;MQSB=0.704371;SGB=29.592;MQ0F=0.0;DPR=139,43;AD=139,43;ICB=0.104167;HOB=0.444444;AC=4;AN=12;DP4=47,92,15,28;MQ=48;	A|3_prime_UTR_variant|MODIFIER|HORVU7Hr1G067800|HORVU7Hr1G067800|transcript|HORVU7Hr1G067800.6|protein_coding|8|9|c.*364G>A|||||364|	0|0	0|0	1|1	1|1
chr7H	356467798	.	T	C	452	PASS	DP=101;VDB=0.0595231;RPB=0.860624;MQB=1.00395e-05;BQB=0.995911;MQSB=0.222124;SGB=10.5898;MQ0F=0.0;DPR=74,19;AD=74,19;ICB=0.104167;HOB=0.444444;AC=4;AN=12;DP4=25,49,7,12;MQ=47;	C|3_prime_UTR_variant|MODIFIER|HORVU7Hr1G067800|HORVU7Hr1G067800|transcript|HORVU7Hr1G067800.6|protein_coding|8|9|c.*721T>C|||||721|	0|0	0|0	1|1	1|1
chr7H	356470401	.	G	A	452	PASS	DP=90;VDB=0.542624;RPB=0.41888;MQB=1.56564e-09;BQB=0.845724;MQSB=0.761563;SGB=24.5513;MQ0F=0.0;DPR=49,26;AD=49,26;ICB=0.104167;HOB=0.444444;AC=4;AN=12;DP4=23,26,12,14;MQ=47;	A|3_prime_UTR_variant|MODIFIER|HORVU7Hr1G067800|HORVU7Hr1G067800|transcript|HORVU7Hr1G067800.6|protein_coding|9|9|c.*877G>A|||||3324|	0|0	0|0	1|1	1|1
chr7H	357545419	.	T	C	394	PASS	DP=88;VDB=0.576481;RPB=0.906028;MQB=6.31208e-07;BQB=0.97757;MQSB=0.451381;SGB=18.0239;MQ0F=0.0;DPR=54,20;AD=54,20;ICB=0.104167;HOB=0.444444;AC=4;AN=12;DP4=26,28,9,11;MQ=47;	C|missense_variant|MODERATE|HORVU7Hr1G067950|HORVU7Hr1G067950|transcript|HORVU7Hr1G067950.2|protein_coding|1|3|c.775A>G|p.Met259Val|1025|3598|775|3066|259|1021||	0|0	0|0	1|1	1|1
chr7H	360013356	.	CTTTTTTTT	CTTTTTTTTT	98	PASS	INDEL;IDV=18;IMF=0.818182;DP=130;VDB=0.0285244;MQSB=0.86723;SGB=-2.69688;MQ0F=0.0;DPR=51,28;AD=51,28;ICB=0.104167;HOB=0.444444;AC=4;AN=12;DP4=28,23,11,21;MQ=49;	CTTTTTTTTT|upstream_gene_variant|MODIFIER|HORVU7Hr1G068230|HORVU7Hr1G068230|transcript|HORVU7Hr1G068230.7|protein_coding||c.-23796_-23795insA|||||1932|,CTTTTTTTTT|intergenic_region|MODIFIER|HORVU7Hr1G068230-HORVU7Hr1G068310|HORVU7Hr1G068230-HORVU7Hr1G068310|intergenic_region|HORVU7Hr1G068230-HORVU7Hr1G068310|||n.360013364_360013365insT||||||	0|0	0|0	1|1	1|1
chr7H	360013442	.	A	G	452	PASS	DP=79;VDB=0.844488;RPB=0.596018;MQB=2.69991e-09;BQB=0.710168;MQSB=0.0999978;SGB=23.4494;MQ0F=0.0;DPR=45,25;AD=45,25;ICB=0.104167;HOB=0.444444;AC=4;AN=12;DP4=29,16,10,15;MQ=47;	G|upstream_gene_variant|MODIFIER|HORVU7Hr1G068230|HORVU7Hr1G068230|transcript|HORVU7Hr1G068230.7|protein_coding||c.-23873T>C|||||2009|,G|intergenic_region|MODIFIER|HORVU7Hr1G068230-HORVU7Hr1G068310|HORVU7Hr1G068230-HORVU7Hr1G068310|intergenic_region|HORVU7Hr1G068230-HORVU7Hr1G068310|||n.360013442A>G||||||	0|0	0|0	1|1	1|1
chr7H	363316161	.	T	C	452	PASS	DP=7087;VDB=0.594329;RPB=0.000161901;MQB=0.0;BQB=0.943892;MQSB=0.253699;SGB=-881.393;MQ0F=0.0;DPR=4117,2179;AD=4117,2179;ICB=0.104167;HOB=0.444444;AC=4;AN=12;DP4=2774,1343,1532,647;MQ=47;	C|5_prime_UTR_variant|MODIFIER|HORVU7Hr1G068630|HORVU7Hr1G068630|transcript|HORVU7Hr1G068630.1|protein_coding|5|11|c.-521T>C|||||1261|	0|0	0|0	1|1	1|1
chr7H	363317560	.	A	G	360	PASS	DP=49;VDB=0.385941;RPB=0.44403;MQB=1.25678e-06;BQB=0.978495;MQSB=0.866822;SGB=16.2768;MQ0F=0.0;DPR=27,18;AD=27,18;ICB=0.104167;HOB=0.444444;AC=4;AN=12;DP4=14,13,10,8;MQ=47;	G|intron_variant|MODIFIER|HORVU7Hr1G068630|HORVU7Hr1G068630|transcript|HORVU7Hr1G068630.1|protein_coding|8|10|c.114?>G||||||	0|0	0|0	1|1	1|1
chr7H	363318249	.	G	A	452	PASS	DP=5994;VDB=0.991947;RPB=0.105464;MQB=0.0;BQB=0.353362;MQSB=0.849436;SGB=-673.876;MQ0F=0.0;DPR=3693,1662;AD=3693,1662;ICB=0.104167;HOB=0.444444;AC=4;AN=12;DP4=1796,1897,876,786;MQ=47;	A|synonymous_variant|LOW|HORVU7Hr1G068630|HORVU7Hr1G068630|transcript|HORVU7Hr1G068630.1|protein_coding|10|11|c.246G>A|p.Ser82Ser|2311|2935|246|567|82|188||	0|0	0|0	1|1	1|1
chr7H	364109817	.	G	C	452	PASS	DP=393;VDB=0.0910643;RPB=0.708879;MQB=4.55887e-23;BQB=0.467959;MQSB=0.786001;SGB=33.5508;MQ0F=0.0;DPR=301,48;AD=301,48;ICB=0.104167;HOB=0.444444;AC=4;AN=12;DP4=152,149,22,26;MQ=48;	C|intergenic_region|MODIFIER|HORVU7Hr1G068630-HORVU7Hr1G068820|HORVU7Hr1G068630-HORVU7Hr1G068820|intergenic_region|HORVU7Hr1G068630-HORVU7Hr1G068820|||n.364109817G>C||||||	0|0	0|0	1|1	1|1
chr7H	366101231	.	A	C	452	PASS	DP=353;VDB=1.40127e-07;RPB=0.18338;MQB=2.85747e-38;BQB=0.961898;MQSB=0.999044;SGB=132.207;MQ0F=0.0;DPR=186,124;AD=186,124;ICB=0.104167;HOB=0.444444;AC=4;AN=12;DP4=97,89,56,68;MQ=47;	C|synonymous_variant|LOW|HORVU7Hr1G068990|HORVU7Hr1G068990|transcript|HORVU7Hr1G068990.2|protein_coding|9|12|c.1044T>G|p.Thr348Thr|1046|2320|1044|2025|348|674||WARNING_TRANSCRIPT_NO_START_CODON	0|0	0|0	1|1	1|1
chr7H	367195045	.	CCCTCCTCCTC	CCCTCCTC	452	PASS	INDEL;IDV=36;IMF=0.9;DP=357;VDB=8.31339e-23;MQSB=0.471816;SGB=41.4684;MQ0F=0.0;DPR=197,58;AD=197,58;ICB=0.104167;HOB=0.444444;AC=4;AN=12;DP4=66,131,18,40;MQ=49;	CCCTCCTC|5_prime_UTR_variant|MODIFIER|HORVU7Hr1G069070|HORVU7Hr1G069070|transcript|HORVU7Hr1G069070.2|protein_coding|1|9|c.-20_-18delCTC|||||18|	0|0	0|0	1|1	1|1
chr7H	368760776	.	G	A	324	PASS	DP=53;VDB=0.399491;RPB=0.55324;MQB=3.49933e-05;BQB=0.991164;MQSB=0.890666;SGB=9.28833;MQ0F=0.0;DPR=39,12;AD=39,12;ICB=0.104167;HOB=0.444444;AC=4;AN=12;DP4=21,18,6,6;MQ=48;	A|intergenic_region|MODIFIER|HORVU7Hr1G069090-HORVU7Hr1G069230|HORVU7Hr1G069090-HORVU7Hr1G069230|intergenic_region|HORVU7Hr1G069090-HORVU7Hr1G069230|||n.368760776G>A||||||	0|0	0|0	1|1	1|1
chr7H	368760912	.	T	C	334	PASS	DP=93;VDB=0.78249;RPB=0.420121;MQB=4.02281e-06;BQB=0.560378;MQSB=1.0;SGB=4.25581;MQ0F=0.0;DPR=68,11;AD=68,11;ICB=0.104167;HOB=0.444444;AC=4;AN=12;DP4=34,34,6,5;MQ=48;	C|intergenic_region|MODIFIER|HORVU7Hr1G069090-HORVU7Hr1G069230|HORVU7Hr1G069090-HORVU7Hr1G069230|intergenic_region|HORVU7Hr1G069090-HORVU7Hr1G069230|||n.368760912T>C||||||	0|0	0|0	1|1	1|1
chr7H	368771039	.	C	T	452	PASS	DP=1132;VDB=0.0;RPB=0.0708374;MQB=0.0;BQB=0.999795;MQSB=0.428876;SGB=185.422;MQ0F=0.0;DPR=756,317;AD=756,317;ICB=0.104167;HOB=0.444444;AC=4;AN=12;DP4=600,156,246,72;MQ=47;	T|stop_gained|HIGH|HORVU7Hr1G069230|HORVU7Hr1G069230|transcript|HORVU7Hr1G069230.2|protein_coding|5|5|c.1229G>A|p.Trp410*|1378|2156|1229|1778|410|591||WARNING_TRANSCRIPT_MULTIPLE_STOP_CODONS	0|0	0|0	1|1	1|1
chr7H	368771799	.	T	C	361	PASS	DP=49;VDB=0.274834;RPB=0.818731;MQB=0.00673795;BQB=0.731616;MQSB=0.998861;SGB=9.20601;MQ0F=0.0;DPR=32,12;AD=32,12;ICB=0.104167;HOB=0.444444;AC=4;AN=12;DP4=15,17,3,9;MQ=46;	C|intron_variant|MODIFIER|HORVU7Hr1G069230|HORVU7Hr1G069230|transcript|HORVU7Hr1G069230.2|protein_coding|4|4|c.727?>G||||||WARNING_TRANSCRIPT_MULTIPLE_STOP_CODONS	0|0	0|0	1|1	1|1
chr7H	368771971	.	G	A	452	PASS	DP=3999;VDB=0.995418;RPB=0.0139078;MQB=0.0;BQB=0.118737;MQSB=0.00663747;SGB=704.419;MQ0F=0.0;DPR=2274,1185;AD=2274,1185;ICB=0.104167;HOB=0.444444;AC=4;AN=12;DP4=1199,1075,612,573;MQ=47;	A|synonymous_variant|LOW|HORVU7Hr1G069230|HORVU7Hr1G069230|transcript|HORVU7Hr1G069230.2|protein_coding|4|5|c.592C>T|p.Leu198Leu|741|2156|592|1778|198|591||WARNING_TRANSCRIPT_MULTIPLE_STOP_CODONS	0|0	0|0	1|1	1|1
chr7H	368892016	.	C	T	407	PASS	DP=115;VDB=0.0895451;RPB=0.409348;MQB=1.92566e-08;BQB=0.719015;MQSB=0.949806;SGB=10.5898;MQ0F=0.0;DPR=83,19;AD=83,19;ICB=0.104167;HOB=0.444444;AC=4;AN=12;DP4=55,28,15,4;MQ=48;	T|intergenic_region|MODIFIER|HORVU7Hr1G069230-HORVU7Hr1G069280|HORVU7Hr1G069230-HORVU7Hr1G069280|intergenic_region|HORVU7Hr1G069230-HORVU7Hr1G069280|||n.368892016C>T||||||	0|0	0|0	1|1	1|1
chr7H	368892913	.	G	T	381	PASS	DP=78;VDB=0.597163;RPB=0.577364;MQB=1.36094e-07;BQB=0.974005;MQSB=0.924684;SGB=7.42276;MQ0F=0.0;DPR=51,15;AD=51,15;ICB=0.104167;HOB=0.444444;AC=4;AN=12;DP4=9,42,2,13;MQ=48;	T|intergenic_region|MODIFIER|HORVU7Hr1G069230-HORVU7Hr1G069280|HORVU7Hr1G069230-HORVU7Hr1G069280|intergenic_region|HORVU7Hr1G069230-HORVU7Hr1G069280|||n.368892913G>T||||||	0|0	0|0	1|1	1|1
chr7H	370670803	.	C	G	263	PASS	DP=36;VDB=0.84962;RPB=0.91688;MQB=3.04325e-05;BQB=0.996161;MQSB=0.518519;SGB=5.1416;MQ0F=0.0;DPR=16,12;AD=16,12;ICB=0.104167;HOB=0.444444;AC=4;AN=12;DP4=14,2,13,0;MQ=47;	G|intron_variant|MODIFIER|HORVU7Hr1G069460|HORVU7Hr1G069460|transcript|HORVU7Hr1G069460.4|protein_coding|6|6|c.785-501C>G||||||WARNING_TRANSCRIPT_NO_START_CODON	0|0	0|0	1|1	1|1
chr7H	372119597	.	T	G	452	PASS	DP=142;VDB=0.00478712;RPB=0.875011;MQB=4.7632e-10;BQB=0.972993;MQSB=0.561843;SGB=14.5486;MQ0F=0.0;DPR=97,24;AD=97,24;ICB=0.104167;HOB=0.444444;AC=4;AN=12;DP4=41,56,9,15;MQ=48;	G|intergenic_region|MODIFIER|HORVU7Hr1G069500-HORVU7Hr1G069520|HORVU7Hr1G069500-HORVU7Hr1G069520|intergenic_region|HORVU7Hr1G069500-HORVU7Hr1G069520|||n.372119597T>G||||||	0|0	0|0	1|1	1|1
chr7H	372120150	.	C	T	452	PASS	DP=177;VDB=1.49863e-06;RPB=0.0559435;MQB=3.01066e-15;BQB=1.0;MQSB=0.386961;SGB=22.4662;MQ0F=0.0;DPR=137,34;AD=137,34;ICB=0.104167;HOB=0.444444;AC=4;AN=12;DP4=78,59,19,15;MQ=48;	T|intergenic_region|MODIFIER|HORVU7Hr1G069500-HORVU7Hr1G069520|HORVU7Hr1G069500-HORVU7Hr1G069520|intergenic_region|HORVU7Hr1G069500-HORVU7Hr1G069520|||n.372120150C>T||||||	0|0	0|0	1|1	1|1
chr7H	372120201	.	C	T	372	PASS	DP=133;VDB=0.00265729;RPB=0.125455;MQB=3.94384e-08;BQB=0.97278;MQSB=0.57032;SGB=7.42277;MQ0F=0.0;DPR=97,15;AD=97,15;ICB=0.104167;HOB=0.444444;AC=4;AN=12;DP4=48,49,6,9;MQ=48;	T|intergenic_region|MODIFIER|HORVU7Hr1G069500-HORVU7Hr1G069520|HORVU7Hr1G069500-HORVU7Hr1G069520|intergenic_region|HORVU7Hr1G069500-HORVU7Hr1G069520|||n.372120201C>T||||||	0|0	0|0	1|1	1|1
chr7H	372122036	.	T	C	452	PASS	DP=119;VDB=0.172038;RPB=0.996208;MQB=1.12032e-09;BQB=1.0;MQSB=0.683624;SGB=12.9651;MQ0F=0.0;DPR=74,22;AD=74,22;ICB=0.104167;HOB=0.444444;AC=4;AN=12;DP4=40,34,9,13;MQ=48;	C|intergenic_region|MODIFIER|HORVU7Hr1G069500-HORVU7Hr1G069520|HORVU7Hr1G069500-HORVU7Hr1G069520|intergenic_region|HORVU7Hr1G069500-HORVU7Hr1G069520|||n.372122036T>C||||||	0|0	0|0	1|1	1|1
chr7H	372161202	.	A	C	302	PASS	DP=19;VDB=0.365915;RPB=0.667136;MQB=0.00385331;BQB=1.0;MQSB=0.9986;SGB=3.90512;MQ0F=0.0;DPR=7,9;AD=7,9;ICB=0.117361;HOB=0.48;AC=4;AN=10;DP4=4,3,5,4;MQ=46;	C|intron_variant|MODIFIER|HORVU7Hr1G069520|HORVU7Hr1G069520|transcript|HORVU7Hr1G069520.2|protein_coding|8|8|c.795-501A>C||||||WARNING_TRANSCRIPT_NO_START_CODON	0|0	0|0	1|1	1|1
chr7H	373338384	.	G	C	452	PASS	DP=330;VDB=0.01713;RPB=0.554106;MQB=8.85542e-27;BQB=0.956315;MQSB=0.20635;SGB=75.0798;MQ0F=0.0;DPR=208,72;AD=208,72;ICB=0.104167;HOB=0.444444;AC=4;AN=12;DP4=113,95,33,39;MQ=48;	C|missense_variant|MODERATE|HORVU7Hr1G069660|HORVU7Hr1G069660|transcript|HORVU7Hr1G069660.4|protein_coding|10|12|c.3602G>C|p.Ser1201Thr|3602|5394|3602|5394|1201|1797||WARNING_TRANSCRIPT_NO_START_CODON	0|0	0|0	1|1	1|1
chr7H	374051392	.	C	T	434	PASS	DP=31;VDB=0.228785;RPB=0.973621;MQB=0.00131808;BQB=0.860025;MQSB=0.977529;SGB=13.2043;MQ0F=0.0;DPR=7,19;AD=7,19;ICB=0.166667;HOB=0.5;AC=4;AN=8;DP4=6,1,16,3;MQ=45;	T|3_prime_UTR_variant|MODIFIER|HORVU7Hr1G069710|HORVU7Hr1G069710|transcript|HORVU7Hr1G069710.6|protein_coding|10|10|c.*1358G>A|||||1358|	0|0	0|0	1|1	1|1
chr7H	374052578	.	G	A	452	PASS	DP=1307;VDB=2.32653e-06;RPB=1.93183e-07;MQB=0.0;BQB=1.72484e-07;MQSB=0.999021;SGB=306.887;MQ0F=0.0;DPR=845,283;AD=845,283;ICB=0.104167;HOB=0.444444;AC=4;AN=12;DP4=712,133,216,67;MQ=47;	A|3_prime_UTR_variant|MODIFIER|HORVU7Hr1G069710|HORVU7Hr1G069710|transcript|HORVU7Hr1G069710.6|protein_coding|10|10|c.*172C>T|||||172|	0|0	0|0	1|1	1|1
chr7H	375838142	.	A	C	280	PASS	DP=33;VDB=0.0487163;RPB=0.949729;MQB=0.0057538;BQB=0.909373;MQSB=0.590992;SGB=6.5096;MQ0F=0.0;DPR=19,10;AD=19,10;ICB=0.104167;HOB=0.444444;AC=4;AN=12;DP4=10,9,5,5;MQ=47;	C|3_prime_UTR_variant|MODIFIER|HORVU7Hr1G069840|HORVU7Hr1G069840|transcript|HORVU7Hr1G069840.1|protein_coding|6|7|c.*59T>G|||||59|	0|0	0|0	1|1	1|1
chr7H	375838675	.	G	A	452	PASS	DP=237;VDB=0.008515;RPB=0.627202;MQB=1.51212e-21;BQB=1.0;MQSB=0.982544;SGB=27.987;MQ0F=0.0;DPR=150,55;AD=150,55;ICB=0.104167;HOB=0.444444;AC=4;AN=12;DP4=117,33,40,15;MQ=48;	A|synonymous_variant|LOW|HORVU7Hr1G069840|HORVU7Hr1G069840|transcript|HORVU7Hr1G069840.1|protein_coding|6|7|c.2349C>T|p.Asn783Asn|2491|3882|2349|2823|783|940||	0|0	0|0	1|1	1|1
chr7H	375838781	.	A	G	285	PASS	DP=25;VDB=0.949206;RPB=0.934533;MQB=0.000246613;BQB=0.397295;MQSB=0.976609;SGB=5.96236;MQ0F=0.0;DPR=16,9;AD=16,9;ICB=0.104167;HOB=0.444444;AC=4;AN=12;DP4=8,8,5,4;MQ=47;	G|intron_variant|MODIFIER|HORVU7Hr1G069840|HORVU7Hr1G069840|transcript|HORVU7Hr1G069840.1|protein_coding|5|6|c.2305-62T>C||||||	0|0	0|0	1|1	1|1
chr7H	375841372	.	C	T	452	PASS	DP=200;VDB=2.75325e-08;RPB=0.00338989;MQB=8.11694e-05;BQB=0.938931;MQSB=0.410113;SGB=9.00628;MQ0F=0.0;DPR=164,17;AD=164,17;ICB=0.104167;HOB=0.444444;AC=4;AN=12;DP4=110,54,5,12;MQ=47;	T|missense_variant|MODERATE|HORVU7Hr1G069840|HORVU7Hr1G069840|transcript|HORVU7Hr1G069840.1|protein_coding|4|7|c.808G>A|p.Val270Ile|950|3882|808|2823|270|940||	0|0	0|0	1|1	1|1
chr7H	375843900	.	C	T	452	PASS	DP=251;VDB=0.20761;RPB=0.668555;MQB=1.26983e-24;BQB=0.987448;MQSB=0.377235;SGB=75.0798;MQ0F=0.0;DPR=152,72;AD=152,72;ICB=0.104167;HOB=0.444444;AC=4;AN=12;DP4=66,86,37,35;MQ=47;	T|missense_variant|MODERATE|HORVU7Hr1G069840|HORVU7Hr1G069840|transcript|HORVU7Hr1G069840.1|protein_coding|3|7|c.710G>A|p.Arg237Gln|852|3882|710|2823|237|940||	0|0	0|0	1|1	1|1
chr7H	376110050	.	T	C	452	PASS	DP=335;VDB=0.0236345;RPB=0.659468;MQB=4.44966e-33;BQB=0.996735;MQSB=0.999676;SGB=45.9454;MQ0F=0.0;DPR=223,85;AD=223,85;ICB=0.104167;HOB=0.444444;AC=4;AN=12;DP4=52,171,16,69;MQ=48;	C|intergenic_region|MODIFIER|HORVU7Hr1G069880-HORVU7Hr1G069930|HORVU7Hr1G069880-HORVU7Hr1G069930|intergenic_region|HORVU7Hr1G069880-HORVU7Hr1G069930|||n.376110050T>C||||||	0|0	0|0	1|1	1|1
chr7H	376111780	.	A	G	452	PASS	DP=358;VDB=1.44401e-07;RPB=0.833971;MQB=1.28825e-29;BQB=0.99819;MQSB=0.999516;SGB=54.1366;MQ0F=0.0;DPR=246,74;AD=246,74;ICB=0.104167;HOB=0.444444;AC=4;AN=12;DP4=111,135,27,47;MQ=48;	G|intergenic_region|MODIFIER|HORVU7Hr1G069880-HORVU7Hr1G069930|HORVU7Hr1G069880-HORVU7Hr1G069930|intergenic_region|HORVU7Hr1G069880-HORVU7Hr1G069930|||n.376111780A>G||||||	0|0	0|0	1|1	1|1
chr7H	376111844	.	A	C	373	PASS	DP=276;VDB=0.967053;RPB=0.695765;MQB=0.000652385;BQB=0.0520934;MQSB=0.785442;SGB=8.21452;MQ0F=0.0;DPR=225,16;AD=225,16;ICB=0.104167;HOB=0.444444;AC=4;AN=12;DP4=159,66,6,10;MQ=47;	C|intergenic_region|MODIFIER|HORVU7Hr1G069880-HORVU7Hr1G069930|HORVU7Hr1G069880-HORVU7Hr1G069930|intergenic_region|HORVU7Hr1G069880-HORVU7Hr1G069930|||n.376111844A>C||||||	0|0	0|0	1|1	1|1
chr7H	376111874	.	A	G	452	PASS	DP=312;VDB=5.95859e-06;RPB=1.98302e-10;MQB=2.36339e-06;BQB=0.976113;MQSB=0.919598;SGB=17.7156;MQ0F=0.0;DPR=236,28;AD=236,28;ICB=0.104167;HOB=0.444444;AC=4;AN=12;DP4=144,92,14,14;MQ=46;	G|intergenic_region|MODIFIER|HORVU7Hr1G069880-HORVU7Hr1G069930|HORVU7Hr1G069880-HORVU7Hr1G069930|intergenic_region|HORVU7Hr1G069880-HORVU7Hr1G069930|||n.376111874A>G||||||	0|0	0|0	1|1	1|1
chr7H	378155095	.	C	T	415	PASS	DP=58;VDB=0.0729595;RPB=0.977548;MQB=6.52955e-07;BQB=0.936796;MQSB=0.830986;SGB=13.5938;MQ0F=0.0;DPR=39,16;AD=39,16;ICB=0.104167;HOB=0.444444;AC=4;AN=12;DP4=18,21,7,9;MQ=48;	T|intergenic_region|MODIFIER|HORVU7Hr1G069940-HORVU7Hr1G070010|HORVU7Hr1G069940-HORVU7Hr1G070010|intergenic_region|HORVU7Hr1G069940-HORVU7Hr1G070010|||n.378155095C>T||||||	0|0	0|0	1|1	1|1
chr7H	378385133	.	G	T	452	PASS	DP=855;VDB=0.00020156;RPB=0.458845;MQB=0.0;BQB=0.710758;MQSB=0.337635;SGB=256.351;MQ0F=0.0;DPR=569,237;AD=569,237;ICB=0.104167;HOB=0.444444;AC=4;AN=12;DP4=525,44,222,15;MQ=47;	T|downstream_gene_variant|MODIFIER|HORVU7Hr1G070010|HORVU7Hr1G070010|transcript|HORVU7Hr1G070010.7|protein_coding||c.*2829C>A|||||2203|,T|intergenic_region|MODIFIER|HORVU7Hr1G069940-HORVU7Hr1G070010|HORVU7Hr1G069940-HORVU7Hr1G070010|intergenic_region|HORVU7Hr1G069940-HORVU7Hr1G070010|||n.378385133G>T||||||	0|0	0|0	1|1	1|1
chr7H	378385766	.	A	G	452	PASS	DP=2195;VDB=4.05089e-05;RPB=0.0031928;MQB=0.0;BQB=0.0550179;MQSB=0.941655;SGB=607.907;MQ0F=0.0;DPR=1351,557;AD=1351,557;ICB=0.104167;HOB=0.444444;AC=4;AN=12;DP4=959,392,356,201;MQ=47;	G|downstream_gene_variant|MODIFIER|HORVU7Hr1G070010|HORVU7Hr1G070010|transcript|HORVU7Hr1G070010.7|protein_coding||c.*2196T>C|||||1570|,G|intergenic_region|MODIFIER|HORVU7Hr1G069940-HORVU7Hr1G070010|HORVU7Hr1G069940-HORVU7Hr1G070010|intergenic_region|HORVU7Hr1G069940-HORVU7Hr1G070010|||n.378385766A>G||||||	0|0	0|0	1|1	1|1
chr7H	378386503	.	C	T	452	PASS	DP=1285;VDB=0.177995;RPB=0.335946;MQB=0.0;BQB=0.00340581;MQSB=0.154191;SGB=384.888;MQ0F=0.0;DPR=823,354;AD=823,354;ICB=0.104167;HOB=0.444444;AC=4;AN=12;DP4=410,413,171,183;MQ=47;	T|downstream_gene_variant|MODIFIER|HORVU7Hr1G070010|HORVU7Hr1G070010|transcript|HORVU7Hr1G070010.7|protein_coding||c.*1459G>A|||||833|,T|intergenic_region|MODIFIER|HORVU7Hr1G069940-HORVU7Hr1G070010|HORVU7Hr1G069940-HORVU7Hr1G070010|intergenic_region|HORVU7Hr1G069940-HORVU7Hr1G070010|||n.378386503C>T||||||	0|0	0|0	1|1	1|1
chr7H	378387934	.	A	G	266	PASS	DP=22;VDB=0.215477;RPB=0.491386;MQB=0.00167033;BQB=0.924089;MQSB=0.942222;SGB=5.46704;MQ0F=0.0;DPR=9,9;AD=9,9;ICB=0.104167;HOB=0.444444;AC=4;AN=12;DP4=3,6,2,7;MQ=47;	G|3_prime_UTR_variant|MODIFIER|HORVU7Hr1G070010|HORVU7Hr1G070010|transcript|HORVU7Hr1G070010.7|protein_coding|3|3|c.*28T>C|||||28|	0|0	0|0	1|1	1|1
chr7H	378390528	.	C	T	452	PASS	DP=1483;VDB=6.78413e-06;RPB=0.748454;MQB=0.0;BQB=0.569538;MQSB=0.018661;SGB=427.734;MQ0F=0.0;DPR=982,393;AD=982,393;ICB=0.104167;HOB=0.444444;AC=4;AN=12;DP4=668,314,276,117;MQ=47;	T|5_prime_UTR_variant|MODIFIER|HORVU7Hr1G070010|HORVU7Hr1G070010|transcript|HORVU7Hr1G070010.7|protein_coding|3|3|c.-1856G>A|||||1856|	0|0	0|0	1|1	1|1
chr7H	378390811	.	G	T	452	PASS	DP=1715;VDB=2.04087e-19;RPB=0.887546;MQB=0.0;BQB=0.833955;MQSB=0.0226665;SGB=340.463;MQ0F=0.0;DPR=1029,575;AD=1029,575;ICB=0.104167;HOB=0.444444;AC=4;AN=12;DP4=453,576,282,295;MQ=47;	T|5_prime_UTR_variant|MODIFIER|HORVU7Hr1G070010|HORVU7Hr1G070010|transcript|HORVU7Hr1G070010.7|protein_coding|2|3|c.-1919C>A|||||2139|	0|0	0|0	1|1	1|1
chr7H	378971041	.	A	G	435	PASS	DP=43;VDB=0.831558;RPB=0.922787;MQB=5.60737e-06;BQB=0.977402;MQSB=0.669782;SGB=12.6165;MQ0F=0.0;DPR=25,16;AD=25,16;ICB=0.104167;HOB=0.444444;AC=4;AN=12;DP4=12,13,4,12;MQ=47;	G|5_prime_UTR_variant|MODIFIER|HORVU7Hr1G070080|HORVU7Hr1G070080|transcript|HORVU7Hr1G070080.2|protein_coding|2|6|c.-29T>C|||||29|	0|0	0|0	1|1	1|1
chr7H	379434365	.	T	C	252	PASS	DP=47;VDB=0.00341848;RPB=0.0893673;MQB=1.10504e-05;BQB=0.963419;MQSB=1.0;SGB=3.46413;MQ0F=0.0;DPR=35,10;AD=35,10;ICB=0.104167;HOB=0.444444;AC=4;AN=12;DP4=34,1,10,0;MQ=48;	C|downstream_gene_variant|MODIFIER|HORVU7Hr1G070150|HORVU7Hr1G070150|transcript|HORVU7Hr1G070150.2|protein_coding||c.*3290A>G|||||3103|WARNING_TRANSCRIPT_INCOMPLETE,C|intron_variant|MODIFIER|HORVU7Hr1G070140|HORVU7Hr1G070140|transcript|HORVU7Hr1G070140.7|protein_coding|4|10|c.305-313A>G||||||WARNING_TRANSCRIPT_INCOMPLETE	0|0	0|0	1|1	1|1
chr7H	379434673	.	G	A	394	PASS	DP=96;VDB=0.494798;RPB=0.936989;MQB=6.16342e-08;BQB=0.972286;MQSB=0.748114;SGB=9.00628;MQ0F=0.0;DPR=73,17;AD=73,17;ICB=0.104167;HOB=0.444444;AC=4;AN=12;DP4=42,31,12,5;MQ=48;	A|downstream_gene_variant|MODIFIER|HORVU7Hr1G070150|HORVU7Hr1G070150|transcript|HORVU7Hr1G070150.2|protein_coding||c.*2982C>T|||||2795|WARNING_TRANSCRIPT_INCOMPLETE,A|intron_variant|MODIFIER|HORVU7Hr1G070140|HORVU7Hr1G070140|transcript|HORVU7Hr1G070140.7|protein_coding|4|10|c.305-621C>T||||||WARNING_TRANSCRIPT_INCOMPLETE	0|0	0|0	1|1	1|1
chr7H	379434830	.	A	G	431	PASS	DP=97;VDB=0.0981502;RPB=0.983047;MQB=2.96445e-09;BQB=0.998682;MQSB=0.989473;SGB=10.5898;MQ0F=0.0;DPR=68,19;AD=68,19;ICB=0.104167;HOB=0.444444;AC=4;AN=12;DP4=28,40,10,9;MQ=48;	G|downstream_gene_variant|MODIFIER|HORVU7Hr1G070150|HORVU7Hr1G070150|transcript|HORVU7Hr1G070150.2|protein_coding||c.*2825T>C|||||2638|WARNING_TRANSCRIPT_INCOMPLETE,G|intron_variant|MODIFIER|HORVU7Hr1G070140|HORVU7Hr1G070140|transcript|HORVU7Hr1G070140.7|protein_coding|4|10|c.304?>C||||||WARNING_TRANSCRIPT_INCOMPLETE	0|0	0|0	1|1	1|1
chr7H	379605317	.	C	T	442	PASS	DP=75;VDB=0.1882;RPB=0.346889;MQB=4.39594e-08;BQB=0.820031;MQSB=0.242503;SGB=19.0589;MQ0F=0.0;DPR=50,21;AD=50,21;ICB=0.104167;HOB=0.444444;AC=4;AN=12;DP4=30,20,18,3;MQ=47;	T|synonymous_variant|LOW|HORVU7Hr1G070170|HORVU7Hr1G070170|transcript|HORVU7Hr1G070170.1|protein_coding|2|3|c.240C>T|p.Asp80Asp|710|1835|240|1041|80|346||,T|upstream_gene_variant|MODIFIER|HORVU7Hr1G070180|HORVU7Hr1G070180|transcript|HORVU7Hr1G070180.2|protein_coding||c.-1713C>T|||||1711|WARNING_TRANSCRIPT_NO_START_CODON	0|0	0|0	1|1	1|1
chr7H	379606158	.	T	C	452	PASS	DP=120;VDB=0.289216;RPB=0.990033;MQB=5.31676e-14;BQB=0.7474;MQSB=0.815974;SGB=49.1917;MQ0F=0.0;DPR=57,51;AD=57,51;ICB=0.104167;HOB=0.444444;AC=4;AN=12;DP4=34,23,30,21;MQ=46;	C|synonymous_variant|LOW|HORVU7Hr1G070170|HORVU7Hr1G070170|transcript|HORVU7Hr1G070170.1|protein_coding|3|3|c.924T>C|p.Asn308Asn|1394|1835|924|1041|308|346||,C|upstream_gene_variant|MODIFIER|HORVU7Hr1G070180|HORVU7Hr1G070180|transcript|HORVU7Hr1G070180.2|protein_coding||c.-872T>C|||||870|WARNING_TRANSCRIPT_NO_START_CODON	0|0	0|0	1|1	1|1
chr7H	379881679	.	T	C	452	PASS	DP=670;VDB=0.532424;RPB=0.987752;MQB=0.0;BQB=0.993976;MQSB=0.465768;SGB=102.434;MQ0F=0.0;DPR=437,135;AD=437,135;ICB=0.104167;HOB=0.444444;AC=4;AN=12;DP4=269,168,85,50;MQ=48;	C|intergenic_region|MODIFIER|HORVU7Hr1G070190-HORVU7Hr1G070210|HORVU7Hr1G070190-HORVU7Hr1G070210|intergenic_region|HORVU7Hr1G070190-HORVU7Hr1G070210|||n.379881679T>C||||||	0|0	0|0	1|1	1|1
chr7H	379882658	.	G	A	452	PASS	DP=139;VDB=0.12529;RPB=0.952573;MQB=1.44843e-13;BQB=0.991514;MQSB=0.96682;SGB=38.8283;MQ0F=0.0;DPR=86,39;AD=86,39;ICB=0.104167;HOB=0.444444;AC=4;AN=12;DP4=51,35,21,18;MQ=47;	A|intergenic_region|MODIFIER|HORVU7Hr1G070190-HORVU7Hr1G070210|HORVU7Hr1G070190-HORVU7Hr1G070210|intergenic_region|HORVU7Hr1G070190-HORVU7Hr1G070210|||n.379882658G>A||||||	0|0	0|0	1|1	1|1
chr7H	379883363	.	T	C	452	PASS	DP=695;VDB=1.58549e-28;RPB=1.54373e-08;MQB=0.0;BQB=0.994093;MQSB=0.972211;SGB=-28.6484;MQ0F=0.0;DPR=507,108;AD=507,108;ICB=0.104167;HOB=0.444444;AC=4;AN=12;DP4=226,281,41,67;MQ=48;	C|intergenic_region|MODIFIER|HORVU7Hr1G070190-HORVU7Hr1G070210|HORVU7Hr1G070190-HORVU7Hr1G070210|intergenic_region|HORVU7Hr1G070190-HORVU7Hr1G070210|||n.379883363T>C||||||	0|0	0|0	1|1	1|1
chr7H	379883399	.	T	C	452	PASS	DP=620;VDB=0.000234156;RPB=7.62322e-05;MQB=4.67329e-35;BQB=0.326558;MQSB=0.75386;SGB=49.386;MQ0F=0.0;DPR=484,68;AD=484,68;ICB=0.104167;HOB=0.444444;AC=4;AN=12;DP4=249,235,34,34;MQ=48;	C|intergenic_region|MODIFIER|HORVU7Hr1G070190-HORVU7Hr1G070210|HORVU7Hr1G070190-HORVU7Hr1G070210|intergenic_region|HORVU7Hr1G070190-HORVU7Hr1G070210|||n.379883399T>C||||||	0|0	0|0	1|1	1|1
chr7H	379883477	.	CG	C	431	PASS	INDEL;IDV=12;IMF=0.157895;DP=263;VDB=0.0169905;MQSB=0.960749;SGB=12.1733;MQ0F=0.0;DPR=207,21;AD=207,21;ICB=0.104167;HOB=0.444444;AC=4;AN=12;DP4=124,83,15,6;MQ=47;	C|intergenic_region|MODIFIER|HORVU7Hr1G070190-HORVU7Hr1G070210|HORVU7Hr1G070190-HORVU7Hr1G070210|intergenic_region|HORVU7Hr1G070190-HORVU7Hr1G070210|||n.379883478delG||||||	0|0	0|0	1|1	1|1
chr7H	379883649	.	T	TC	248	PASS	INDEL;IDV=5;IMF=0.0793651;DP=156;VDB=6.69524e-08;MQSB=0.702619;SGB=2.67256;MQ0F=0.0;DPR=126,9;AD=126,9;ICB=0.104167;HOB=0.444444;AC=4;AN=12;DP4=42,84,3,6;MQ=49;	TC|intergenic_region|MODIFIER|HORVU7Hr1G070190-HORVU7Hr1G070210|HORVU7Hr1G070190-HORVU7Hr1G070210|intergenic_region|HORVU7Hr1G070190-HORVU7Hr1G070210|||n.379883649_379883650insC||||||	0|0	0|0	1|1	1|1
chr7H	379883937	.	G	A	452	PASS	DP=237;VDB=0.000837395;RPB=0.960407;MQB=6.64632e-13;BQB=0.832924;MQSB=0.480768;SGB=16.9239;MQ0F=0.0;DPR=180,27;AD=180,27;ICB=0.104167;HOB=0.444444;AC=4;AN=12;DP4=104,76,17,10;MQ=48;	A|intergenic_region|MODIFIER|HORVU7Hr1G070190-HORVU7Hr1G070210|HORVU7Hr1G070190-HORVU7Hr1G070210|intergenic_region|HORVU7Hr1G070190-HORVU7Hr1G070210|||n.379883937G>A||||||	0|0	0|0	1|1	1|1
chr7H	379884198	.	A	T	452	PASS	DP=186;VDB=0.00122278;RPB=0.314146;MQB=3.92283e-11;BQB=0.853524;MQSB=0.178312;SGB=16.1321;MQ0F=0.0;DPR=144,26;AD=144,26;ICB=0.104167;HOB=0.444444;AC=4;AN=12;DP4=82,62,18,8;MQ=48;	T|intergenic_region|MODIFIER|HORVU7Hr1G070190-HORVU7Hr1G070210|HORVU7Hr1G070190-HORVU7Hr1G070210|intergenic_region|HORVU7Hr1G070190-HORVU7Hr1G070210|||n.379884198A>T||||||	0|0	0|0	1|1	1|1
chr7H	379884277	.	G	A	452	PASS	DP=404;VDB=0.0671394;RPB=0.359709;MQB=2.20184e-20;BQB=0.729173;MQSB=0.507749;SGB=29.592;MQ0F=0.0;DPR=323,43;AD=323,43;ICB=0.104167;HOB=0.444444;AC=4;AN=12;DP4=164,159,23,20;MQ=48;	A|intergenic_region|MODIFIER|HORVU7Hr1G070190-HORVU7Hr1G070210|HORVU7Hr1G070190-HORVU7Hr1G070210|intergenic_region|HORVU7Hr1G070190-HORVU7Hr1G070210|||n.379884277G>A||||||	0|0	0|0	1|1	1|1
chr7H	379884562	.	A	G	452	PASS	DP=590;VDB=0.737696;RPB=0.749579;MQB=0.0;BQB=0.918936;MQSB=0.992886;SGB=91.3493;MQ0F=0.0;DPR=365,121;AD=365,121;ICB=0.104167;HOB=0.444444;AC=4;AN=12;DP4=232,133,67,54;MQ=48;	G|intergenic_region|MODIFIER|HORVU7Hr1G070190-HORVU7Hr1G070210|HORVU7Hr1G070190-HORVU7Hr1G070210|intergenic_region|HORVU7Hr1G070190-HORVU7Hr1G070210|||n.379884562A>G||||||	0|0	0|0	1|1	1|1
chr7H	379884752	.	C	A	452	PASS	DP=250;VDB=0.554161;RPB=0.981502;MQB=1.13516e-19;BQB=0.994983;MQSB=0.980046;SGB=35.9261;MQ0F=0.0;DPR=174,51;AD=174,51;ICB=0.104167;HOB=0.444444;AC=4;AN=12;DP4=90,84,20,31;MQ=48;	A|intergenic_region|MODIFIER|HORVU7Hr1G070190-HORVU7Hr1G070210|HORVU7Hr1G070190-HORVU7Hr1G070210|intergenic_region|HORVU7Hr1G070190-HORVU7Hr1G070210|||n.379884752C>A||||||	0|0	0|0	1|1	1|1
chr7H	379885764	.	T	G	377	PASS	DP=198;VDB=0.000393317;RPB=0.753583;MQB=3.69242e-13;BQB=0.982375;MQSB=0.969107;SGB=15.3404;MQ0F=0.0;DPR=151,25;AD=151,25;ICB=0.104167;HOB=0.444444;AC=4;AN=12;DP4=32,119,5,20;MQ=48;	G|intergenic_region|MODIFIER|HORVU7Hr1G070190-HORVU7Hr1G070210|HORVU7Hr1G070190-HORVU7Hr1G070210|intergenic_region|HORVU7Hr1G070190-HORVU7Hr1G070210|||n.379885764T>G||||||	0|0	0|0	1|1	1|1
chr7H	379885816	.	A	G	452	PASS	DP=198;VDB=0.0011358;RPB=0.161035;MQB=6.18085e-18;BQB=0.959433;MQSB=0.892295;SGB=24.0497;MQ0F=0.0;DPR=161,36;AD=161,36;ICB=0.104167;HOB=0.444444;AC=4;AN=12;DP4=42,119,6,30;MQ=48;	G|intergenic_region|MODIFIER|HORVU7Hr1G070190-HORVU7Hr1G070210|HORVU7Hr1G070190-HORVU7Hr1G070210|intergenic_region|HORVU7Hr1G070190-HORVU7Hr1G070210|||n.379885816A>G||||||	0|0	0|0	1|1	1|1
chr7H	380114224	.	A	G	452	PASS	DP=171;VDB=0.00297647;RPB=0.830534;MQB=1.26444e-11;BQB=0.752494;MQSB=0.972352;SGB=19.2992;MQ0F=0.0;DPR=110,30;AD=110,30;ICB=0.104167;HOB=0.444444;AC=4;AN=12;DP4=68,42,17,13;MQ=48;	G|3_prime_UTR_variant|MODIFIER|HORVU7Hr1G070210|HORVU7Hr1G070210|transcript|HORVU7Hr1G070210.14|protein_coding|4|4|c.*3036T>C|||||3124|WARNING_TRANSCRIPT_NO_START_CODON	0|0	0|0	1|1	1|1
chr7H	380114280	.	T	C	234	PASS	DP=122;VDB=0.0218697;RPB=0.657891;MQB=0.000212674;BQB=0.90293;MQSB=0.901796;SGB=1.8813;MQ0F=0.0;DPR=104,8;AD=104,8;ICB=0.104167;HOB=0.444444;AC=4;AN=12;DP4=42,62,1,7;MQ=49;	C|3_prime_UTR_variant|MODIFIER|HORVU7Hr1G070210|HORVU7Hr1G070210|transcript|HORVU7Hr1G070210.14|protein_coding|4|4|c.*2980A>G|||||3068|WARNING_TRANSCRIPT_NO_START_CODON	0|0	0|0	1|1	1|1
chr7H	380114471	.	G	A	306	PASS	DP=143;VDB=0.137402;RPB=0.648866;MQB=4.29972e-07;BQB=0.969059;MQSB=0.422703;SGB=5.83935;MQ0F=0.0;DPR=112,13;AD=112,13;ICB=0.104167;HOB=0.444444;AC=4;AN=12;DP4=65,47,11,2;MQ=49;	A|3_prime_UTR_variant|MODIFIER|HORVU7Hr1G070210|HORVU7Hr1G070210|transcript|HORVU7Hr1G070210.14|protein_coding|4|4|c.*2789C>T|||||2877|WARNING_TRANSCRIPT_NO_START_CODON	0|0	0|0	1|1	1|1
chr7H	380116013	.	C	A	453	PASS	DP=120;VDB=0.909619;RPB=0.999615;MQB=1.35198e-13;BQB=0.998648;MQSB=0.882012;SGB=28.9404;MQ0F=0.0;DPR=77,30;AD=77,30;ICB=0.104167;HOB=0.444444;AC=4;AN=12;DP4=45,32,14,16;MQ=48;	A|3_prime_UTR_variant|MODIFIER|HORVU7Hr1G070210|HORVU7Hr1G070210|transcript|HORVU7Hr1G070210.14|protein_coding|3|4|c.*1335G>T|||||1335|WARNING_TRANSCRIPT_NO_START_CODON	0|0	0|0	1|1	1|1
chr7H	380116402	.	G	A	452	PASS	DP=113;VDB=0.72972;RPB=0.927437;MQB=2.90851e-06;BQB=0.73984;MQSB=0.883636;SGB=37.7276;MQ0F=0.0;DPR=66,38;AD=66,38;ICB=0.104167;HOB=0.444444;AC=4;AN=12;DP4=40,26,18,20;MQ=46;	A|3_prime_UTR_variant|MODIFIER|HORVU7Hr1G070210|HORVU7Hr1G070210|transcript|HORVU7Hr1G070210.14|protein_coding|3|4|c.*946C>T|||||946|WARNING_TRANSCRIPT_NO_START_CODON	0|0	0|0	1|1	1|1
chr7H	380266093	.	T	A	452	PASS	DP=159;VDB=0.61946;RPB=0.89215;MQB=9.29481e-14;BQB=0.833918;MQSB=0.529835;SGB=22.4662;MQ0F=0.0;DPR=105,34;AD=105,34;ICB=0.104167;HOB=0.444444;AC=4;AN=12;DP4=58,47,19,15;MQ=48;	A|3_prime_UTR_variant|MODIFIER|HORVU7Hr1G070230|HORVU7Hr1G070230|transcript|HORVU7Hr1G070230.3|protein_coding|8|8|c.*291A>T|||||291|WARNING_TRANSCRIPT_MULTIPLE_STOP_CODONS	0|0	0|0	1|1	1|1
chr7H	380266811	.	T	C	452	PASS	DP=313;VDB=0.0914896;RPB=0.394114;MQB=2.78813e-26;BQB=1.0;MQSB=0.914467;SGB=43.0519;MQ0F=0.0;DPR=231,60;AD=231,60;ICB=0.104167;HOB=0.444444;AC=4;AN=12;DP4=120,111,27,33;MQ=48;	C|missense_variant|MODERATE|HORVU7Hr1G070230|HORVU7Hr1G070230|transcript|HORVU7Hr1G070230.3|protein_coding|7|8|c.284A>G|p.Asp95Gly|1677|2437|284|593|95|196||WARNING_TRANSCRIPT_MULTIPLE_STOP_CODONS	0|0	0|0	1|1	1|1
chr7H	380269284	.	TGGAGGAGGAGG	TGGAGGAGG	452	PASS	INDEL;IDV=9;IMF=0.9;DP=84;VDB=0.00283058;MQSB=0.876638;SGB=9.00628;MQ0F=0.0;DPR=59,17;AD=59,17;ICB=0.104167;HOB=0.444444;AC=4;AN=12;DP4=12,47,6,11;MQ=49;	TGGAGGAGG|5_prime_UTR_variant|MODIFIER|HORVU7Hr1G070230|HORVU7Hr1G070230|transcript|HORVU7Hr1G070230.3|protein_coding|1|8|c.-1183_-1181delCCT|||||1766|WARNING_TRANSCRIPT_MULTIPLE_STOP_CODONS	0|0	0|0	1|1	1|1
chr7H	380552206	.	G	A	311	PASS	DP=30;VDB=0.0467892;RPB=0.539898;MQB=0.000732718;BQB=0.995142;MQSB=0.753058;SGB=7.59721;MQ0F=0.0;DPR=16,11;AD=16,11;ICB=0.104167;HOB=0.444444;AC=4;AN=12;DP4=8,8,9,2;MQ=47;	A|upstream_gene_variant|MODIFIER|HORVU7Hr1G070270|HORVU7Hr1G070270|transcript|HORVU7Hr1G070270.15|protein_coding||c.-6077G>A|||||4000|,A|intergenic_region|MODIFIER|HORVU7Hr1G070230-HORVU7Hr1G070270|HORVU7Hr1G070230-HORVU7Hr1G070270|intergenic_region|HORVU7Hr1G070230-HORVU7Hr1G070270|||n.380552206G>A||||||	0|0	0|0	1|1	1|1
chr7H	380895487	.	A	G	452	PASS	DP=1339;VDB=0.998575;RPB=0.999438;MQB=0.0;BQB=0.233313;MQSB=0.243235;SGB=28.5627;MQ0F=0.0;DPR=754,349;AD=754,349;ICB=0.104167;HOB=0.444444;AC=4;AN=12;DP4=538,216,254,95;MQ=47;	G|3_prime_UTR_variant|MODIFIER|HORVU7Hr1G070330|HORVU7Hr1G070330|transcript|HORVU7Hr1G070330.3|protein_coding|7|7|c.*144T>C|||||144|	0|0	0|0	1|1	1|1
chr7H	380896687	.	G	T	442	PASS	DP=302;VDB=0.0850276;RPB=0.84392;MQB=8.27583e-39;BQB=0.999265;SGB=93.7567;MQ0F=0.0;DPR=208,89;AD=208,89;ICB=0.104167;HOB=0.444444;AC=4;AN=12;DP4=0,208,0,89;MQ=48;	T|synonymous_variant|LOW|HORVU7Hr1G070330|HORVU7Hr1G070330|transcript|HORVU7Hr1G070330.3|protein_coding|7|7|c.873C>A|p.Leu291Leu|1269|2498|873|1929|291|642||	0|0	0|0	1|1	1|1
chr7H	380904270	.	C	T	452	PASS	DP=1154;VDB=0.998218;RPB=0.0796562;MQB=0.0;BQB=1.0;MQSB=0.750272;SGB=175.844;MQ0F=0.0;DPR=704,302;AD=704,302;ICB=0.104167;HOB=0.444444;AC=4;AN=12;DP4=462,242,191,111;MQ=47;	T|missense_variant|MODERATE|HORVU7Hr1G070330|HORVU7Hr1G070330|transcript|HORVU7Hr1G070330.3|protein_coding|5|7|c.578G>A|p.Arg193Lys|974|2498|578|1929|193|642||	0|0	0|0	1|1	1|1
chr7H	380904504	.	A	G	452	PASS	DP=1334;VDB=0.996832;RPB=0.979826;MQB=0.0;BQB=0.999996;MQSB=0.372434;SGB=401.367;MQ0F=0.0;DPR=711,369;AD=711,369;ICB=0.104167;HOB=0.444444;AC=4;AN=12;DP4=482,229,260,109;MQ=47;	G|synonymous_variant|LOW|HORVU7Hr1G070330|HORVU7Hr1G070330|transcript|HORVU7Hr1G070330.3|protein_coding|4|7|c.432T>C|p.Ile144Ile|828|2498|432|1929|144|642||	0|0	0|0	1|1	1|1
chr7H	380905683	.	C	T	452	PASS	DP=706;VDB=0.0259478;RPB=0.110845;MQB=0.0;BQB=0.97039;MQSB=0.797165;SGB=134.54;MQ0F=0.0;DPR=451,232;AD=451,232;ICB=0.104167;HOB=0.444444;AC=4;AN=12;DP4=228,223,107,126;MQ=47;	T|missense_variant|MODERATE|HORVU7Hr1G070330|HORVU7Hr1G070330|transcript|HORVU7Hr1G070330.3|protein_coding|1|7|c.112G>A|p.Asp38Asn|508|2498|112|1929|38|642||	0|0	0|0	1|1	1|1
chr7H	382552079	.	G	C	452	PASS	DP=366;VDB=3.23236e-10;RPB=0.0644247;MQB=1.80585e-26;BQB=0.867669;MQSB=0.42516;SGB=75.0797;MQ0F=0.0;DPR=197,72;AD=197,72;ICB=0.104167;HOB=0.444444;AC=4;AN=12;DP4=182,15,69,3;MQ=47;	C|3_prime_UTR_variant|MODIFIER|HORVU7Hr1G070450|HORVU7Hr1G070450|transcript|HORVU7Hr1G070450.2|protein_coding|2|2|c.*110C>G|||||110|WARNING_TRANSCRIPT_MULTIPLE_STOP_CODONS	0|0	0|0	1|1	1|1
chr7H	382552341	.	G	T	452	PASS	DP=393;VDB=0.553293;RPB=0.523883;MQB=3.93578e-38;BQB=0.786967;MQSB=0.976869;SGB=97.0519;MQ0F=0.0;DPR=237,92;AD=237,92;ICB=0.104167;HOB=0.444444;AC=4;AN=12;DP4=132,105,46,46;MQ=48;	T|synonymous_variant|LOW|HORVU7Hr1G070450|HORVU7Hr1G070450|transcript|HORVU7Hr1G070450.2|protein_coding|2|2|c.939C>A|p.Pro313Pro|1253|1547|939|1091|313|362||WARNING_TRANSCRIPT_MULTIPLE_STOP_CODONS	0|0	0|0	1|1	1|1
chr7H	382557243	.	C	T	452	PASS	DP=150;VDB=0.151376;RPB=0.0146202;MQB=2.06075e-17;BQB=0.978781;MQSB=0.0193889;SGB=45.4177;MQ0F=0.0;DPR=83,45;AD=83,45;ICB=0.104167;HOB=0.444444;AC=4;AN=12;DP4=43,40,35,10;MQ=47;	T|missense_variant|MODERATE|HORVU7Hr1G070450|HORVU7Hr1G070450|transcript|HORVU7Hr1G070450.2|protein_coding|1|2|c.685G>A|p.Ala229Thr|999|1547|685|1091|229|362||WARNING_TRANSCRIPT_MULTIPLE_STOP_CODONS	0|0	0|0	1|1	1|1
chr7H	382557742	.	C	A	452	PASS	DP=219;VDB=0.0959151;RPB=0.96508;MQB=1.13757e-24;BQB=0.997499;MQSB=0.881715;SGB=80.5727;MQ0F=0.0;DPR=122,77;AD=122,77;ICB=0.104167;HOB=0.444444;AC=4;AN=12;DP4=51,71,32,45;MQ=47;	A|synonymous_variant|LOW|HORVU7Hr1G070450|HORVU7Hr1G070450|transcript|HORVU7Hr1G070450.2|protein_coding|1|2|c.186G>T|p.Pro62Pro|500|1547|186|1091|62|362||WARNING_TRANSCRIPT_MULTIPLE_STOP_CODONS	0|0	0|0	1|1	1|1
chr7H	383869917	.	G	A	347	PASS	DP=51;VDB=3.21425e-06;RPB=0.00151552;MQB=1.2853e-06;BQB=0.944874;MQSB=0.997622;SGB=13.6254;MQ0F=0.0;DPR=31,16;AD=31,16;ICB=0.104167;HOB=0.444444;AC=4;AN=12;DP4=27,4,15,1;MQ=47;	A|intergenic_region|MODIFIER|HORVU7Hr1G070490-HORVU7Hr1G070650|HORVU7Hr1G070490-HORVU7Hr1G070650|intergenic_region|HORVU7Hr1G070490-HORVU7Hr1G070650|||n.383869917G>A||||||	0|0	0|0	1|1	1|1
chr7H	383870202	.	A	G	378	PASS	DP=115;VDB=0.908559;RPB=0.243474;MQB=1.39025e-05;BQB=0.985496;MQSB=0.417065;SGB=5.04752;MQ0F=0.0;DPR=99,12;AD=99,12;ICB=0.104167;HOB=0.444444;AC=4;AN=12;DP4=53,46,7,5;MQ=48;	G|intergenic_region|MODIFIER|HORVU7Hr1G070490-HORVU7Hr1G070650|HORVU7Hr1G070490-HORVU7Hr1G070650|intergenic_region|HORVU7Hr1G070490-HORVU7Hr1G070650|||n.383870202A>G||||||	0|0	0|0	1|1	1|1
chr7H	384438525	.	C	G	452	PASS	DP=938;VDB=1.18424e-09;RPB=0.888521;MQB=0.0;BQB=0.969723;MQSB=0.139649;SGB=225.59;MQ0F=0.0;DPR=580,209;AD=580,209;ICB=0.104167;HOB=0.444444;AC=4;AN=12;DP4=323,257,123,86;MQ=48;	G|3_prime_UTR_variant|MODIFIER|HORVU7Hr1G070700|HORVU7Hr1G070700|transcript|HORVU7Hr1G070700.3|protein_coding|6|6|c.*194G>C|||||194|,G|downstream_gene_variant|MODIFIER|HORVU7Hr1G070690|HORVU7Hr1G070690|transcript|HORVU7Hr1G070690.1|protein_coding||c.*1642C>G|||||1084|WARNING_TRANSCRIPT_NO_START_CODON	0|0	0|0	1|1	1|1
chr7H	384438670	.	A	G	452	PASS	DP=944;VDB=0.983968;RPB=0.0116561;MQB=0.0;BQB=0.225402;MQSB=0.952421;SGB=224.491;MQ0F=0.0;DPR=574,208;AD=574,208;ICB=0.104167;HOB=0.444444;AC=4;AN=12;DP4=375,199,133,75;MQ=48;	G|3_prime_UTR_variant|MODIFIER|HORVU7Hr1G070700|HORVU7Hr1G070700|transcript|HORVU7Hr1G070700.3|protein_coding|6|6|c.*49T>C|||||49|,G|downstream_gene_variant|MODIFIER|HORVU7Hr1G070690|HORVU7Hr1G070690|transcript|HORVU7Hr1G070690.1|protein_coding||c.*1787A>G|||||1229|WARNING_TRANSCRIPT_NO_START_CODON	0|0	0|0	1|1	1|1
chr7H	384858402	.	A	G	452	PASS	DP=391;VDB=0.0125825;RPB=0.638328;MQB=2.21405e-43;BQB=0.99632;MQSB=0.552305;SGB=63.9037;MQ0F=0.0;DPR=219,114;AD=219,114;ICB=0.104167;HOB=0.444444;AC=4;AN=12;DP4=133,86,67,48;MQ=47;	G|missense_variant|MODERATE|HORVU7Hr1G070730|HORVU7Hr1G070730|transcript|HORVU7Hr1G070730.1|protein_coding|1|2|c.184A>G|p.Thr62Ala|541|1551|184|936|62|311||	0|0	0|0	1|1	1|1
chr7H	384858908	.	G	A	452	PASS	DP=403;VDB=0.0103668;RPB=0.497328;MQB=3.62656e-42;BQB=0.833767;MQSB=0.312427;SGB=72.2843;MQ0F=0.0;DPR=234,128;AD=234,128;ICB=0.104167;HOB=0.444444;AC=4;AN=12;DP4=116,118,58,71;MQ=47;	A|synonymous_variant|LOW|HORVU7Hr1G070730|HORVU7Hr1G070730|transcript|HORVU7Hr1G070730.1|protein_coding|1|2|c.690G>A|p.Lys230Lys|1047|1551|690|936|230|311||	0|0	0|0	1|1	1|1
chr7H	385855866	.	C	A	226	PASS	DP=22;VDB=0.0103095;RPB=0.928296;MQB=0.00854931;BQB=0.806517;MQSB=0.711673;SGB=4.53574;MQ0F=0.0;DPR=12,8;AD=12,8;ICB=0.104167;HOB=0.444444;AC=4;AN=12;DP4=5,7,1,7;MQ=47;	A|intergenic_region|MODIFIER|HORVU7Hr1G070820-HORVU7Hr1G070870|HORVU7Hr1G070820-HORVU7Hr1G070870|intergenic_region|HORVU7Hr1G070820-HORVU7Hr1G070870|||n.385855866C>A||||||	0|0	0|0	1|1	1|1
chr7H	385857076	.	C	T	452	PASS	DP=205;VDB=0.215783;RPB=0.108969;MQB=1.08089e-18;BQB=0.99806;MQSB=0.999182;SGB=45.4173;MQ0F=0.0;DPR=132,45;AD=132,45;ICB=0.104167;HOB=0.444444;AC=4;AN=12;DP4=85,47,33,12;MQ=48;	T|downstream_gene_variant|MODIFIER|HORVU7Hr1G070870|HORVU7Hr1G070870|transcript|HORVU7Hr1G070870.4|protein_coding||c.*5074G>A|||||4869|,T|intergenic_region|MODIFIER|HORVU7Hr1G070820-HORVU7Hr1G070870|HORVU7Hr1G070820-HORVU7Hr1G070870|intergenic_region|HORVU7Hr1G070820-HORVU7Hr1G070870|||n.385857076C>T||||||	0|0	0|0	1|1	1|1
chr7H	385857294	.	T	C	452	PASS	DP=166;VDB=0.23993;RPB=0.979609;MQB=8.27586e-17;BQB=0.98544;MQSB=0.478269;SGB=24.8415;MQ0F=0.0;DPR=117,37;AD=117,37;ICB=0.104167;HOB=0.444444;AC=4;AN=12;DP4=63,54,16,21;MQ=48;	C|downstream_gene_variant|MODIFIER|HORVU7Hr1G070870|HORVU7Hr1G070870|transcript|HORVU7Hr1G070870.4|protein_coding||c.*4856A>G|||||4651|,C|intergenic_region|MODIFIER|HORVU7Hr1G070820-HORVU7Hr1G070870|HORVU7Hr1G070820-HORVU7Hr1G070870|intergenic_region|HORVU7Hr1G070820-HORVU7Hr1G070870|||n.385857294T>C||||||	0|0	0|0	1|1	1|1
chr7H	385859266	.	T	C	452	PASS	DP=232;VDB=0.335186;RPB=0.119821;MQB=3.26718e-22;BQB=0.306477;MQSB=0.927919;SGB=57.5019;MQ0F=0.0;DPR=138,56;AD=138,56;ICB=0.104167;HOB=0.444444;AC=4;AN=12;DP4=54,84,23,33;MQ=48;	C|downstream_gene_variant|MODIFIER|HORVU7Hr1G070870|HORVU7Hr1G070870|transcript|HORVU7Hr1G070870.4|protein_coding||c.*2884A>G|||||2679|,C|intergenic_region|MODIFIER|HORVU7Hr1G070820-HORVU7Hr1G070870|HORVU7Hr1G070820-HORVU7Hr1G070870|intergenic_region|HORVU7Hr1G070820-HORVU7Hr1G070870|||n.385859266T>C||||||	0|0	0|0	1|1	1|1
chr7H	385859357	.	A	G	452	PASS	DP=168;VDB=0.700324;RPB=0.336263;MQB=1.01683e-16;BQB=0.589028;MQSB=0.894761;SGB=38.826;MQ0F=0.0;DPR=108,39;AD=108,39;ICB=0.104167;HOB=0.444444;AC=4;AN=12;DP4=60,48,18,21;MQ=48;	G|downstream_gene_variant|MODIFIER|HORVU7Hr1G070870|HORVU7Hr1G070870|transcript|HORVU7Hr1G070870.4|protein_coding||c.*2793T>C|||||2588|,G|intergenic_region|MODIFIER|HORVU7Hr1G070820-HORVU7Hr1G070870|HORVU7Hr1G070820-HORVU7Hr1G070870|intergenic_region|HORVU7Hr1G070820-HORVU7Hr1G070870|||n.385859357A>G||||||	0|0	0|0	1|1	1|1
chr7H	385862183	.	T	C	452	PASS	DP=105;VDB=0.0680251;RPB=0.0641215;MQB=1.89071e-09;BQB=0.989961;MQSB=0.494722;SGB=25.66;MQ0F=0.0;DPR=67,27;AD=67,27;ICB=0.104167;HOB=0.444444;AC=4;AN=12;DP4=27,40,15,12;MQ=48;	C|synonymous_variant|LOW|HORVU7Hr1G070870|HORVU7Hr1G070870|transcript|HORVU7Hr1G070870.4|protein_coding|12|12|c.2121A>G|p.Lys707Lys|2709|2947|2121|2154|707|717||	0|0	0|0	1|1	1|1
chr7H	385863040	.	G	A	452	PASS	DP=84;VDB=0.246277;RPB=0.635137;MQB=3.20312e-05;BQB=0.978554;MQSB=0.717021;SGB=24.5584;MQ0F=0.0;DPR=42,26;AD=42,26;ICB=0.104167;HOB=0.444444;AC=4;AN=12;DP4=22,20,12,14;MQ=47;	A|synonymous_variant|LOW|HORVU7Hr1G070870|HORVU7Hr1G070870|transcript|HORVU7Hr1G070870.4|protein_coding|11|12|c.1353C>T|p.Thr451Thr|1941|2947|1353|2154|451|717||	0|0	0|0	1|1	1|1
chr7H	386645783	.	C	T	452	PASS	DP=316;VDB=0.0647648;RPB=0.880319;MQB=4.43412e-27;BQB=0.995795;MQSB=0.660026;SGB=38.1634;MQ0F=0.0;DPR=202,72;AD=202,72;ICB=0.104167;HOB=0.444444;AC=4;AN=12;DP4=126,76,46,26;MQ=48;	T|3_prime_UTR_variant|MODIFIER|HORVU7Hr1G070970|HORVU7Hr1G070970|transcript|HORVU7Hr1G070970.2|protein_coding|5|5|c.*7C>T|||||7|	0|0	0|0	1|1	1|1
chr7H	386645953	.	G	A	452	PASS	DP=210;VDB=0.0734912;RPB=0.455518;MQB=2.03804e-15;BQB=0.987318;MQSB=0.25001;SGB=50.9104;MQ0F=0.0;DPR=139,50;AD=139,50;ICB=0.104167;HOB=0.444444;AC=4;AN=12;DP4=57,82,19,31;MQ=47;	A|3_prime_UTR_variant|MODIFIER|HORVU7Hr1G070970|HORVU7Hr1G070970|transcript|HORVU7Hr1G070970.2|protein_coding|5|5|c.*177G>A|||||177|	0|0	0|0	1|1	1|1
chr7H	386926779	.	T	C	269	PASS	DP=38;VDB=0.340495;RPB=0.48384;MQB=2.99295e-05;BQB=0.958231;MQSB=0.401452;SGB=7.06456;MQ0F=0.0;DPR=25,10;AD=25,10;ICB=0.104167;HOB=0.444444;AC=4;AN=12;DP4=16,9,9,1;MQ=48;	C|intergenic_region|MODIFIER|HORVU7Hr1G070970-HORVU7Hr1G071020|HORVU7Hr1G070970-HORVU7Hr1G071020|intergenic_region|HORVU7Hr1G070970-HORVU7Hr1G071020|||n.386926779T>C||||||	0|0	0|0	1|1	1|1
chr7H	386926954	.	A	G	359	PASS	DP=52;VDB=0.469713;RPB=0.27685;MQB=1.2844e-06;BQB=0.414473;MQSB=0.0812376;SGB=10.3065;MQ0F=0.0;DPR=32,13;AD=32,13;ICB=0.104167;HOB=0.444444;AC=4;AN=12;DP4=25,7,4,9;MQ=48;	G|intergenic_region|MODIFIER|HORVU7Hr1G070970-HORVU7Hr1G071020|HORVU7Hr1G070970-HORVU7Hr1G071020|intergenic_region|HORVU7Hr1G070970-HORVU7Hr1G071020|||n.386926954A>G||||||	0|0	0|0	1|1	1|1
chr7H	386927063	.	A	G	264	PASS	DP=66;VDB=0.683425;RPB=0.177029;MQB=0.00216076;BQB=0.983252;MQSB=0.949956;SGB=1.8813;MQ0F=0.0;DPR=49,8;AD=49,8;ICB=0.104167;HOB=0.444444;AC=4;AN=12;DP4=21,28,5,3;MQ=48;	G|intergenic_region|MODIFIER|HORVU7Hr1G070970-HORVU7Hr1G071020|HORVU7Hr1G070970-HORVU7Hr1G071020|intergenic_region|HORVU7Hr1G070970-HORVU7Hr1G071020|||n.386927063A>G||||||	0|0	0|0	1|1	1|1
chr7H	386942078	.	G	A	452	PASS	DP=162;VDB=0.864125;RPB=0.863972;MQB=6.518e-19;BQB=0.99324;MQSB=0.779424;SGB=50.9109;MQ0F=0.0;DPR=95,50;AD=95,50;ICB=0.104167;HOB=0.444444;AC=4;AN=12;DP4=66,29,28,22;MQ=47;	A|intergenic_region|MODIFIER|HORVU7Hr1G070970-HORVU7Hr1G071020|HORVU7Hr1G070970-HORVU7Hr1G071020|intergenic_region|HORVU7Hr1G070970-HORVU7Hr1G071020|||n.386942078G>A||||||	0|0	0|0	1|1	1|1
chr7H	386945041	.	T	C	324	PASS	DP=35;VDB=0.172156;RPB=0.692084;MQB=2.26909e-05;BQB=0.466661;MQSB=0.461075;SGB=9.62836;MQ0F=0.0;DPR=17,13;AD=17,13;ICB=0.104167;HOB=0.444444;AC=4;AN=12;DP4=12,5,12,1;MQ=47;	C|intergenic_region|MODIFIER|HORVU7Hr1G070970-HORVU7Hr1G071020|HORVU7Hr1G070970-HORVU7Hr1G071020|intergenic_region|HORVU7Hr1G070970-HORVU7Hr1G071020|||n.386945041T>C||||||	0|0	0|0	1|1	1|1
chr7H	387502598	.	G	A	452	PASS	DP=374;VDB=0.0339314;RPB=0.998815;MQB=3.91876e-30;BQB=1.0;MQSB=0.547321;SGB=58.0954;MQ0F=0.0;DPR=239,79;AD=239,79;ICB=0.104167;HOB=0.444444;AC=4;AN=12;DP4=130,109,41,38;MQ=48;	A|downstream_gene_variant|MODIFIER|HORVU7Hr1G071020|HORVU7Hr1G071020|transcript|HORVU7Hr1G071020.5|protein_coding||c.*306C>T|||||285|,A|intergenic_region|MODIFIER|HORVU7Hr1G070970-HORVU7Hr1G071020|HORVU7Hr1G070970-HORVU7Hr1G071020|intergenic_region|HORVU7Hr1G070970-HORVU7Hr1G071020|||n.387502598G>A||||||	0|0	0|0	1|1	1|1
chr7H	387996097	.	C	T	452	PASS	DP=283;VDB=0.0401267;RPB=0.0160841;MQB=4.94e-23;BQB=1.0;MQSB=0.871933;SGB=37.5096;MQ0F=0.0;DPR=196,53;AD=196,53;ICB=0.104167;HOB=0.444444;AC=4;AN=12;DP4=94,102,18,35;MQ=48;	T|missense_variant|MODERATE|HORVU7Hr1G071060|HORVU7Hr1G071060|transcript|HORVU7Hr1G071060.1|protein_coding|10|13|c.1016G>A|p.Ser339Asn|1018|1820|1016|1221|339|406||WARNING_TRANSCRIPT_NO_START_CODON	0|0	0|0	1|1	1|1
chr7H	387996366	.	G	C	294	PASS	DP=74;VDB=0.258238;RPB=0.175265;MQB=2.0728e-05;BQB=0.97531;MQSB=0.998055;SGB=-8.65724;MQ0F=0.0;DPR=52,11;AD=52,11;ICB=0.104167;HOB=0.444444;AC=4;AN=12;DP4=34,18,6,6;MQ=48;	C|intron_variant|MODIFIER|HORVU7Hr1G071060|HORVU7Hr1G071060|transcript|HORVU7Hr1G071060.1|protein_coding|8|12|c.881?>G||||||WARNING_TRANSCRIPT_NO_START_CODON	0|0	0|0	1|1	1|1
chr7H	387997933	.	G	A	452	PASS	DP=175;VDB=0.00603169;RPB=0.501539;MQB=4.0176e-13;BQB=0.988133;MQSB=0.993274;SGB=15.3404;MQ0F=0.0;DPR=140,25;AD=140,25;ICB=0.104167;HOB=0.444444;AC=4;AN=12;DP4=66,74,9,16;MQ=48;	A|synonymous_variant|LOW|HORVU7Hr1G071060|HORVU7Hr1G071060|transcript|HORVU7Hr1G071060.1|protein_coding|2|13|c.225C>T|p.Ser75Ser|227|1820|225|1221|75|406||WARNING_TRANSCRIPT_NO_START_CODON	0|0	0|0	1|1	1|1
chr7H	388548947	.	A	G	258	PASS	DP=49;VDB=0.338696;RPB=0.918841;MQB=0.00159301;BQB=0.985612;MQSB=0.872793;SGB=2.67256;MQ0F=0.0;DPR=36,9;AD=36,9;ICB=0.104167;HOB=0.444444;AC=4;AN=12;DP4=13,23,3,6;MQ=48;	G|intergenic_region|MODIFIER|HORVU7Hr1G071110-HORVU7Hr1G071150|HORVU7Hr1G071110-HORVU7Hr1G071150|intergenic_region|HORVU7Hr1G071110-HORVU7Hr1G071150|||n.388548947A>G||||||	0|0	0|0	1|1	1|1
chr7H	388568894	.	C	A	435	PASS	DP=84;VDB=0.781553;RPB=0.921619;MQB=1.65702e-07;BQB=0.973258;MQSB=0.610668;SGB=14.6795;MQ0F=0.0;DPR=53,17;AD=53,17;ICB=0.104167;HOB=0.444444;AC=4;AN=12;DP4=31,22,8,9;MQ=48;	A|upstream_gene_variant|MODIFIER|HORVU7Hr1G071150|HORVU7Hr1G071150|transcript|HORVU7Hr1G071150.1|protein_coding||c.-4414C>A|||||4413|WARNING_TRANSCRIPT_NO_START_CODON,A|intergenic_region|MODIFIER|HORVU7Hr1G071110-HORVU7Hr1G071150|HORVU7Hr1G071110-HORVU7Hr1G071150|intergenic_region|HORVU7Hr1G071110-HORVU7Hr1G071150|||n.388568894C>A||||||	0|0	0|0	1|1	1|1
chr7H	388745698	.	A	G	352	PASS	DP=25;VDB=7.19037e-05;RPB=0.0166529;MQB=0.00324978;BQB=0.541379;MQSB=0.412795;SGB=6.4638;MQ0F=0.0;DPR=12,11;AD=12,11;ICB=0.104167;HOB=0.444444;AC=4;AN=12;DP4=11,1,6,5;MQ=46;	G|intergenic_region|MODIFIER|HORVU7Hr1G071150-HORVU7Hr1G071230|HORVU7Hr1G071150-HORVU7Hr1G071230|intergenic_region|HORVU7Hr1G071150-HORVU7Hr1G071230|||n.388745698A>G||||||	0|0	0|0	1|1	1|1
chr7H	388745791	.	G	C	412	PASS	DP=56;VDB=0.377753;RPB=0.829319;MQB=1.17203e-06;BQB=1.0;MQSB=0.793581;SGB=15.8049;MQ0F=0.0;DPR=31,18;AD=31,18;ICB=0.104167;HOB=0.444444;AC=4;AN=12;DP4=14,17,10,8;MQ=47;	C|intergenic_region|MODIFIER|HORVU7Hr1G071150-HORVU7Hr1G071230|HORVU7Hr1G071150-HORVU7Hr1G071230|intergenic_region|HORVU7Hr1G071150-HORVU7Hr1G071230|||n.388745791G>C||||||	0|0	0|0	1|1	1|1
chr7H	389885202	.	A	T	452	PASS	DP=7918;VDB=5.59989e-07;RPB=5.66604e-06;MQB=0.0;BQB=0.638091;MQSB=0.0151048;SGB=-881.794;MQ0F=0.0;DPR=4420,2180;AD=4420,2180;ICB=0.104167;HOB=0.444444;AC=4;AN=12;DP4=3852,568,1928,252;MQ=47;	T|3_prime_UTR_variant|MODIFIER|HORVU7Hr1G071240|HORVU7Hr1G071240|transcript|HORVU7Hr1G071240.1|protein_coding|4|4|c.*70T>A|||||70|WARNING_TRANSCRIPT_INCOMPLETE	0|0	0|0	1|1	1|1
chr7H	389885537	.	T	C	452	PASS	DP=7396;VDB=2.35131e-07;RPB=5.00269e-13;MQB=0.0;BQB=0.0935968;MQSB=0.000210136;SGB=246.2;MQ0F=0.0;DPR=4765,2556;AD=4765,2556;ICB=0.104167;HOB=0.444444;AC=4;AN=12;DP4=1940,2825,949,1607;MQ=47;	C|missense_variant|MODERATE|HORVU7Hr1G071240|HORVU7Hr1G071240|transcript|HORVU7Hr1G071240.1|protein_coding|3|4|c.172A>G|p.Arg58Gly|466|765|172|358|58|118||WARNING_TRANSCRIPT_INCOMPLETE	0|0	0|0	1|1	1|1
chr7H	389888164	.	G	A	452	PASS	DP=3664;VDB=0.0;RPB=0.0;MQB=0.0;BQB=1.17405e-05;MQSB=0.00144647;SGB=748.716;MQ0F=0.0;DPR=2286,1259;AD=2286,1259;ICB=0.104167;HOB=0.444444;AC=4;AN=12;DP4=124,2162,16,1243;MQ=47;	A|5_prime_UTR_variant|MODIFIER|HORVU7Hr1G071240|HORVU7Hr1G071240|transcript|HORVU7Hr1G071240.1|protein_coding|1|4|c.-31C>T|||||31|WARNING_TRANSCRIPT_INCOMPLETE	0|0	0|0	1|1	1|1
chr7H	390245486	.	A	G	452	PASS	DP=652;VDB=0.300049;RPB=0.899726;MQB=0.0;BQB=0.998309;MQSB=0.999772;SGB=173.955;MQ0F=0.0;DPR=428,162;AD=428,162;ICB=0.104167;HOB=0.444444;AC=4;AN=12;DP4=76,352,19,143;MQ=48;	G|downstream_gene_variant|MODIFIER|HORVU7Hr1G071280|HORVU7Hr1G071280|transcript|HORVU7Hr1G071280.1|protein_coding||c.*3939A>G|||||3937|WARNING_TRANSCRIPT_NO_START_CODON,G|intergenic_region|MODIFIER|HORVU7Hr1G071280-HORVU7Hr1G071290|HORVU7Hr1G071280-HORVU7Hr1G071290|intergenic_region|HORVU7Hr1G071280-HORVU7Hr1G071290|||n.390245486A>G||||||	0|0	0|0	1|1	1|1
chr7H	390245644	.	G	C	234	PASS	DP=22;VDB=0.0195328;RPB=0.208926;MQB=0.00048545;BQB=0.994996;SGB=5.46704;MQ0F=0.0;DPR=13,9;AD=13,9;ICB=0.104167;HOB=0.444444;AC=4;AN=12;DP4=0,13,0,9;MQ=47;	C|downstream_gene_variant|MODIFIER|HORVU7Hr1G071280|HORVU7Hr1G071280|transcript|HORVU7Hr1G071280.1|protein_coding||c.*4097G>C|||||4095|WARNING_TRANSCRIPT_NO_START_CODON,C|intergenic_region|MODIFIER|HORVU7Hr1G071280-HORVU7Hr1G071290|HORVU7Hr1G071280-HORVU7Hr1G071290|intergenic_region|HORVU7Hr1G071280-HORVU7Hr1G071290|||n.390245644G>C||||||	0|0	0|0	1|1	1|1
chr7H	390522460	.	A	G	452	PASS	DP=85;VDB=0.235227;RPB=0.522982;MQB=3.1727e-09;BQB=0.985521;MQSB=0.910446;SGB=20.1559;MQ0F=0.0;DPR=48,22;AD=48,22;ICB=0.104167;HOB=0.444444;AC=4;AN=12;DP4=28,20,12,10;MQ=47;	G|5_prime_UTR_variant|MODIFIER|HORVU7Hr1G071290|HORVU7Hr1G071290|transcript|HORVU7Hr1G071290.1|protein_coding|3|4|c.-6A>G|||||6|	0|0	0|0	1|1	1|1
chr7H	390523233	.	G	A	284	PASS	DP=110;VDB=0.819405;RPB=0.368087;MQB=0.105533;BQB=0.0862665;MQSB=0.995734;SGB=3.46413;MQ0F=0.0;DPR=83,10;AD=83,10;ICB=0.104167;HOB=0.444444;AC=4;AN=12;DP4=47,36,3,7;MQ=45;	A|synonymous_variant|LOW|HORVU7Hr1G071290|HORVU7Hr1G071290|transcript|HORVU7Hr1G071290.1|protein_coding|3|4|c.768G>A|p.Ala256Ala|1031|2225|768|1497|256|498||	0|0	0|0	1|1	1|1
chr7H	390523892	.	G	A	452	PASS	DP=95;VDB=0.269465;RPB=0.930938;MQB=4.4528e-09;BQB=0.635027;MQSB=0.821582;SGB=25.6471;MQ0F=0.0;DPR=57,27;AD=57,27;ICB=0.104167;HOB=0.444444;AC=4;AN=12;DP4=29,28,15,12;MQ=47;	A|synonymous_variant|LOW|HORVU7Hr1G071290|HORVU7Hr1G071290|transcript|HORVU7Hr1G071290.1|protein_coding|4|4|c.1284G>A|p.Gly428Gly|1547|2225|1284|1497|428|498||	0|0	0|0	1|1	1|1
chr7H	390524196	.	G	A	452	PASS	DP=144;VDB=0.52498;RPB=0.99996;MQB=1.02625e-13;BQB=0.691266;MQSB=0.99596;SGB=16.626;MQ0F=0.0;DPR=80,35;AD=80,35;ICB=0.104167;HOB=0.444444;AC=4;AN=12;DP4=46,34,23,13;MQ=47;	A|3_prime_UTR_variant|MODIFIER|HORVU7Hr1G071290|HORVU7Hr1G071290|transcript|HORVU7Hr1G071290.1|protein_coding|4|4|c.*91G>A|||||91|	0|0	0|0	1|1	1|1
chr7H	391468653	.	A	G	395	PASS	DP=39;VDB=0.894156;RPB=0.773784;MQB=5.49045e-06;BQB=0.954622;MQSB=0.996352;SGB=14.0122;MQ0F=0.0;DPR=20,17;AD=20,17;ICB=0.104167;HOB=0.444444;AC=4;AN=12;DP4=15,5,12,5;MQ=47;	G|intron_variant|MODIFIER|HORVU7Hr1G071300|HORVU7Hr1G071300|transcript|HORVU7Hr1G071300.4|protein_coding|7|13|c.*10-115T>C||||||WARNING_TRANSCRIPT_MULTIPLE_STOP_CODONS	0|0	0|0	1|1	1|1
chr7H	391468855	.	G	A	346	PASS	DP=46;VDB=0.51555;RPB=0.35852;MQB=0.00083264;BQB=0.366833;MQSB=0.95891;SGB=8.10964;MQ0F=0.0;DPR=27,11;AD=27,11;ICB=0.104167;HOB=0.444444;AC=4;AN=12;DP4=20,7,7,4;MQ=47;	A|missense_variant|MODERATE|HORVU7Hr1G071300|HORVU7Hr1G071300|transcript|HORVU7Hr1G071300.4|protein_coding|7|14|c.553C>T|p.Arg185Cys|1835|2799|553|557|185|184||WARNING_TRANSCRIPT_MULTIPLE_STOP_CODONS	0|0	0|0	1|1	1|1
chr7H	392248733	.	G	A	452	PASS	DP=183;VDB=0.0143009;RPB=0.158289;MQB=1.15263e-16;BQB=0.998633;MQSB=0.761336;SGB=42.1217;MQ0F=0.0;DPR=103,42;AD=103,42;ICB=0.104167;HOB=0.444444;AC=4;AN=12;DP4=53,50,26,16;MQ=48;	A|synonymous_variant|LOW|HORVU7Hr1G071390|HORVU7Hr1G071390|transcript|HORVU7Hr1G071390.1|protein_coding|1|1|c.879C>T|p.Val293Val|880|3278|879|2817|293|938||WARNING_TRANSCRIPT_NO_START_CODON	0|0	0|0	1|1	1|1
chr7H	393640172	.	A	G	452	PASS	DP=804;VDB=6.15106e-12;RPB=1.16439e-12;MQB=0.0;BQB=0.513713;MQSB=0.00479518;SGB=209.11;MQ0F=0.0;DPR=499,194;AD=499,194;ICB=0.104167;HOB=0.444444;AC=4;AN=12;DP4=297,202,131,63;MQ=47;	G|3_prime_UTR_variant|MODIFIER|HORVU7Hr1G071450|HORVU7Hr1G071450|transcript|HORVU7Hr1G071450.1|protein_coding|8|8|c.*68T>C|||||68|	0|0	0|0	1|1	1|1
chr7H	393640215	.	G	A	452	PASS	DP=810;VDB=5.22231e-33;RPB=5.36721e-07;MQB=0.0;BQB=0.973983;MQSB=0.0350103;SGB=115.894;MQ0F=0.0;DPR=565,152;AD=565,152;ICB=0.104167;HOB=0.444444;AC=4;AN=12;DP4=282,283,74,78;MQ=48;	A|3_prime_UTR_variant|MODIFIER|HORVU7Hr1G071450|HORVU7Hr1G071450|transcript|HORVU7Hr1G071450.1|protein_coding|8|8|c.*25C>T|||||25|	0|0	0|0	1|1	1|1
chr7H	393640287	.	T	G	452	PASS	DP=839;VDB=1.44971e-06;RPB=0.000290775;MQB=0.0;BQB=0.989658;MQSB=0.237253;SGB=299.197;MQ0F=0.0;DPR=476,276;AD=476,276;ICB=0.104167;HOB=0.444444;AC=4;AN=12;DP4=274,202,162,114;MQ=47;	G|synonymous_variant|LOW|HORVU7Hr1G071450|HORVU7Hr1G071450|transcript|HORVU7Hr1G071450.1|protein_coding|8|8|c.835A>C|p.Arg279Arg|951|1526|835|882|279|293||	0|0	0|0	1|1	1|1
chr7H	394446462	.	T	C	452	PASS	DP=291;VDB=1.34972e-06;RPB=0.000443449;MQB=2.57357e-25;BQB=0.991815;MQSB=0.827461;SGB=61.8966;MQ0F=0.0;DPR=181,60;AD=181,60;ICB=0.104167;HOB=0.444444;AC=4;AN=12;DP4=161,20,49,11;MQ=48;	C|downstream_gene_variant|MODIFIER|HORVU7Hr1G071470|HORVU7Hr1G071470|transcript|HORVU7Hr1G071470.1|protein_coding||c.*2675A>G|||||1017|WARNING_TRANSCRIPT_INCOMPLETE,C|intergenic_region|MODIFIER|HORVU7Hr1G071450-HORVU7Hr1G071470|HORVU7Hr1G071450-HORVU7Hr1G071470|intergenic_region|HORVU7Hr1G071450-HORVU7Hr1G071470|||n.394446462T>C||||||	0|0	0|0	1|1	1|1
chr7H	394446948	.	A	G	455	PASS	DP=155;VDB=0.000266203;RPB=0.700797;MQB=2.19116e-12;BQB=0.92048;MQSB=0.490355;SGB=17.7156;MQ0F=0.0;DPR=99,28;AD=99,28;ICB=0.104167;HOB=0.444444;AC=4;AN=12;DP4=68,31,22,6;MQ=48;	G|downstream_gene_variant|MODIFIER|HORVU7Hr1G071470|HORVU7Hr1G071470|transcript|HORVU7Hr1G071470.1|protein_coding||c.*2189T>C|||||531|WARNING_TRANSCRIPT_INCOMPLETE,G|intergenic_region|MODIFIER|HORVU7Hr1G071450-HORVU7Hr1G071470|HORVU7Hr1G071450-HORVU7Hr1G071470|intergenic_region|HORVU7Hr1G071450-HORVU7Hr1G071470|||n.394446948A>G||||||	0|0	0|0	1|1	1|1
chr7H	394447021	.	G	A	452	PASS	DP=140;VDB=0.00367136;RPB=0.470541;MQB=1.87593e-13;BQB=0.761669;MQSB=0.996725;SGB=31.1585;MQ0F=0.0;DPR=91,32;AD=91,32;ICB=0.104167;HOB=0.444444;AC=4;AN=12;DP4=46,45,13,19;MQ=48;	A|downstream_gene_variant|MODIFIER|HORVU7Hr1G071470|HORVU7Hr1G071470|transcript|HORVU7Hr1G071470.1|protein_coding||c.*2116C>T|||||458|WARNING_TRANSCRIPT_INCOMPLETE,A|intergenic_region|MODIFIER|HORVU7Hr1G071450-HORVU7Hr1G071470|HORVU7Hr1G071450-HORVU7Hr1G071470|intergenic_region|HORVU7Hr1G071450-HORVU7Hr1G071470|||n.394447021G>A||||||	0|0	0|0	1|1	1|1
chr7H	394447270	.	C	G	452	PASS	DP=164;VDB=0.523068;RPB=0.687825;MQB=4.42699e-15;BQB=0.516889;MQSB=0.471857;SGB=35.5423;MQ0F=0.0;DPR=107,36;AD=107,36;ICB=0.104167;HOB=0.444444;AC=4;AN=12;DP4=49,58,21,15;MQ=48;	G|downstream_gene_variant|MODIFIER|HORVU7Hr1G071470|HORVU7Hr1G071470|transcript|HORVU7Hr1G071470.1|protein_coding||c.*1867G>C|||||209|WARNING_TRANSCRIPT_INCOMPLETE,G|intergenic_region|MODIFIER|HORVU7Hr1G071450-HORVU7Hr1G071470|HORVU7Hr1G071450-HORVU7Hr1G071470|intergenic_region|HORVU7Hr1G071450-HORVU7Hr1G071470|||n.394447270C>G||||||	0|0	0|0	1|1	1|1
chr7H	394447564	.	A	G	452	PASS	DP=131;VDB=0.147855;RPB=0.405577;MQB=3.96244e-13;BQB=0.939999;MQSB=0.790662;SGB=33.3337;MQ0F=0.0;DPR=82,34;AD=82,34;ICB=0.104167;HOB=0.444444;AC=4;AN=12;DP4=56,26,20,14;MQ=48;	G|3_prime_UTR_variant|MODIFIER|HORVU7Hr1G071470|HORVU7Hr1G071470|transcript|HORVU7Hr1G071470.1|protein_coding|6|6|c.*582T>C|||||1573|WARNING_TRANSCRIPT_INCOMPLETE	0|0	0|0	1|1	1|1
chr7H	394447867	.	A	G	452	PASS	DP=172;VDB=0.0165561;RPB=0.662941;MQB=3.70667e-18;BQB=0.812643;MQSB=0.586195;SGB=52.0089;MQ0F=0.0;DPR=105,51;AD=105,51;ICB=0.104167;HOB=0.444444;AC=4;AN=12;DP4=60,45,20,31;MQ=47;	G|3_prime_UTR_variant|MODIFIER|HORVU7Hr1G071470|HORVU7Hr1G071470|transcript|HORVU7Hr1G071470.1|protein_coding|5|6|c.*388T>C|||||1270|WARNING_TRANSCRIPT_INCOMPLETE	0|0	0|0	1|1	1|1
chr7H	394449277	.	A	G	452	PASS	DP=138;VDB=0.331405;RPB=0.791174;MQB=6.38175e-13;BQB=0.672228;MQSB=0.910441;SGB=30.0384;MQ0F=0.0;DPR=92,31;AD=92,31;ICB=0.104167;HOB=0.444444;AC=4;AN=12;DP4=43,49,11,20;MQ=48;	G|missense_variant|MODERATE|HORVU7Hr1G071470|HORVU7Hr1G071470|transcript|HORVU7Hr1G071470.1|protein_coding|1|6|c.220T>C|p.Ser74Pro|581|1284|220|256|74|84||WARNING_TRANSCRIPT_INCOMPLETE	0|0	0|0	1|1	1|1
chr7H	394694454	.	C	T	343	PASS	DP=23;VDB=0.072651;RPB=0.717348;MQB=0.028183;BQB=1.0;MQSB=0.998786;SGB=6.68767;MQ0F=0.0;DPR=7,11;AD=7,11;ICB=0.117361;HOB=0.48;AC=4;AN=10;DP4=5,2,8,3;MQ=46;	T|intergenic_region|MODIFIER|HORVU7Hr1G071470-HORVU7Hr1G071530|HORVU7Hr1G071470-HORVU7Hr1G071530|intergenic_region|HORVU7Hr1G071470-HORVU7Hr1G071530|||n.394694454C>T||||||	0|0	0|0	1|1	1|1
chr7H	394701012	.	C	T	452	PASS	DP=108;VDB=0.0488138;RPB=0.84431;MQB=5.48772e-12;BQB=0.984512;MQSB=0.993458;SGB=52.8948;MQ0F=0.0;DPR=33,55;AD=33,55;ICB=0.104167;HOB=0.444444;AC=4;AN=12;DP4=19,14,33,22;MQ=46;	T|downstream_gene_variant|MODIFIER|HORVU7Hr1G071530|HORVU7Hr1G071530|transcript|HORVU7Hr1G071530.6|protein_coding||c.*1624G>A|||||205|,T|intergenic_region|MODIFIER|HORVU7Hr1G071470-HORVU7Hr1G071530|HORVU7Hr1G071470-HORVU7Hr1G071530|intergenic_region|HORVU7Hr1G071470-HORVU7Hr1G071530|||n.394701012C>T||||||	0|0	0|0	1|1	1|1
chr7H	395287205	.	T	C	452	PASS	DP=447;VDB=0.131979;RPB=0.211997;MQB=2.97808e-13;BQB=0.942523;MQSB=0.985522;SGB=28.8003;MQ0F=0.0;DPR=338,42;AD=338,42;ICB=0.104167;HOB=0.444444;AC=4;AN=12;DP4=245,93,29,13;MQ=48;	C|intergenic_region|MODIFIER|HORVU7Hr1G071550-HORVU7Hr1G071600|HORVU7Hr1G071550-HORVU7Hr1G071600|intergenic_region|HORVU7Hr1G071550-HORVU7Hr1G071600|||n.395287205T>C||||||	0|0	0|0	1|1	1|1
chr7H	395287357	.	T	A	452	PASS	DP=349;VDB=0.214369;RPB=0.520888;MQB=8.78143e-11;BQB=0.932871;MQSB=0.000566813;SGB=20.0909;MQ0F=0.0;DPR=299,31;AD=299,31;ICB=0.104167;HOB=0.444444;AC=4;AN=12;DP4=170,129,16,15;MQ=48;	A|intergenic_region|MODIFIER|HORVU7Hr1G071550-HORVU7Hr1G071600|HORVU7Hr1G071550-HORVU7Hr1G071600|intergenic_region|HORVU7Hr1G071550-HORVU7Hr1G071600|||n.395287357T>A||||||	0|0	0|0	1|1	1|1
chr7H	395287598	.	G	C	369	PASS	DP=367;VDB=0.0424102;RPB=0.227038;MQB=4.61655e-07;BQB=0.468422;MQSB=0.949616;SGB=-9.90671;MQ0F=0.0;DPR=287,18;AD=287,18;ICB=0.104167;HOB=0.444444;AC=4;AN=12;DP4=154,133,13,5;MQ=48;	C|intergenic_region|MODIFIER|HORVU7Hr1G071550-HORVU7Hr1G071600|HORVU7Hr1G071550-HORVU7Hr1G071600|intergenic_region|HORVU7Hr1G071550-HORVU7Hr1G071600|||n.395287598G>C||||||	0|0	0|0	1|1	1|1
chr7H	395288108	.	C	T	260	PASS	DP=154;VDB=0.419626;RPB=0.743436;MQB=8.87394e-05;BQB=0.997182;MQSB=0.923241;SGB=1.8813;MQ0F=0.0;DPR=126,8;AD=126,8;ICB=0.104167;HOB=0.444444;AC=4;AN=12;DP4=72,54,4,4;MQ=49;	T|intergenic_region|MODIFIER|HORVU7Hr1G071550-HORVU7Hr1G071600|HORVU7Hr1G071550-HORVU7Hr1G071600|intergenic_region|HORVU7Hr1G071550-HORVU7Hr1G071600|||n.395288108C>T||||||	0|0	0|0	1|1	1|1
chr7H	395289309	.	T	A	305	PASS	DP=165;VDB=0.0310802;RPB=0.763409;MQB=3.21243e-06;BQB=0.980885;MQSB=0.36198;SGB=3.46416;MQ0F=0.0;DPR=134,10;AD=134,10;ICB=0.104167;HOB=0.444444;AC=4;AN=12;DP4=78,56,3,7;MQ=49;	A|intergenic_region|MODIFIER|HORVU7Hr1G071550-HORVU7Hr1G071600|HORVU7Hr1G071550-HORVU7Hr1G071600|intergenic_region|HORVU7Hr1G071550-HORVU7Hr1G071600|||n.395289309T>A||||||	0|0	0|0	1|1	1|1
chr7H	395441905	.	A	G	452	PASS	DP=889;VDB=0.0160017;RPB=0.156794;MQB=0.0;BQB=0.132913;MQSB=0.392743;SGB=257.449;MQ0F=0.0;DPR=495,238;AD=495,238;ICB=0.104167;HOB=0.444444;AC=4;AN=12;DP4=320,175,137,101;MQ=47;	G|missense_variant|MODERATE|HORVU7Hr1G071600|HORVU7Hr1G071600|transcript|HORVU7Hr1G071600.2|protein_coding|4|4|c.1492T>C|p.Phe498Leu|1494|2252|1492|1864|498|620||WARNING_TRANSCRIPT_MULTIPLE_STOP_CODONS	0|0	0|0	1|1	1|1
chr7H	395444553	.	G	A	285	PASS	DP=30;VDB=0.338696;RPB=0.304076;MQB=0.00105192;BQB=1.0;MQSB=0.682853;SGB=5.96236;MQ0F=0.0;DPR=18,9;AD=18,9;ICB=0.104167;HOB=0.444444;AC=4;AN=12;DP4=8,10,5,4;MQ=47;	A|intron_variant|MODIFIER|HORVU7Hr1G071600|HORVU7Hr1G071600|transcript|HORVU7Hr1G071600.2|protein_coding|3|3|c.1001?>T||||||WARNING_TRANSCRIPT_MULTIPLE_STOP_CODONS	0|0	0|0	1|1	1|1
chr7H	396469005	.	C	T	452	PASS	DP=275;VDB=0.918227;RPB=0.490894;MQB=1.29095e-27;BQB=0.978923;MQSB=0.560925;SGB=77.2769;MQ0F=0.0;DPR=165,74;AD=165,74;ICB=0.104167;HOB=0.444444;AC=4;AN=12;DP4=91,74,42,32;MQ=48;	T|synonymous_variant|LOW|HORVU7Hr1G071660|HORVU7Hr1G071660|transcript|HORVU7Hr1G071660.5|protein_coding|1|12|c.165C>T|p.Asp55Asp|165|5283|165|5283|55|1760||	0|0	0|0	1|1	1|1
chr7H	396472443	.	A	G	452	PASS	DP=579;VDB=0.285302;RPB=0.143151;MQB=0.0;BQB=0.548539;MQSB=0.22523;SGB=77.0732;MQ0F=0.0;DPR=337,136;AD=337,136;ICB=0.104167;HOB=0.444444;AC=4;AN=12;DP4=259,78,97,40;MQ=48;	G|synonymous_variant|LOW|HORVU7Hr1G071660|HORVU7Hr1G071660|transcript|HORVU7Hr1G071660.5|protein_coding|9|12|c.2808A>G|p.Leu936Leu|2808|5283|2808|5283|936|1760||	0|0	0|0	1|1	1|1
chr7H	396474168	.	A	C	452	PASS	DP=732;VDB=0.0251024;RPB=0.968235;MQB=0.0;BQB=0.191408;MQSB=0.584346;SGB=175.053;MQ0F=0.0;DPR=483,163;AD=483,163;ICB=0.104167;HOB=0.444444;AC=4;AN=12;DP4=234,249,90,73;MQ=48;	C|synonymous_variant|LOW|HORVU7Hr1G071660|HORVU7Hr1G071660|transcript|HORVU7Hr1G071660.5|protein_coding|9|12|c.4533A>C|p.Ser1511Ser|4533|5283|4533|5283|1511|1760||	0|0	0|0	1|1	1|1
chr7H	396474417	.	T	G	452	PASS	DP=666;VDB=0.161329;RPB=0.384413;MQB=0.0;BQB=0.138162;MQSB=0.75024;SGB=-33.6461;MQ0F=0.0;DPR=470,131;AD=470,131;ICB=0.104167;HOB=0.444444;AC=4;AN=12;DP4=291,179,79,53;MQ=48;	G|synonymous_variant|LOW|HORVU7Hr1G071660|HORVU7Hr1G071660|transcript|HORVU7Hr1G071660.5|protein_coding|9|12|c.4782T>G|p.Thr1594Thr|4782|5283|4782|5283|1594|1760||	0|0	0|0	1|1	1|1
chr7H	397156354	.	G	A	325	PASS	DP=36;VDB=0.759427;RPB=0.539898;MQB=0.001162;BQB=0.96384;MQSB=0.461115;SGB=7.86702;MQ0F=0.0;DPR=16,11;AD=16,11;ICB=0.104167;HOB=0.444444;AC=4;AN=12;DP4=9,7,3,8;MQ=47;	A|synonymous_variant|LOW|HORVU7Hr1G071680|HORVU7Hr1G071680|transcript|HORVU7Hr1G071680.5|protein_coding|2|10|c.318C>T|p.Ser106Ser|319|2592|318|2139|106|712||WARNING_TRANSCRIPT_NO_START_CODON	0|0	0|0	1|1	1|1
chr7H	397595522	.	A	G	452	PASS	DP=983;VDB=2.26435e-05;RPB=0.0600219;MQB=0.0;BQB=0.721894;MQSB=0.901094;SGB=248.66;MQ0F=0.0;DPR=629,230;AD=629,230;ICB=0.104167;HOB=0.444444;AC=4;AN=12;DP4=414,215,138,92;MQ=48;	G|synonymous_variant|LOW|HORVU7Hr1G071700|HORVU7Hr1G071700|transcript|HORVU7Hr1G071700.1|protein_coding|2|3|c.15T>C|p.Ser5Ser|188|743|15|282|5|93||	0|0	0|0	1|1	1|1
chr7H	397635448	.	A	G	452	PASS	DP=675;VDB=0.808351;RPB=0.696318;MQB=1.26117e-44;BQB=0.996998;MQSB=0.999239;SGB=157.476;MQ0F=0.0;DPR=387,147;AD=387,147;ICB=0.104167;HOB=0.444444;AC=4;AN=12;DP4=279,108,83,64;MQ=47;	G|3_prime_UTR_variant|MODIFIER|HORVU7Hr1G071710|HORVU7Hr1G071710|transcript|HORVU7Hr1G071710.1|protein_coding|16|16|c.*214T>C|||||214|	0|0	0|0	1|1	1|1
chr7H	397635640	.	G	A	452	PASS	DP=1075;VDB=1.15009e-17;RPB=1.26593e-12;MQB=0.0;BQB=0.0905689;MQSB=0.89709;SGB=172.9;MQ0F=0.0;DPR=727,224;AD=727,224;ICB=0.104167;HOB=0.444444;AC=4;AN=12;DP4=422,305,124,100;MQ=48;	A|3_prime_UTR_variant|MODIFIER|HORVU7Hr1G071710|HORVU7Hr1G071710|transcript|HORVU7Hr1G071710.1|protein_coding|16|16|c.*22C>T|||||22|	0|0	0|0	1|1	1|1
chr7H	397635686	.	A	G	452	PASS	DP=928;VDB=1.41864e-13;RPB=9.90373e-16;MQB=0.0;BQB=0.968955;MQSB=0.267989;SGB=145.981;MQ0F=0.0;DPR=667,190;AD=667,190;ICB=0.104167;HOB=0.444444;AC=4;AN=12;DP4=341,326,89,101;MQ=48;	G|synonymous_variant|LOW|HORVU7Hr1G071710|HORVU7Hr1G071710|transcript|HORVU7Hr1G071710.1|protein_coding|16|16|c.2817T>C|p.Asp939Asp|3299|3746|2817|2841|939|946||	0|0	0|0	1|1	1|1
chr7H	397636402	.	T	C	452	PASS	DP=1398;VDB=0.00229818;RPB=0.190097;MQB=0.0;BQB=0.998501;MQSB=0.401158;SGB=209.366;MQ0F=0.0;DPR=836,358;AD=836,358;ICB=0.104167;HOB=0.444444;AC=4;AN=12;DP4=556,280,229,129;MQ=47;	C|synonymous_variant|LOW|HORVU7Hr1G071710|HORVU7Hr1G071710|transcript|HORVU7Hr1G071710.1|protein_coding|13|16|c.2481A>G|p.Glu827Glu|2963|3746|2481|2841|827|946||	0|0	0|0	1|1	1|1
chr7H	397637066	.	T	C	452	PASS	DP=1308;VDB=0.0255867;RPB=0.588629;MQB=0.0;BQB=0.0248598;MQSB=0.601146;SGB=442.016;MQ0F=0.0;DPR=775,406;AD=775,406;ICB=0.104167;HOB=0.444444;AC=4;AN=12;DP4=366,409,186,220;MQ=47;	C|synonymous_variant|LOW|HORVU7Hr1G071710|HORVU7Hr1G071710|transcript|HORVU7Hr1G071710.1|protein_coding|11|16|c.2256A>G|p.Leu752Leu|2738|3746|2256|2841|752|946||	0|0	0|0	1|1	1|1
chr7H	397640305	.	A	G	452	PASS	DP=958;VDB=1.4758e-07;RPB=0.630019;MQB=0.0;BQB=0.934354;MQSB=0.983554;SGB=156.09;MQ0F=0.0;DPR=587,269;AD=587,269;ICB=0.104167;HOB=0.444444;AC=4;AN=12;DP4=402,185,175,94;MQ=47;	G|synonymous_variant|LOW|HORVU7Hr1G071710|HORVU7Hr1G071710|transcript|HORVU7Hr1G071710.1|protein_coding|2|16|c.1020T>C|p.Pro340Pro|1502|3746|1020|2841|340|946||	0|0	0|0	1|1	1|1
chr7H	398119247	.	A	T	458	PASS	DP=67;VDB=0.220408;RPB=0.645228;MQB=0.173321;BQB=0.994495;MQSB=0.866693;SGB=34.7951;MQ0F=0.0;DPR=11,48;AD=11,48;ICB=0.104167;HOB=0.444444;AC=4;AN=12;DP4=6,5,27,22;MQ=44;	T|synonymous_variant|LOW|HORVU7Hr1G071730|HORVU7Hr1G071730|transcript|HORVU7Hr1G071730.1|protein_coding|10|13|c.762A>T|p.Pro254Pro|762|1191|762|1191|254|396||	0|0	0|0	1|1	1|1
chr7H	398227453	.	T	C	452	PASS	DP=277;VDB=1.40907e-05;RPB=0.635867;MQB=4.48151e-27;BQB=0.999801;MQSB=0.65592;SGB=70.6852;MQ0F=0.0;DPR=158,68;AD=158,68;ICB=0.104167;HOB=0.444444;AC=4;AN=12;DP4=95,63,39,29;MQ=47;	C|3_prime_UTR_variant|MODIFIER|HORVU7Hr1G071740|HORVU7Hr1G071740|transcript|HORVU7Hr1G071740.7|protein_coding|9|9|c.*336T>C|||||336|WARNING_TRANSCRIPT_NO_START_CODON,C|downstream_gene_variant|MODIFIER|HORVU7Hr1G071750|HORVU7Hr1G071750|transcript|HORVU7Hr1G071750.4|protein_coding||c.*1260A>G|||||1124|WARNING_TRANSCRIPT_INCOMPLETE	0|0	0|0	1|1	1|1
chr7H	398238547	.	T	A	454	PASS	DP=62;VDB=1.30896e-09;RPB=0.00662936;MQB=0.0106863;BQB=1.0;MQSB=0.0787222;SGB=35.6452;MQ0F=0.0;DPR=18,39;AD=18,39;ICB=0.104167;HOB=0.444444;AC=4;AN=12;DP4=7,11,26,13;MQ=45;	A|synonymous_variant|LOW|HORVU7Hr1G071760|HORVU7Hr1G071760|transcript|HORVU7Hr1G071760.1|protein_coding|10|13|c.801A>T|p.Pro267Pro|802|1410|801|1230|267|409||WARNING_TRANSCRIPT_NO_START_CODON	0|0	0|0	1|1	1|1
chr7H	404317950	.	G	A	452	PASS	DP=1698;VDB=7.09474e-11;RPB=0.0893414;MQB=0.0;BQB=0.895481;MQSB=0.410339;SGB=479.369;MQ0F=0.0;DPR=986,440;AD=986,440;ICB=0.104167;HOB=0.444444;AC=4;AN=12;DP4=884,102,391,49;MQ=47;	A|5_prime_UTR_variant|MODIFIER|HORVU7Hr1G072420|HORVU7Hr1G072420|transcript|HORVU7Hr1G072420.1|protein_coding|1|6|c.-25G>A|||||25|	0|0	0|0	1|1	1|1
chr7H	404318165	.	T	C	452	PASS	DP=2024;VDB=0.0146309;RPB=0.0103054;MQB=0.0;BQB=0.999324;MQSB=0.0019721;SGB=351.838;MQ0F=0.0;DPR=1488,450;AD=1488,450;ICB=0.104167;HOB=0.444444;AC=4;AN=12;DP4=853,635,245,205;MQ=48;	C|synonymous_variant|LOW|HORVU7Hr1G072420|HORVU7Hr1G072420|transcript|HORVU7Hr1G072420.1|protein_coding|2|6|c.63T>C|p.Leu21Leu|227|819|63|267|21|88||	0|0	0|0	1|1	1|1
chr7H	404938318	.	C	T	275	PASS	DP=51;VDB=0.617377;RPB=0.99159;MQB=0.00710978;BQB=0.760021;MQSB=0.705906;SGB=3.46416;MQ0F=0.0;DPR=37,10;AD=37,10;ICB=0.104167;HOB=0.444444;AC=4;AN=12;DP4=16,21,3,7;MQ=48;	T|missense_variant|MODERATE|HORVU7Hr1G072450|HORVU7Hr1G072450|transcript|HORVU7Hr1G072450.2|protein_coding|3|3|c.866C>T|p.Pro289Leu|1287|1818|866|1026|289|341||	0|0	0|0	1|1	1|1
chr7H	405458753	.	G	A	452	PASS	DP=480;VDB=0.0490306;RPB=0.996391;MQB=6.76701e-41;BQB=0.288008;MQSB=0.752473;SGB=115.728;MQ0F=0.0;DPR=312,109;AD=312,109;ICB=0.104167;HOB=0.444444;AC=4;AN=12;DP4=177,135,59,50;MQ=48;	A|synonymous_variant|LOW|HORVU7Hr1G072480|HORVU7Hr1G072480|transcript|HORVU7Hr1G072480.4|protein_coding|5|5|c.945C>T|p.Ser315Ser|1060|1306|945|1095|315|364||	0|0	0|0	1|1	1|1
chr7H	405461052	.	T	A	452	PASS	DP=355;VDB=0.0104399;RPB=0.465898;MQB=1.79482e-22;BQB=0.209208;MQSB=0.271794;SGB=89.3616;MQ0F=0.0;DPR=195,85;AD=195,85;ICB=0.104167;HOB=0.444444;AC=4;AN=12;DP4=96,99,43,42;MQ=47;	A|missense_variant|MODERATE|HORVU7Hr1G072480|HORVU7Hr1G072480|transcript|HORVU7Hr1G072480.4|protein_coding|2|5|c.452A>T|p.Asn151Ile|567|1306|452|1095|151|364||	0|0	0|0	1|1	1|1
chr7H	406429106	.	G	A	452	PASS	DP=162;VDB=0.0588496;RPB=0.999905;MQB=2.71251e-18;BQB=0.8081;MQSB=0.986968;SGB=20.8159;MQ0F=0.0;DPR=95,42;AD=95,42;ICB=0.104167;HOB=0.444444;AC=4;AN=12;DP4=58,37,27,16;MQ=47;	A|missense_variant|MODERATE|HORVU7Hr1G072610|HORVU7Hr1G072610|transcript|HORVU7Hr1G072610.6|protein_coding|1|9|c.197G>A|p.Arg66His|197|1377|197|1377|66|458||	0|0	0|0	1|1	1|1
chr7H	406431052	.	G	C	452	PASS	DP=322;VDB=0.46369;RPB=0.858896;MQB=8.59518e-32;BQB=0.994819;MQSB=0.819103;SGB=76.1783;MQ0F=0.0;DPR=179,73;AD=179,73;ICB=0.104167;HOB=0.444444;AC=4;AN=12;DP4=106,73,47,26;MQ=48;	C|missense_variant|MODERATE|HORVU7Hr1G072610|HORVU7Hr1G072610|transcript|HORVU7Hr1G072610.6|protein_coding|9|9|c.1366G>C|p.Ala456Pro|1366|1377|1366|1377|456|458||	0|0	0|0	1|1	1|1
chr7H	407314946	.	T	C	452	PASS	DP=819;VDB=0.0552927;RPB=0.844593;MQB=0.0;BQB=0.946324;MQSB=0.609474;SGB=202.519;MQ0F=0.0;DPR=519,188;AD=519,188;ICB=0.104167;HOB=0.444444;AC=4;AN=12;DP4=251,268,110,78;MQ=48;	C|synonymous_variant|LOW|HORVU7Hr1G072650|HORVU7Hr1G072650|transcript|HORVU7Hr1G072650.1|protein_coding|7|17|c.570T>C|p.Asp190Asp|985|2287|570|1575|190|524||	0|0	0|0	1|1	1|1
chr7H	407325812	.	A	C	452	PASS	DP=843;VDB=0.0189616;RPB=0.0535278;MQB=0.0;BQB=0.999933;MQSB=0.000600791;SGB=130.937;MQ0F=0.0;DPR=626,171;AD=626,171;ICB=0.104167;HOB=0.444444;AC=4;AN=12;DP4=382,244,85,86;MQ=48;	C|missense_variant|MODERATE|HORVU7Hr1G072650|HORVU7Hr1G072650|transcript|HORVU7Hr1G072650.1|protein_coding|13|17|c.1259A>C|p.Glu420Ala|1674|2287|1259|1575|420|524||	0|0	0|0	1|1	1|1
chr7H	407579798	.	G	C	452	PASS	DP=78;VDB=0.0392412;RPB=0.387423;MQB=4.03388e-08;BQB=1.0;MQSB=0.972146;SGB=16.8704;MQ0F=0.0;DPR=48,19;AD=48,19;ICB=0.104167;HOB=0.444444;AC=4;AN=12;DP4=17,31,6,13;MQ=48;	C|missense_variant|MODERATE|HORVU7Hr1G072680|HORVU7Hr1G072680|transcript|HORVU7Hr1G072680.7|protein_coding|3|3|c.1482C>G|p.Asn494Lys|1484|2069|1482|1653|494|550||WARNING_TRANSCRIPT_NO_START_CODON,C|downstream_gene_variant|MODIFIER|HORVU7Hr1G072670|HORVU7Hr1G072670|transcript|HORVU7Hr1G072670.3|protein_coding||c.*1862G>C|||||1557|	0|0	0|0	1|1	1|1
chr7H	407580020	.	A	T	452	PASS	DP=65;VDB=0.138089;RPB=0.0254041;MQB=1.6675e-08;BQB=0.87671;MQSB=0.789116;SGB=17.9635;MQ0F=0.0;DPR=36,20;AD=36,20;ICB=0.104167;HOB=0.444444;AC=4;AN=12;DP4=16,20,12,8;MQ=47;	T|missense_variant|MODERATE|HORVU7Hr1G072680|HORVU7Hr1G072680|transcript|HORVU7Hr1G072680.7|protein_coding|2|3|c.1346T>A|p.Val449Asp|1348|2069|1346|1653|449|550||WARNING_TRANSCRIPT_NO_START_CODON,T|downstream_gene_variant|MODIFIER|HORVU7Hr1G072670|HORVU7Hr1G072670|transcript|HORVU7Hr1G072670.3|protein_coding||c.*2084A>T|||||1779|	0|0	0|0	1|1	1|1
chr7H	407580952	.	C	T	444	PASS	DP=71;VDB=0.318781;RPB=0.792397;MQB=2.23843e-06;BQB=0.933111;MQSB=0.95576;SGB=13.5792;MQ0F=0.0;DPR=48,16;AD=48,16;ICB=0.104167;HOB=0.444444;AC=4;AN=12;DP4=33,15,8,8;MQ=48;	T|missense_variant|MODERATE|HORVU7Hr1G072680|HORVU7Hr1G072680|transcript|HORVU7Hr1G072680.7|protein_coding|1|3|c.1036G>A|p.Val346Ile|1038|2069|1036|1653|346|550||WARNING_TRANSCRIPT_NO_START_CODON,T|downstream_gene_variant|MODIFIER|HORVU7Hr1G072670|HORVU7Hr1G072670|transcript|HORVU7Hr1G072670.3|protein_coding||c.*3016C>T|||||2711|	0|0	0|0	1|1	1|1
chr7H	407581228	.	A	G	410	PASS	DP=60;VDB=0.927231;RPB=0.962316;MQB=7.47568e-05;BQB=0.962316;MQSB=0.577138;SGB=11.3905;MQ0F=0.0;DPR=30,14;AD=30,14;ICB=0.104167;HOB=0.444444;AC=4;AN=12;DP4=20,10,7,7;MQ=48;	G|missense_variant|MODERATE|HORVU7Hr1G072680|HORVU7Hr1G072680|transcript|HORVU7Hr1G072680.7|protein_coding|1|3|c.760T>C|p.Phe254Leu|762|2069|760|1653|254|550||WARNING_TRANSCRIPT_NO_START_CODON,G|downstream_gene_variant|MODIFIER|HORVU7Hr1G072670|HORVU7Hr1G072670|transcript|HORVU7Hr1G072670.3|protein_coding||c.*3292A>G|||||2987|	0|0	0|0	1|1	1|1
chr7H	407836991	.	T	G	237	PASS	DP=45;VDB=0.197353;RPB=0.639909;MQB=0.00141586;BQB=0.931063;MQSB=0.805373;SGB=5.93738;MQ0F=0.0;DPR=32,9;AD=32,9;ICB=0.104167;HOB=0.444444;AC=4;AN=12;DP4=7,25,1,8;MQ=48;	G|synonymous_variant|LOW|HORVU7Hr1G072690|HORVU7Hr1G072690|transcript|HORVU7Hr1G072690.5|protein_coding|1|1|c.375A>C|p.Thr125Thr|377|3490|375|3126|125|1041||WARNING_TRANSCRIPT_NO_START_CODON	0|0	0|0	1|1	1|1
chr7H	408188104	.	A	G	452	PASS	DP=382;VDB=0.971225;RPB=0.996383;MQB=1.12837e-30;BQB=0.99823;MQSB=0.88571;SGB=121.221;MQ0F=0.0;DPR=221,114;AD=221,114;ICB=0.104167;HOB=0.444444;AC=4;AN=12;DP4=158,63,74,40;MQ=47;	G|missense_variant|MODERATE|HORVU7Hr1G072710|HORVU7Hr1G072710|transcript|HORVU7Hr1G072710.9|protein_coding|7|8|c.671T>C|p.Met224Thr|673|1351|671|996|224|331||WARNING_TRANSCRIPT_NO_START_CODON	0|0	0|0	1|1	1|1
chr7H	408189102	.	A	G	452	PASS	DP=319;VDB=0.674972;RPB=0.761329;MQB=2.24247e-33;BQB=0.97805;MQSB=0.562686;SGB=105.841;MQ0F=0.0;DPR=194,100;AD=194,100;ICB=0.104167;HOB=0.444444;AC=4;AN=12;DP4=111,83,59,41;MQ=47;	G|synonymous_variant|LOW|HORVU7Hr1G072710|HORVU7Hr1G072710|transcript|HORVU7Hr1G072710.9|protein_coding|6|8|c.525T>C|p.Val175Val|527|1351|525|996|175|331||WARNING_TRANSCRIPT_NO_START_CODON	0|0	0|0	1|1	1|1
chr7H	408570617	.	G	A	452	PASS	DP=230;VDB=0.175888;RPB=0.020976;MQB=3.28296e-17;BQB=0.963706;MQSB=0.986991;SGB=32.7591;MQ0F=0.0;DPR=156,47;AD=156,47;ICB=0.104167;HOB=0.444444;AC=4;AN=12;DP4=104,52,26,21;MQ=48;	A|intergenic_region|MODIFIER|HORVU7Hr1G072710-HORVU7Hr1G072750|HORVU7Hr1G072710-HORVU7Hr1G072750|intergenic_region|HORVU7Hr1G072710-HORVU7Hr1G072750|||n.408570617G>A||||||	0|0	0|0	1|1	1|1
chr7H	408583410	.	C	T	452	PASS	DP=203;VDB=0.647651;RPB=0.44816;MQB=3.45647e-16;BQB=0.864156;MQSB=0.659602;SGB=23.2579;MQ0F=0.0;DPR=159,35;AD=159,35;ICB=0.104167;HOB=0.444444;AC=4;AN=12;DP4=71,88,18,17;MQ=48;	T|missense_variant|MODERATE|HORVU7Hr1G072750|HORVU7Hr1G072750|transcript|HORVU7Hr1G072750.10|protein_coding|2|5|c.284G>A|p.Arg95His|286|1896|284|945|95|314||WARNING_TRANSCRIPT_NO_START_CODON	0|0	0|0	1|1	1|1
chr7H	408956548	.	G	A	447	PASS	DP=63;VDB=0.0662585;RPB=0.16475;MQB=1.41262e-08;BQB=0.740122;MQSB=0.943087;SGB=21.9274;MQ0F=0.0;DPR=33,24;AD=33,24;ICB=0.104167;HOB=0.444444;AC=4;AN=12;DP4=25,8,19,5;MQ=47;	A|3_prime_UTR_variant|MODIFIER|HORVU7Hr1G072790|HORVU7Hr1G072790|transcript|HORVU7Hr1G072790.12|protein_coding|8|13|c.*214G>A|||||214|WARNING_TRANSCRIPT_NO_START_CODON	0|0	0|0	1|1	1|1
chr7H	409364578	.	G	A	302	PASS	DP=32;VDB=0.916943;RPB=0.76076;MQB=0.000132547;BQB=0.977926;MQSB=0.980658;SGB=7.01912;MQ0F=0.0;DPR=21,10;AD=21,10;ICB=0.104167;HOB=0.444444;AC=4;AN=12;DP4=11,10,5,5;MQ=47;	A|intergenic_region|MODIFIER|HORVU7Hr1G072910-HORVU7Hr1G072940|HORVU7Hr1G072910-HORVU7Hr1G072940|intergenic_region|HORVU7Hr1G072910-HORVU7Hr1G072940|||n.409364578G>A||||||	0|0	0|0	1|1	1|1
chr7H	410017195	.	A	G	452	PASS	DP=169;VDB=2.19878e-08;RPB=0.164887;MQB=3.83693e-15;BQB=0.150401;MQSB=0.816883;SGB=53.1075;MQ0F=0.0;DPR=92,52;AD=92,52;ICB=0.104167;HOB=0.444444;AC=4;AN=12;DP4=13,79,15,37;MQ=47;	G|3_prime_UTR_variant|MODIFIER|HORVU7Hr1G072940|HORVU7Hr1G072940|transcript|HORVU7Hr1G072940.3|protein_coding|10|10|c.*266A>G|||||266|	0|0	0|0	1|1	1|1
chr7H	411037400	.	C	T	452	PASS	DP=84;VDB=0.0251786;RPB=0.319211;MQB=6.78295e-08;BQB=0.992861;MQSB=0.96041;SGB=8.21452;MQ0F=0.0;DPR=50,16;AD=50,16;ICB=0.104167;HOB=0.444444;AC=4;AN=12;DP4=22,28,7,9;MQ=48;	T|synonymous_variant|LOW|HORVU7Hr1G072980|HORVU7Hr1G072980|transcript|HORVU7Hr1G072980.1|protein_coding|2|5|c.333G>A|p.Leu111Leu|614|2059|333|1424|111|473||WARNING_TRANSCRIPT_MULTIPLE_STOP_CODONS	0|0	0|0	1|1	1|1
chr7H	411693326	.	T	C	452	PASS	DP=675;VDB=0.188788;RPB=0.766508;MQB=0.0;BQB=0.985003;MQSB=0.307432;SGB=188.237;MQ0F=0.0;DPR=422,175;AD=422,175;ICB=0.104167;HOB=0.444444;AC=4;AN=12;DP4=252,170,106,69;MQ=47;	C|missense_variant|MODERATE|HORVU7Hr1G073060|HORVU7Hr1G073060|transcript|HORVU7Hr1G073060.2|protein_coding|8|9|c.589A>G|p.Ser197Gly|822|1246|589|690|197|229||	0|0	0|0	1|1	1|1
chr7H	413074648	.	G	A	452	PASS	DP=5596;VDB=0.806196;RPB=0.063824;MQB=0.0;BQB=0.658588;MQSB=0.00281694;SGB=1718.6;MQ0F=0.0;DPR=3179,1567;AD=3179,1567;ICB=0.104167;HOB=0.444444;AC=4;AN=12;DP4=1930,1249,942,626;MQ=46;	A|synonymous_variant|LOW|HORVU7Hr1G073170|HORVU7Hr1G073170|transcript|HORVU7Hr1G073170.2|protein_coding|4|5|c.621G>A|p.Pro207Pro|622|990|621|762|207|253||WARNING_TRANSCRIPT_NO_START_CODON	0|0	0|0	1|1	1|1
chr7H	413464362	.	G	A	230	PASS	DP=627;VDB=1.11276e-08;RPB=1.48276e-10;MQB=1.90352e-12;BQB=2.00408e-11;MQSB=0.889948;SGB=-10.115;MQ0F=0.0;DPR=566,19;AD=566,19;ICB=0.104167;HOB=0.444444;AC=4;AN=12;DP4=200,366,1,18;MQ=49;	A|missense_variant|MODERATE|HORVU7Hr1G073190|HORVU7Hr1G073190|transcript|HORVU7Hr1G073190.2|protein_coding|1|2|c.44C>T|p.Ala15Val|313|1086|44|659|15|218||WARNING_TRANSCRIPT_MULTIPLE_STOP_CODONS	0|0	0|0	1|1	1|1
chr7H	413464363	.	C	A	230	PASS	DP=620;VDB=2.31899e-11;RPB=2.06511e-10;MQB=5.99497e-12;BQB=4.55867e-12;MQSB=0.870303;SGB=9.79804;MQ0F=0.0;DPR=560,18;AD=560,18;ICB=0.104167;HOB=0.444444;AC=4;AN=12;DP4=198,362,1,17;MQ=49;	A|missense_variant|MODERATE|HORVU7Hr1G073190|HORVU7Hr1G073190|transcript|HORVU7Hr1G073190.2|protein_coding|1|2|c.43G>T|p.Ala15Ser|312|1086|43|659|15|218||WARNING_TRANSCRIPT_MULTIPLE_STOP_CODONS	0|0	0|0	1|1	1|1
chr7H	413582358	.	T	A	452	PASS	DP=438;VDB=0.0179034;RPB=0.162647;MQB=1.01608e-41;BQB=0.353108;MQSB=0.447756;SGB=146.489;MQ0F=0.0;DPR=211,137;AD=211,137;ICB=0.104167;HOB=0.444444;AC=4;AN=12;DP4=90,121,62,75;MQ=47;	A|3_prime_UTR_variant|MODIFIER|HORVU7Hr1G073220|HORVU7Hr1G073220|transcript|HORVU7Hr1G073220.1|protein_coding|4|4|c.*308T>A|||||308|	0|0	0|0	1|1	1|1
chr7H	413734308	.	G	T	400	PASS	DP=161;VDB=1.65031e-10;RPB=0.387165;MQB=1.74921e-14;BQB=0.963652;MQSB=1.0;SGB=17.7156;MQ0F=0.0;DPR=121,28;AD=121,28;ICB=0.104167;HOB=0.444444;AC=4;AN=12;DP4=120,1,28,0;MQ=48;	T|intergenic_region|MODIFIER|HORVU7Hr1G073220-HORVU7Hr1G073260|HORVU7Hr1G073220-HORVU7Hr1G073260|intergenic_region|HORVU7Hr1G073220-HORVU7Hr1G073260|||n.413734308G>T||||||	0|0	0|0	1|1	1|1
chr7H	415119353	.	A	G	452	PASS	DP=140;VDB=0.114663;RPB=0.999278;MQB=1.44268e-15;BQB=0.716931;MQSB=0.542655;SGB=46.5161;MQ0F=0.0;DPR=80,46;AD=80,46;ICB=0.104167;HOB=0.444444;AC=4;AN=12;DP4=42,38,23,23;MQ=47;	G|synonymous_variant|LOW|HORVU7Hr1G073370|HORVU7Hr1G073370|transcript|HORVU7Hr1G073370.2|protein_coding|2|3|c.1224A>G|p.Leu408Leu|1479|2219|1224|1476|408|491||	0|0	0|0	1|1	1|1
chr7H	415786701	.	G	C	452	PASS	DP=372;VDB=0.00385607;RPB=0.694991;MQB=6.25007e-37;BQB=0.817844;MQSB=0.934875;SGB=98.1505;MQ0F=0.0;DPR=244,93;AD=244,93;ICB=0.104167;HOB=0.444444;AC=4;AN=12;DP4=150,94,64,29;MQ=48;	C|3_prime_UTR_variant|MODIFIER|HORVU7Hr1G073410|HORVU7Hr1G073410|transcript|HORVU7Hr1G073410.1|protein_coding|14|14|c.*6G>C|||||6|	0|0	0|0	1|1	1|1
chr7H	416617117	.	G	T	452	PASS	DP=1125;VDB=1.94683e-05;RPB=1.6873e-05;MQB=0.0;BQB=0.714404;MQSB=0.998716;SGB=307.985;MQ0F=0.0;DPR=711,284;AD=711,284;ICB=0.104167;HOB=0.444444;AC=4;AN=12;DP4=379,332,171,113;MQ=47;	T|missense_variant|MODERATE|HORVU7Hr1G073460|HORVU7Hr1G073460|transcript|HORVU7Hr1G073460.3|protein_coding|2|6|c.172G>T|p.Ala58Ser|174|1744|172|1518|58|505||WARNING_TRANSCRIPT_NO_START_CODON	0|0	0|0	1|1	1|1
chr7H	416754592	.	A	G	452	PASS	DP=132;VDB=0.246126;RPB=0.997768;MQB=3.77513e-11;BQB=0.999982;MQSB=0.851305;SGB=37.7292;MQ0F=0.0;DPR=75,38;AD=75,38;ICB=0.104167;HOB=0.444444;AC=4;AN=12;DP4=31,44,21,17;MQ=47;	G|missense_variant|MODERATE|HORVU7Hr1G073470|HORVU7Hr1G073470|transcript|HORVU7Hr1G073470.2|protein_coding|4|5|c.424A>G|p.Ser142Gly|1127|1715|424|627|142|208||	0|0	0|0	1|1	1|1
chr7H	416754831	.	A	T	454	PASS	DP=47;VDB=7.42816e-07;RPB=0.970139;MQB=3.13949e-06;BQB=1.0;MQSB=0.993056;SGB=18.9563;MQ0F=0.0;DPR=17,23;AD=17,23;ICB=0.104167;HOB=0.444444;AC=4;AN=12;DP4=12,5,16,7;MQ=46;	T|stop_gained|HIGH|HORVU7Hr1G073470|HORVU7Hr1G073470|transcript|HORVU7Hr1G073470.2|protein_coding|5|5|c.571A>T|p.Lys191*|1274|1715|571|627|191|208||	0|0	0|0	1|1	1|1
chr7H	416981333	.	C	A	321	PASS	DP=52;VDB=0.0012482;RPB=0.607816;MQB=0.0084133;BQB=0.342303;MQSB=1.0;SGB=12.4807;MQ0F=0.0;DPR=34,15;AD=34,15;ICB=0.104167;HOB=0.444444;AC=4;AN=12;DP4=33,1,15,0;MQ=46;	A|3_prime_UTR_variant|MODIFIER|HORVU7Hr1G073490|HORVU7Hr1G073490|transcript|HORVU7Hr1G073490.2|protein_coding|4|4|c.*238C>A|||||238|,A|3_prime_UTR_variant|MODIFIER|HORVU7Hr1G073500|HORVU7Hr1G073500|transcript|HORVU7Hr1G073500.2|protein_coding|5|5|c.*197G>T|||||357|WARNING_TRANSCRIPT_MULTIPLE_STOP_CODONS	0|0	0|0	1|1	1|1
chr7H	416981443	.	G	A	452	PASS	DP=330;VDB=0.000114052;RPB=0.899533;MQB=1.19356e-23;BQB=0.986762;MQSB=0.992959;SGB=72.8824;MQ0F=0.0;DPR=198,70;AD=198,70;ICB=0.104167;HOB=0.444444;AC=4;AN=12;DP4=159,39,50,20;MQ=48;	A|3_prime_UTR_variant|MODIFIER|HORVU7Hr1G073490|HORVU7Hr1G073490|transcript|HORVU7Hr1G073490.2|protein_coding|4|4|c.*348G>A|||||348|,A|3_prime_UTR_variant|MODIFIER|HORVU7Hr1G073500|HORVU7Hr1G073500|transcript|HORVU7Hr1G073500.2|protein_coding|5|5|c.*87C>T|||||247|WARNING_TRANSCRIPT_MULTIPLE_STOP_CODONS	0|0	0|0	1|1	1|1
chr7H	416984436	.	G	A	452	PASS	DP=173;VDB=0.0472823;RPB=0.988881;MQB=0.000249683;BQB=0.378513;MQSB=0.180877;SGB=53.1077;MQ0F=0.0;DPR=111,52;AD=111,52;ICB=0.104167;HOB=0.444444;AC=4;AN=12;DP4=34,77,19,33;MQ=45;	A|synonymous_variant|LOW|HORVU7Hr1G073500|HORVU7Hr1G073500|transcript|HORVU7Hr1G073500.2|protein_coding|1|5|c.153C>T|p.Val51Val|155|1344|153|551|51|182||WARNING_TRANSCRIPT_MULTIPLE_STOP_CODONS,A|downstream_gene_variant|MODIFIER|HORVU7Hr1G073490|HORVU7Hr1G073490|transcript|HORVU7Hr1G073490.2|protein_coding||c.*3341G>A|||||2918|	0|0	0|0	1|1	1|1
[truncated: 303 more rows]
