# Supplementary material for: Characterization of genome-wide variations induced by gamma-ray radiation in barley using RNA-Seq
Source: BMC Genomics. 2019 Oct 29;20:783. doi: 10.1186/s12864-019-6182-3 (PMC6819550; doi:10.1186/s12864-019-6182-3)
Supplement: Supplementary file 2 — Additional file 2: Summary of genetic effects of mutations in affected genes. [file 12864_2019_6182_MOESM2_ESM.xlsx]

## Sheet: 465 gene list
# The following table is formatted as tab separated values.
#GeneName	TranscriptId	variants_impact_HIGH	variants_impact_LOW	variants_impact_MODERATE	variants_impact_MODIFIER	variants_effect_3_prime_UTR_variant	variants_effect_5_prime_UTR_premature_start_codon_gain_variant	variants_effect_5_prime_UTR_variant	variants_effect_disruptive_inframe_deletion	variants_effect_downstream_gene_variant	variants_effect_frameshift_variant	variants_effect_intron_variant	variants_effect_missense_variant	variants_effect_splice_region_variant	variants_effect_stop_gained	variants_effect_stop_retained_variant	variants_effect_synonymous_variant	variants_effect_upstream_gene_variant
HORVU0Hr1G013830	HORVU0Hr1G013830.4	0	0	0	1	0	0	0	0	1	0	0	0	0	0	0	0	0
HORVU0Hr1G013850	HORVU0Hr1G013850.1	0	1	0	2	0	0	0	0	2	0	0	0	0	0	0	1	0
HORVU0Hr1G013910	HORVU0Hr1G013910.2	0	0	0	1	0	0	0	0	0	0	0	0	0	0	0	0	1
HORVU0Hr1G013920	HORVU0Hr1G013920.1	0	0	0	1	0	0	0	0	1	0	0	0	0	0	0	0	0
HORVU0Hr1G013930	HORVU0Hr1G013930.1	0	0	0	1	0	0	0	0	0	0	0	0	0	0	0	0	1
HORVU0Hr1G013940	HORVU0Hr1G013940.1	0	0	0	1	0	0	0	0	0	0	0	0	0	0	0	0	1
HORVU0Hr1G013950	HORVU0Hr1G013950.21	0	1	0	0	0	0	0	0	0	0	0	0	0	0	0	1	0
HORVU0Hr1G020490	HORVU0Hr1G020490.5	0	0	0	2	0	0	0	0	2	0	0	0	0	0	0	0	0
HORVU0Hr1G021230	HORVU0Hr1G021230.1	0	0	0	1	1	0	0	0	0	0	0	0	0	0	0	0	0
HORVU0Hr1G021390	HORVU0Hr1G021390.2	0	0	0	4	0	0	1	0	0	0	3	0	0	0	0	0	0
HORVU0Hr1G021610	HORVU0Hr1G021610.3	0	0	0	1	0	0	0	0	0	0	0	0	0	0	0	0	1
HORVU0Hr1G021630	HORVU0Hr1G021630.1	0	0	1	0	0	0	0	0	0	0	0	1	0	0	0	0	0
HORVU0Hr1G021640	HORVU0Hr1G021640.3	0	0	0	9	0	0	0	0	8	0	0	0	0	0	0	0	1
HORVU0Hr1G021670	HORVU0Hr1G021670.1	0	2	6	0	0	0	0	0	0	0	0	6	0	0	0	2	0
HORVU0Hr1G039600	HORVU0Hr1G039600.3	0	3	2	0	0	0	0	0	0	0	0	2	0	0	0	3	0
HORVU1Hr1G004330	HORVU1Hr1G004330.4	0	0	0	1	1	0	0	0	0	0	0	0	0	0	0	0	0
HORVU1Hr1G004430	HORVU1Hr1G004430.4	0	0	0	1	0	0	0	0	0	0	1	0	0	0	0	0	0
HORVU1Hr1G004440	HORVU1Hr1G004440.1	0	1	0	0	0	0	0	0	0	0	0	0	0	0	0	1	0
HORVU2Hr1G098820	HORVU2Hr1G098820.2	1	0	0	0	0	0	0	0	0	1	0	0	0	0	0	0	0
HORVU4Hr1G080420	HORVU4Hr1G080420.1	0	0	1	0	0	0	0	0	0	0	0	1	0	0	0	0	0
HORVU5Hr1G034770	HORVU5Hr1G034770.1	0	0	1	0	0	0	0	0	0	0	0	1	0	0	0	0	0
HORVU5Hr1G098090	HORVU5Hr1G098090.1	0	0	0	1	1	0	0	0	0	0	0	0	0	0	0	0	0
HORVU5Hr1G098310	HORVU5Hr1G098310.2	0	1	0	0	0	0	0	0	0	0	0	0	0	0	0	1	0
HORVU5Hr1G098720	HORVU5Hr1G098720.1	0	1	0	1	1	0	0	0	0	0	0	0	0	0	0	1	0
HORVU5Hr1G098730	HORVU5Hr1G098730.1	0	0	0	1	0	0	0	0	0	0	0	0	0	0	0	0	1
HORVU5Hr1G098770	HORVU5Hr1G098770.1	0	0	2	1	1	0	0	0	0	0	0	2	0	0	0	0	0
HORVU5Hr1G098780	HORVU5Hr1G098780.4	0	2	1	1	0	0	0	0	1	0	0	1	0	0	0	2	0
HORVU5Hr1G098820	HORVU5Hr1G098820.1	0	0	1	2	2	0	0	0	0	0	0	1	0	0	0	0	0
HORVU5Hr1G098840	HORVU5Hr1G098840.2	0	3	6	2	2	0	0	0	0	0	0	6	0	0	0	3	0
HORVU5Hr1G098890	HORVU5Hr1G098890.10	0	1	1	1	0	0	0	0	0	0	1	1	0	0	0	1	0
HORVU5Hr1G098910	HORVU5Hr1G098910.2	0	1	0	0	0	0	0	0	0	0	0	0	0	0	0	1	0
HORVU5Hr1G098920	HORVU5Hr1G098920.20	0	0	0	1	0	0	0	0	1	0	0	0	0	0	0	0	0
HORVU5Hr1G098960	HORVU5Hr1G098960.2	0	8	2	0	0	0	0	0	0	0	0	2	0	0	0	8	0
HORVU5Hr1G098980	HORVU5Hr1G098980.12	0	4	0	10	0	0	0	0	2	0	8	0	0	0	0	4	0
HORVU5Hr1G099020	HORVU5Hr1G099020.1	0	0	0	2	0	0	0	0	2	0	0	0	0	0	0	0	0
HORVU5Hr1G099030	HORVU5Hr1G099030.3	0	1	0	1	1	0	0	0	0	0	0	0	0	0	0	1	0
HORVU5Hr1G099070	HORVU5Hr1G099070.1	0	2	1	3	1	0	0	0	0	0	0	1	0	0	0	2	2
HORVU5Hr1G099080	HORVU5Hr1G099080.5	0	0	0	7	2	0	0	0	1	0	0	0	0	0	0	0	4
HORVU5Hr1G099090	HORVU5Hr1G099090.4	0	6	0	10	9	0	0	0	1	0	0	0	0	0	0	6	0
HORVU5Hr1G099160	HORVU5Hr1G099160.11	0	3	0	14	0	3	13	0	0	0	0	0	0	0	0	0	1
HORVU5Hr1G099170	HORVU5Hr1G099170.1	0	3	1	5	0	1	5	0	0	0	0	1	0	0	0	2	0
HORVU5Hr1G099180	HORVU5Hr1G099180.4	0	2	5	4	0	0	0	0	0	0	0	5	0	0	0	2	4
HORVU5Hr1G099200	HORVU5Hr1G099200.3	0	0	0	11	3	0	0	0	7	0	1	0	0	0	0	0	0
HORVU5Hr1G099240	HORVU5Hr1G099240.1	0	0	0	1	0	0	1	0	0	0	0	0	0	0	0	0	0
HORVU5Hr1G099350	HORVU5Hr1G099350.1	0	3	4	2	1	0	1	0	0	0	0	4	0	0	0	3	0
HORVU5Hr1G099380	HORVU5Hr1G099380.1	0	1	2	0	0	0	0	0	0	0	0	2	0	0	0	1	0
HORVU5Hr1G099390	HORVU5Hr1G099390.3	0	0	0	3	0	0	0	0	3	0	0	0	0	0	0	0	0
HORVU5Hr1G099410	HORVU5Hr1G099410.4	0	0	1	1	1	0	0	0	0	0	0	1	0	0	0	0	0
HORVU5Hr1G099490	HORVU5Hr1G099490.2	0	0	3	0	0	0	0	0	0	0	0	3	1	0	0	0	0
HORVU5Hr1G099550	HORVU5Hr1G099550.1	0	2	0	1	1	0	0	0	0	0	0	0	0	0	0	2	0
HORVU5Hr1G099640	HORVU5Hr1G099640.1	0	1	0	1	1	0	0	0	0	0	0	0	0	0	0	1	0
HORVU5Hr1G099820	HORVU5Hr1G099820.1	0	2	0	1	1	0	0	0	0	0	0	0	0	0	0	2	0
HORVU5Hr1G099830	HORVU5Hr1G099830.1	0	0	0	3	0	0	0	0	3	0	0	0	0	0	0	0	0
HORVU5Hr1G100140	HORVU5Hr1G100140.2	0	0	0	2	1	0	0	0	1	0	0	0	0	0	0	0	0
HORVU5Hr1G100150	HORVU5Hr1G100150.21	0	0	0	2	1	0	0	0	1	0	0	0	0	0	0	0	0
HORVU5Hr1G100200	HORVU5Hr1G100200.3	0	2	1	0	0	0	0	0	0	0	0	1	0	0	0	2	0
HORVU5Hr1G100210	HORVU5Hr1G100210.1	0	0	0	2	0	0	0	0	2	0	0	0	0	0	0	0	0
HORVU5Hr1G100700	HORVU5Hr1G100700.3	0	1	0	5	0	0	1	0	1	0	3	0	0	0	0	1	0
HORVU5Hr1G100770	HORVU5Hr1G100770.1	0	1	0	9	4	0	0	0	1	0	4	0	0	0	0	1	0
HORVU5Hr1G100790	HORVU5Hr1G100790.1	0	0	0	8	0	0	0	0	1	0	0	0	0	0	0	0	7
HORVU5Hr1G100800	HORVU5Hr1G100800.1	0	0	1	5	0	0	0	0	5	0	0	1	0	0	0	0	0
HORVU5Hr1G100880	HORVU5Hr1G100880.10	0	0	0	3	0	0	0	0	1	0	0	0	0	0	0	0	2
HORVU5Hr1G100890	HORVU5Hr1G100890.1	0	0	1	2	0	0	0	0	2	0	0	1	0	0	0	0	0
HORVU5Hr1G100900	HORVU5Hr1G100900.2	0	1	1	1	0	0	0	0	0	0	1	1	0	0	0	1	0
HORVU5Hr1G100910	HORVU5Hr1G100910.1	0	0	0	3	0	0	0	0	3	0	0	0	0	0	0	0	0
HORVU5Hr1G100990	HORVU5Hr1G100990.5	0	1	1	1	0	0	0	0	0	0	0	1	1	0	0	1	1
HORVU5Hr1G101000	HORVU5Hr1G101000.3	0	0	1	2	0	0	0	0	0	0	0	1	0	0	0	0	2
HORVU5Hr1G101010	HORVU5Hr1G101010.2	0	0	0	3	0	0	0	0	3	0	0	0	0	0	0	0	0
HORVU5Hr1G101020	HORVU5Hr1G101020.12	0	0	0	1	0	0	0	0	1	0	0	0	0	0	0	0	0
HORVU5Hr1G101480	HORVU5Hr1G101480.14	0	2	0	3	1	0	0	0	0	0	2	0	0	0	0	2	0
HORVU5Hr1G101500	HORVU5Hr1G101500.2	0	1	0	8	2	0	6	0	0	0	0	0	0	0	0	1	0
HORVU5Hr1G101570	HORVU5Hr1G101570.2	0	0	0	1	1	0	0	0	0	0	0	0	0	0	0	0	0
HORVU5Hr1G101600	HORVU5Hr1G101600.1	0	2	0	5	0	0	0	0	5	0	0	0	0	0	0	2	0
HORVU5Hr1G101650	HORVU5Hr1G101650.1	0	0	0	1	1	0	0	0	0	0	0	0	0	0	0	0	0
HORVU5Hr1G101680	HORVU5Hr1G101680.2	0	2	1	5	2	0	1	0	2	0	0	1	0	0	0	2	0
HORVU5Hr1G101990	HORVU5Hr1G101990.1	0	3	2	1	0	0	1	0	0	0	0	2	0	0	0	3	0
HORVU5Hr1G102130	HORVU5Hr1G102130.1	0	0	0	2	0	0	0	0	1	0	1	0	0	0	0	0	0
HORVU5Hr1G102140	HORVU5Hr1G102140.1	0	0	0	1	1	0	0	0	0	0	0	0	0	0	0	0	0
HORVU5Hr1G102220	HORVU5Hr1G102220.2	0	0	0	3	0	0	0	0	0	0	0	0	0	0	0	0	3
HORVU5Hr1G102230	HORVU5Hr1G102230.1	0	2	1	0	0	0	0	0	0	0	0	1	0	0	0	2	0
HORVU5Hr1G102240	HORVU5Hr1G102240.2	0	1	0	3	1	0	0	0	0	0	0	0	0	0	0	1	2
HORVU5Hr1G102250	HORVU5Hr1G102250.1	0	0	0	4	0	0	0	0	2	0	0	0	0	0	0	0	2
HORVU5Hr1G102280	HORVU5Hr1G102280.1	0	1	0	0	0	0	0	0	0	0	0	0	0	0	0	1	0
HORVU5Hr1G102310	HORVU5Hr1G102310.2	0	0	0	2	0	0	0	0	0	0	0	0	0	0	0	0	2
HORVU5Hr1G102530	HORVU5Hr1G102530.2	0	2	0	3	1	0	2	0	0	0	0	0	0	0	0	2	0
HORVU5Hr1G102620	HORVU5Hr1G102620.1	0	0	2	0	0	0	0	0	0	0	0	2	0	0	0	0	0
HORVU5Hr1G102630	HORVU5Hr1G102630.2	0	0	0	2	0	0	0	0	2	0	0	0	0	0	0	0	0
HORVU5Hr1G102720	HORVU5Hr1G102720.7	0	2	4	3	1	0	1	0	0	0	1	4	0	0	1	1	0
HORVU5Hr1G102900	HORVU5Hr1G102900.1	0	0	1	0	0	0	0	0	0	0	0	1	0	0	0	0	0
HORVU5Hr1G102930	HORVU5Hr1G102930.2	0	0	0	1	0	0	1	0	0	0	0	0	0	0	0	0	0
HORVU5Hr1G103400	HORVU5Hr1G103400.1	0	0	0	1	1	0	0	0	0	0	0	0	0	0	0	0	0
HORVU5Hr1G103790	HORVU5Hr1G103790.1	0	1	0	1	1	0	0	0	0	0	0	0	0	0	0	1	0
HORVU5Hr1G103850	HORVU5Hr1G103850.6	0	0	0	5	0	0	1	0	0	0	2	0	0	0	0	0	2
HORVU5Hr1G103860	HORVU5Hr1G103860.22	0	1	0	4	0	0	0	0	0	0	0	0	0	0	0	1	4
HORVU5Hr1G103920	HORVU5Hr1G103920.1	0	0	0	1	1	0	0	0	0	0	0	0	0	0	0	0	0
HORVU5Hr1G104050	HORVU5Hr1G104050.4	0	2	2	0	0	0	0	0	0	0	0	2	0	0	0	2	0
HORVU5Hr1G104070	HORVU5Hr1G104070.1	0	0	0	4	0	0	0	0	0	0	0	0	0	0	0	0	4
HORVU5Hr1G104080	HORVU5Hr1G104080.8	0	1	2	14	13	0	1	0	0	0	0	2	0	0	0	1	0
HORVU5Hr1G104090	HORVU5Hr1G104090.1	0	0	0	17	13	0	0	0	4	0	0	0	0	0	0	0	0
HORVU5Hr1G104160	HORVU5Hr1G104160.1	0	0	0	3	0	0	0	0	2	0	1	0	0	0	0	0	0
HORVU5Hr1G104190	HORVU5Hr1G104190.1	0	1	0	3	0	0	0	0	2	0	0	0	0	0	0	1	1
HORVU5Hr1G104200	HORVU5Hr1G104200.1	0	0	0	3	1	0	0	0	1	0	1	0	0	0	0	0	0
HORVU5Hr1G104230	HORVU5Hr1G104230.4	0	2	0	2	2	0	0	0	0	0	0	0	0	0	0	2	0
HORVU5Hr1G104240	HORVU5Hr1G104240.1	0	0	0	4	0	0	0	0	4	0	0	0	0	0	0	0	0
HORVU5Hr1G104380	HORVU5Hr1G104380.1	0	0	1	1	1	0	0	0	0	0	0	1	0	0	0	0	0
HORVU5Hr1G104390	HORVU5Hr1G104390.2	0	1	0	3	2	0	0	0	0	0	0	0	0	0	0	1	1
HORVU5Hr1G104410	HORVU5Hr1G104410.1	1	0	3	0	0	0	0	0	0	0	0	3	0	1	0	0	0
HORVU5Hr1G104450	HORVU5Hr1G104450.1	0	1	0	0	0	0	0	0	0	0	0	0	0	0	0	1	0
HORVU5Hr1G104570	HORVU5Hr1G104570.1	0	0	0	1	1	0	0	0	0	0	0	0	0	0	0	0	0
HORVU5Hr1G104580	HORVU5Hr1G104580.1	0	0	1	0	0	0	0	0	0	0	0	1	0	0	0	0	0
HORVU5Hr1G104600	HORVU5Hr1G104600.4	0	0	0	1	0	0	0	0	0	0	1	0	0	0	0	0	0
HORVU5Hr1G104620	HORVU5Hr1G104620.1	0	1	0	0	0	0	0	0	0	0	0	0	0	0	1	0	0
HORVU5Hr1G104670	HORVU5Hr1G104670.2	0	0	0	1	0	0	0	0	1	0	0	0	0	0	0	0	0
HORVU5Hr1G104680	HORVU5Hr1G104680.1	0	1	0	0	0	0	0	0	0	0	0	0	0	0	0	1	0
HORVU5Hr1G104690	HORVU5Hr1G104690.2	0	0	0	3	0	0	0	0	3	0	0	0	0	0	0	0	0
HORVU5Hr1G104700	HORVU5Hr1G104700.3	0	2	0	1	0	0	0	0	1	0	0	0	0	0	0	2	0
HORVU5Hr1G104720	HORVU5Hr1G104720.1	0	2	0	2	1	0	0	0	0	0	1	0	0	0	0	2	0
HORVU5Hr1G104730	HORVU5Hr1G104730.1	0	0	0	4	0	0	0	0	4	0	0	0	0	0	0	0	0
HORVU5Hr1G104860	HORVU5Hr1G104860.17	0	2	0	8	2	0	0	0	4	0	0	0	0	0	0	2	2
HORVU5Hr1G104870	HORVU5Hr1G104870.1	0	2	0	6	0	0	0	0	0	0	2	0	0	0	0	2	4
HORVU5Hr1G104920	HORVU5Hr1G104920.1	0	0	0	3	0	0	3	0	0	0	0	0	0	0	0	0	0
HORVU5Hr1G105030	HORVU5Hr1G105030.3	0	3	1	0	0	0	0	0	0	0	0	1	0	0	0	3	0
HORVU5Hr1G105040	HORVU5Hr1G105040.5	0	2	0	8	0	0	2	0	5	0	1	0	0	0	0	2	0
HORVU5Hr1G105050	HORVU5Hr1G105050.2	0	0	0	7	1	0	3	0	2	0	1	0	0	0	0	0	0
HORVU5Hr1G105060	HORVU5Hr1G105060.2	0	3	1	6	0	0	0	0	6	0	0	1	0	0	0	3	0
HORVU5Hr1G105070	HORVU5Hr1G105070.1	0	4	0	7	0	1	1	0	0	0	0	0	0	0	0	3	6
HORVU5Hr1G105080	HORVU5Hr1G105080.1	0	5	1	4	0	0	0	0	4	0	0	1	0	0	0	5	0
HORVU5Hr1G105140	HORVU5Hr1G105140.4	0	0	1	0	0	0	0	0	0	0	0	1	0	0	0	0	0
HORVU5Hr1G105410	HORVU5Hr1G105410.8	0	0	1	1	1	0	0	0	0	0	0	1	0	0	0	0	0
HORVU5Hr1G105480	HORVU5Hr1G105480.1	0	1	3	0	0	0	0	0	0	0	0	3	0	0	0	1	0
HORVU5Hr1G105750	HORVU5Hr1G105750.1	0	0	0	4	0	0	0	0	4	0	0	0	0	0	0	0	0
HORVU5Hr1G105760	HORVU5Hr1G105760.4	0	4	0	2	1	0	1	0	0	0	0	0	0	0	0	4	0
HORVU5Hr1G105770	HORVU5Hr1G105770.2	0	0	0	1	0	0	0	0	0	0	1	0	0	0	0	0	0
HORVU5Hr1G105780	HORVU5Hr1G105780.2	0	0	0	1	0	0	0	0	1	0	0	0	0	0	0	0	0
HORVU5Hr1G105790	HORVU5Hr1G105790.27	0	1	3	3	3	0	0	0	0	0	0	3	0	0	0	1	0
HORVU5Hr1G105840	HORVU5Hr1G105840.4	0	0	1	0	0	0	0	0	0	0	0	1	0	0	0	0	0
HORVU5Hr1G105870	HORVU5Hr1G105870.1	0	4	0	1	1	0	0	0	0	0	0	0	0	0	0	4	0
HORVU5Hr1G105880	HORVU5Hr1G105880.1	0	0	0	1	0	0	0	0	0	0	0	0	0	0	0	0	1
HORVU5Hr1G105950	HORVU5Hr1G105950.3	0	1	1	3	2	0	1	0	0	0	0	1	0	0	0	1	0
HORVU5Hr1G105970	HORVU5Hr1G105970.3	0	4	2	4	1	0	0	0	0	0	0	2	0	0	0	4	3
HORVU5Hr1G105980	HORVU5Hr1G105980.4	0	3	1	8	1	0	0	0	0	0	0	1	0	0	0	3	7
HORVU5Hr1G106090	HORVU5Hr1G106090.1	0	0	0	5	0	0	0	0	5	0	0	0	0	0	0	0	0
HORVU5Hr1G106100	HORVU5Hr1G106100.5	0	3	0	2	1	0	0	0	0	0	0	0	0	0	0	3	1
HORVU5Hr1G106110	HORVU5Hr1G106110.8	0	0	1	1	1	0	0	0	0	0	0	1	0	0	0	0	0
HORVU5Hr1G106120	HORVU5Hr1G106120.5	1	1	0	10	3	0	0	0	7	1	0	0	0	0	0	1	0
HORVU5Hr1G106140	HORVU5Hr1G106140.23	0	1	0	11	3	0	0	0	8	0	0	0	0	0	0	1	0
HORVU5Hr1G106170	HORVU5Hr1G106170.2	0	2	0	3	3	0	0	0	0	0	0	0	0	0	0	2	0
HORVU5Hr1G106310	HORVU5Hr1G106310.2	0	0	0	1	1	0	0	0	0	0	0	0	0	0	0	0	0
HORVU5Hr1G106320	HORVU5Hr1G106320.1	0	3	0	0	0	0	0	0	0	0	0	0	0	0	0	3	0
HORVU5Hr1G106340	HORVU5Hr1G106340.1	0	0	0	1	0	0	0	0	1	0	0	0	0	0	0	0	0
HORVU5Hr1G106610	HORVU5Hr1G106610.2	0	1	0	0	0	0	0	0	0	0	0	0	0	0	0	1	0
HORVU5Hr1G107180	HORVU5Hr1G107180.1	0	0	0	1	0	0	0	0	1	0	0	0	0	0	0	0	0
HORVU5Hr1G107190	HORVU5Hr1G107190.1	0	1	0	0	0	0	0	0	0	0	0	0	0	0	0	1	0
HORVU5Hr1G107290	HORVU5Hr1G107290.3	0	1	0	2	0	0	0	0	1	0	0	0	0	0	0	1	1
HORVU5Hr1G107330	HORVU5Hr1G107330.1	0	0	1	1	1	0	0	0	0	0	0	1	0	0	0	0	0
HORVU5Hr1G107360	HORVU5Hr1G107360.1	0	0	0	1	0	0	1	0	0	0	0	0	0	0	0	0	0
HORVU5Hr1G107380	HORVU5Hr1G107380.1	0	10	1	7	0	0	1	0	6	0	0	1	0	0	0	10	0
HORVU5Hr1G107410	HORVU5Hr1G107410.2	0	7	0	8	0	0	0	0	8	0	0	0	0	0	0	7	0
HORVU5Hr1G107440	HORVU5Hr1G107440.1	0	0	2	1	1	0	0	0	0	0	0	2	0	0	0	0	0
HORVU5Hr1G107460	HORVU5Hr1G107460.1	0	0	1	0	0	0	0	0	0	0	0	1	0	0	0	0	0
HORVU5Hr1G107510	HORVU5Hr1G107510.2	0	0	0	4	2	0	0	0	0	0	2	0	0	0	0	0	0
HORVU5Hr1G107520	HORVU5Hr1G107520.2	0	1	0	1	0	0	0	0	0	0	1	0	0	0	0	1	0
HORVU5Hr1G107540	HORVU5Hr1G107540.2	0	0	0	2	0	0	0	0	2	0	0	0	0	0	0	0	0
HORVU5Hr1G109570	HORVU5Hr1G109570.1	0	0	0	2	0	0	2	0	0	0	0	0	0	0	0	0	0
HORVU5Hr1G109580	HORVU5Hr1G109580.1	0	0	0	2	0	0	0	0	2	0	0	0	0	0	0	0	0
HORVU5Hr1G109600	HORVU5Hr1G109600.1	0	1	0	1	1	0	0	0	0	0	0	0	0	0	0	1	0
HORVU5Hr1G109610	HORVU5Hr1G109610.2	0	0	0	1	0	0	0	0	1	0	0	0	0	0	0	0	0
HORVU5Hr1G109620	HORVU5Hr1G109620.1	0	1	0	0	0	0	0	0	0	0	0	0	0	0	0	1	0
HORVU5Hr1G109630	HORVU5Hr1G109630.3	0	1	0	1	1	0	0	0	0	0	0	0	0	0	0	1	0
HORVU5Hr1G109640	HORVU5Hr1G109640.1	0	2	0	1	1	0	0	0	0	0	0	0	0	0	0	2	0
HORVU5Hr1G109660	HORVU5Hr1G109660.9	0	0	2	1	0	0	0	0	0	0	0	2	0	0	0	0	1
HORVU5Hr1G109680	HORVU5Hr1G109680.2	0	5	0	6	0	1	3	0	0	0	3	0	0	0	0	4	0
HORVU5Hr1G109710	HORVU5Hr1G109710.1	0	3	0	0	0	0	0	0	0	0	0	0	0	0	0	3	0
HORVU5Hr1G109720	HORVU5Hr1G109720.5	0	0	0	3	0	0	0	0	0	0	0	0	0	0	0	0	3
HORVU5Hr1G109730	HORVU5Hr1G109730.4	0	1	0	3	1	1	2	0	0	0	0	0	0	0	0	0	0
HORVU5Hr1G109760	HORVU5Hr1G109760.1	0	0	1	3	3	0	0	0	0	0	0	1	0	0	0	0	0
HORVU5Hr1G109860	HORVU5Hr1G109860.2	0	1	0	1	1	0	0	0	0	0	0	0	0	0	0	1	0
HORVU5Hr1G109870	HORVU5Hr1G109870.8	0	0	1	0	0	0	0	0	0	0	0	1	0	0	0	0	0
HORVU5Hr1G109880	HORVU5Hr1G109880.2	0	1	1	2	2	0	0	0	0	0	0	1	0	0	0	1	0
HORVU5Hr1G109910	HORVU5Hr1G109910.2	0	3	0	3	1	0	0	0	0	0	2	0	0	0	0	3	0
HORVU5Hr1G109980	HORVU5Hr1G109980.2	0	1	1	0	0	0	0	0	0	0	0	1	0	0	0	1	0
HORVU5Hr1G110000	HORVU5Hr1G110000.3	0	11	3	1	1	0	0	0	0	0	0	3	0	0	0	11	0
HORVU5Hr1G110080	HORVU5Hr1G110080.2	0	0	0	2	0	0	0	0	2	0	0	0	0	0	0	0	0
HORVU5Hr1G110090	HORVU5Hr1G110090.1	0	0	0	2	0	0	0	0	0	0	0	0	0	0	0	0	2
HORVU5Hr1G110120	HORVU5Hr1G110120.1	0	0	1	2	1	0	0	0	0	0	1	1	0	0	0	0	0
HORVU5Hr1G110170	HORVU5Hr1G110170.2	0	0	2	2	1	0	0	0	1	0	0	2	0	0	0	0	0
HORVU5Hr1G110200	HORVU5Hr1G110200.11	0	2	1	2	1	0	1	0	0	0	0	1	1	0	0	2	0
HORVU5Hr1G110210	HORVU5Hr1G110210.1	0	0	0	5	0	0	0	0	5	0	0	0	0	0	0	0	0
HORVU5Hr1G110220	HORVU5Hr1G110220.3	0	0	0	3	0	0	0	0	3	0	0	0	0	0	0	0	0
HORVU5Hr1G110270	HORVU5Hr1G110270.1	0	0	0	7	0	0	0	0	7	0	0	0	0	0	0	0	0
HORVU5Hr1G110280	HORVU5Hr1G110280.19	0	1	4	6	0	0	0	0	6	0	0	4	1	0	0	1	0
HORVU5Hr1G110330	HORVU5Hr1G110330.1	0	1	0	1	1	0	0	0	0	0	0	0	0	0	0	1	0
HORVU5Hr1G110340	HORVU5Hr1G110340.1	0	0	0	1	0	0	0	0	1	0	0	0	0	0	0	0	0
HORVU5Hr1G110370	HORVU5Hr1G110370.1	0	1	0	2	1	0	0	0	1	0	0	0	0	0	0	1	0
HORVU6Hr1G077100	HORVU6Hr1G077100.8	0	1	0	0	0	0	0	0	0	0	0	0	0	0	0	1	0
HORVU7Hr1G055970	HORVU7Hr1G055970.1	0	0	0	1	0	0	0	0	0	0	0	0	0	0	0	0	1
HORVU7Hr1G055980	HORVU7Hr1G055980.7	0	1	0	0	0	0	0	0	0	0	0	0	1	0	0	1	0
HORVU7Hr1G056450	HORVU7Hr1G056450.3	0	0	0	2	2	0	0	0	0	0	0	0	0	0	0	0	0
HORVU7Hr1G056460	HORVU7Hr1G056460.1	0	1	0	1	1	0	0	0	0	0	0	0	0	0	0	1	0
HORVU7Hr1G056910	HORVU7Hr1G056910.1	0	0	1	1	0	0	0	1	0	0	1	0	0	0	0	0	0
HORVU7Hr1G057870	HORVU7Hr1G057870.1	0	0	0	1	0	0	0	0	1	0	0	0	0	0	0	0	0
HORVU7Hr1G057940	HORVU7Hr1G057940.1	0	0	0	1	0	0	0	0	0	0	0	0	0	0	0	0	1
HORVU7Hr1G058030	HORVU7Hr1G058030.3	0	0	0	1	1	0	0	0	0	0	0	0	0	0	0	0	0
HORVU7Hr1G058080	HORVU7Hr1G058080.1	0	0	1	1	0	0	0	0	1	0	0	1	0	0	0	0	0
HORVU7Hr1G058090	HORVU7Hr1G058090.2	0	0	1	1	0	0	0	0	0	0	0	1	0	0	0	0	1
HORVU7Hr1G058120	HORVU7Hr1G058120.1	0	1	0	1	0	0	0	0	1	0	0	0	0	0	0	1	0
HORVU7Hr1G058130	HORVU7Hr1G058130.6	0	0	0	2	0	0	0	0	2	0	0	0	0	0	0	0	0
HORVU7Hr1G058250	HORVU7Hr1G058250.46	0	0	0	1	1	0	0	0	0	0	0	0	0	0	0	0	0
HORVU7Hr1G058360	HORVU7Hr1G058360.3	0	1	0	0	0	0	0	0	0	0	0	0	0	0	0	1	0
HORVU7Hr1G058410	HORVU7Hr1G058410.6	0	2	1	0	0	0	0	0	0	0	0	1	0	0	0	2	0
HORVU7Hr1G058730	HORVU7Hr1G058730.9	0	0	1	0	0	0	0	0	0	0	0	1	0	0	0	0	0
HORVU7Hr1G058810	HORVU7Hr1G058810.1	0	0	0	1	0	0	0	0	1	0	0	0	0	0	0	0	0
HORVU7Hr1G058820	HORVU7Hr1G058820.1	0	0	0	1	0	0	0	0	1	0	0	0	0	0	0	0	0
HORVU7Hr1G058850	HORVU7Hr1G058850.2	0	0	0	1	1	0	0	0	0	0	0	0	0	0	0	0	0
HORVU7Hr1G058940	HORVU7Hr1G058940.2	0	0	1	7	1	0	0	0	6	0	0	1	0	0	0	0	0
HORVU7Hr1G058950	HORVU7Hr1G058950.4	0	0	0	8	0	0	0	0	2	0	0	0	0	0	0	0	6
HORVU7Hr1G059090	HORVU7Hr1G059090.5	0	0	0	1	0	0	0	0	0	0	1	0	0	0	0	0	0
HORVU7Hr1G059130	HORVU7Hr1G059130.1	0	0	0	1	0	0	0	0	1	0	0	0	0	0	0	0	0
HORVU7Hr1G059220	HORVU7Hr1G059220.43	0	1	1	0	0	0	0	0	0	0	0	1	0	0	0	1	0
HORVU7Hr1G059230	HORVU7Hr1G059230.2	0	0	0	2	1	0	0	0	1	0	0	0	0	0	0	0	0
HORVU7Hr1G059240	HORVU7Hr1G059240.4	0	1	0	1	1	0	0	0	0	0	0	0	0	0	0	1	0
HORVU7Hr1G059420	HORVU7Hr1G059420.1	0	0	1	0	0	0	0	0	0	0	0	1	0	0	0	0	0
HORVU7Hr1G059850	HORVU7Hr1G059850.1	0	0	0	1	1	0	0	0	0	0	0	0	0	0	0	0	0
HORVU7Hr1G059870	HORVU7Hr1G059870.3	0	0	1	0	0	0	0	0	0	0	0	1	0	0	0	0	0
HORVU7Hr1G060220	HORVU7Hr1G060220.1	0	0	0	1	0	0	0	0	1	0	0	0	0	0	0	0	0
HORVU7Hr1G060260	HORVU7Hr1G060260.5	0	1	0	0	0	0	0	0	0	0	0	0	0	0	0	1	0
HORVU7Hr1G060310	HORVU7Hr1G060310.1	0	1	0	0	0	0	0	0	0	0	0	0	0	0	0	1	0
HORVU7Hr1G060360	HORVU7Hr1G060360.1	0	1	0	0	0	0	0	0	0	0	0	0	0	0	0	1	0
HORVU7Hr1G060530	HORVU7Hr1G060530.12	0	0	0	1	0	0	0	0	0	0	0	0	0	0	0	0	1
HORVU7Hr1G060630	HORVU7Hr1G060630.2	0	1	1	0	0	0	0	0	0	0	0	1	0	0	0	1	0
HORVU7Hr1G060640	HORVU7Hr1G060640.1	0	1	0	1	1	0	0	0	0	0	0	0	0	0	0	1	0
HORVU7Hr1G061070	HORVU7Hr1G061070.4	0	1	0	2	0	0	0	0	0	0	2	0	0	0	0	1	0
HORVU7Hr1G061220	HORVU7Hr1G061220.1	0	1	0	1	0	0	1	0	0	0	0	0	0	0	0	1	0
HORVU7Hr1G061620	HORVU7Hr1G061620.1	0	1	0	0	0	0	0	0	0	0	0	0	0	0	0	1	0
HORVU7Hr1G061850	HORVU7Hr1G061850.1	0	1	0	1	0	0	0	0	0	0	1	0	0	0	0	1	0
HORVU7Hr1G062090	HORVU7Hr1G062090.1	0	1	0	1	0	1	1	0	0	0	0	0	0	0	0	0	0
HORVU7Hr1G062240	HORVU7Hr1G062240.7	0	0	0	1	0	0	0	0	0	0	1	0	0	0	0	0	0
HORVU7Hr1G062400	HORVU7Hr1G062400.3	0	0	0	2	2	0	0	0	0	0	0	0	0	0	0	0	0
HORVU7Hr1G062930	HORVU7Hr1G062930.1	0	0	0	1	0	0	0	0	0	0	1	0	0	0	0	0	0
HORVU7Hr1G063020	HORVU7Hr1G063020.3	0	0	1	1	0	0	0	0	0	0	1	1	0	0	0	0	0
HORVU7Hr1G063030	HORVU7Hr1G063030.9	0	0	2	0	0	0	0	0	0	0	0	2	0	0	0	0	0
HORVU7Hr1G063150	HORVU7Hr1G063150.2	0	1	1	0	0	0	0	0	0	0	0	1	0	0	0	1	0
HORVU7Hr1G063520	HORVU7Hr1G063520.1	0	0	0	1	1	0	0	0	0	0	0	0	0	0	0	0	0
HORVU7Hr1G063550	HORVU7Hr1G063550.1	0	0	0	1	0	0	0	0	0	0	0	0	0	0	0	0	1
HORVU7Hr1G063630	HORVU7Hr1G063630.1	0	0	1	2	0	0	2	0	0	0	0	1	0	0	0	0	0
HORVU7Hr1G063720	HORVU7Hr1G063720.1	0	0	0	1	1	0	0	0	0	0	0	0	0	0	0	0	0
HORVU7Hr1G063770	HORVU7Hr1G063770.1	0	0	0	1	0	0	0	0	1	0	0	0	0	0	0	0	0
HORVU7Hr1G064050	HORVU7Hr1G064050.3	0	0	0	1	0	0	0	0	0	0	0	0	0	0	0	0	1
HORVU7Hr1G064100	HORVU7Hr1G064100.1	0	0	0	1	1	0	0	0	0	0	0	0	0	0	0	0	0
HORVU7Hr1G064110	HORVU7Hr1G064110.12	0	0	0	1	0	0	0	0	1	0	0	0	0	0	0	0	0
HORVU7Hr1G064240	HORVU7Hr1G064240.3	0	1	0	0	0	0	0	0	0	0	0	0	0	0	0	1	0
HORVU7Hr1G064340	HORVU7Hr1G064340.3	0	1	0	1	0	0	0	0	1	0	0	0	0	0	0	1	0
HORVU7Hr1G064400	HORVU7Hr1G064400.1	0	0	0	1	1	0	0	0	0	0	0	0	0	0	0	0	0
HORVU7Hr1G064610	HORVU7Hr1G064610.1	0	0	0	1	0	0	0	0	1	0	0	0	0	0	0	0	0
HORVU7Hr1G064620	HORVU7Hr1G064620.1	0	0	0	1	0	0	0	0	1	0	0	0	0	0	0	0	0
HORVU7Hr1G065330	HORVU7Hr1G065330.1	0	0	0	2	2	0	0	0	0	0	0	0	0	0	0	0	0
HORVU7Hr1G065420	HORVU7Hr1G065420.8	0	0	0	1	0	0	0	0	0	0	1	0	0	0	0	0	0
HORVU7Hr1G065540	HORVU7Hr1G065540.1	0	0	0	3	0	0	0	0	3	0	0	0	0	0	0	0	0
HORVU7Hr1G065740	HORVU7Hr1G065740.7	0	0	0	1	1	0	0	0	0	0	0	0	0	0	0	0	0
HORVU7Hr1G065990	HORVU7Hr1G065990.6	0	0	1	0	0	0	0	0	0	0	0	1	0	0	0	0	0
HORVU7Hr1G066300	HORVU7Hr1G066300.15	0	1	0	0	0	0	0	0	0	0	0	0	0	0	0	1	0
HORVU7Hr1G066380	HORVU7Hr1G066380.4	0	0	0	1	0	0	1	0	0	0	0	0	0	0	0	0	0
HORVU7Hr1G066510	HORVU7Hr1G066510.3	0	0	1	3	0	0	0	0	0	0	3	1	0	0	0	0	0
HORVU7Hr1G066590	HORVU7Hr1G066590.2	0	0	0	2	0	0	0	0	0	0	1	0	0	0	0	0	1
HORVU7Hr1G066670	HORVU7Hr1G066670.4	0	0	0	1	0	0	0	0	1	0	0	0	0	0	0	0	0
HORVU7Hr1G066740	HORVU7Hr1G066740.1	0	0	0	2	0	0	0	0	2	0	0	0	0	0	0	0	0
HORVU7Hr1G066750	HORVU7Hr1G066750.5	0	2	1	1	0	0	0	0	0	0	1	1	0	0	0	2	0
HORVU7Hr1G066930	HORVU7Hr1G066930.5	0	0	0	1	0	0	0	0	1	0	0	0	0	0	0	0	0
HORVU7Hr1G067060	HORVU7Hr1G067060.1	0	1	0	1	0	0	0	0	1	0	0	0	0	0	0	1	0
HORVU7Hr1G067280	HORVU7Hr1G067280.1	0	0	0	1	0	0	0	0	0	0	0	0	0	0	0	0	1
HORVU7Hr1G067480	HORVU7Hr1G067480.21	0	0	0	1	0	0	0	0	0	0	0	0	0	0	0	0	1
HORVU7Hr1G067620	HORVU7Hr1G067620.1	0	0	0	1	0	0	0	0	0	0	0	0	0	0	0	0	1
HORVU7Hr1G067800	HORVU7Hr1G067800.6	0	0	0	3	3	0	0	0	0	0	0	0	0	0	0	0	0
HORVU7Hr1G067950	HORVU7Hr1G067950.2	0	0	1	0	0	0	0	0	0	0	0	1	0	0	0	0	0
HORVU7Hr1G068230	HORVU7Hr1G068230.7	0	0	0	2	0	0	0	0	0	0	0	0	0	0	0	0	2
HORVU7Hr1G068630	HORVU7Hr1G068630.1	0	1	0	2	0	0	1	0	0	0	1	0	0	0	0	1	0
HORVU7Hr1G068990	HORVU7Hr1G068990.2	0	1	0	0	0	0	0	0	0	0	0	0	0	0	0	1	0
HORVU7Hr1G069070	HORVU7Hr1G069070.2	0	0	0	1	0	0	1	0	0	0	0	0	0	0	0	0	0
HORVU7Hr1G069230	HORVU7Hr1G069230.2	1	1	0	1	0	0	0	0	0	0	1	0	0	1	0	1	0
HORVU7Hr1G069460	HORVU7Hr1G069460.4	0	0	0	1	0	0	0	0	0	0	1	0	0	0	0	0	0
HORVU7Hr1G069520	HORVU7Hr1G069520.2	0	0	0	1	0	0	0	0	0	0	1	0	0	0	0	0	0
HORVU7Hr1G069660	HORVU7Hr1G069660.4	0	0	1	0	0	0	0	0	0	0	0	1	0	0	0	0	0
HORVU7Hr1G069710	HORVU7Hr1G069710.6	0	0	0	2	2	0	0	0	0	0	0	0	0	0	0	0	0
HORVU7Hr1G069840	HORVU7Hr1G069840.1	0	1	2	2	1	0	0	0	0	0	1	2	0	0	0	1	0
HORVU7Hr1G070010	HORVU7Hr1G070010.7	0	0	0	6	1	0	2	0	3	0	0	0	0	0	0	0	0
HORVU7Hr1G070080	HORVU7Hr1G070080.2	0	0	0	1	0	0	1	0	0	0	0	0	0	0	0	0	0
HORVU7Hr1G070140	HORVU7Hr1G070140.7	0	0	0	3	0	0	0	0	0	0	3	0	0	0	0	0	0
HORVU7Hr1G070150	HORVU7Hr1G070150.2	0	0	0	3	0	0	0	0	3	0	0	0	0	0	0	0	0
HORVU7Hr1G070170	HORVU7Hr1G070170.1	0	2	0	0	0	0	0	0	0	0	0	0	0	0	0	2	0
HORVU7Hr1G070180	HORVU7Hr1G070180.2	0	0	0	2	0	0	0	0	0	0	0	0	0	0	0	0	2
HORVU7Hr1G070210	HORVU7Hr1G070210.14	0	0	0	5	5	0	0	0	0	0	0	0	0	0	0	0	0
HORVU7Hr1G070230	HORVU7Hr1G070230.3	0	0	1	2	1	0	1	0	0	0	0	1	0	0	0	0	0
HORVU7Hr1G070270	HORVU7Hr1G070270.15	0	0	0	1	0	0	0	0	0	0	0	0	0	0	0	0	1
HORVU7Hr1G070330	HORVU7Hr1G070330.3	0	2	2	1	1	0	0	0	0	0	0	2	0	0	0	2	0
HORVU7Hr1G070450	HORVU7Hr1G070450.2	0	2	1	1	1	0	0	0	0	0	0	1	0	0	0	2	0
HORVU7Hr1G070690	HORVU7Hr1G070690.1	0	0	0	2	0	0	0	0	2	0	0	0	0	0	0	0	0
HORVU7Hr1G070700	HORVU7Hr1G070700.3	0	0	0	2	2	0	0	0	0	0	0	0	0	0	0	0	0
HORVU7Hr1G070730	HORVU7Hr1G070730.1	0	1	1	0	0	0	0	0	0	0	0	1	0	0	0	1	0
HORVU7Hr1G070870	HORVU7Hr1G070870.4	0	2	0	4	0	0	0	0	4	0	0	0	0	0	0	2	0
HORVU7Hr1G070970	HORVU7Hr1G070970.2	0	0	0	2	2	0	0	0	0	0	0	0	0	0	0	0	0
HORVU7Hr1G071020	HORVU7Hr1G071020.5	0	0	0	1	0	0	0	0	1	0	0	0	0	0	0	0	0
HORVU7Hr1G071060	HORVU7Hr1G071060.1	0	1	1	1	0	0	0	0	0	0	1	1	0	0	0	1	0
HORVU7Hr1G071150	HORVU7Hr1G071150.1	0	0	0	1	0	0	0	0	0	0	0	0	0	0	0	0	1
HORVU7Hr1G071240	HORVU7Hr1G071240.1	0	0	1	2	1	0	1	0	0	0	0	1	0	0	0	0	0
HORVU7Hr1G071280	HORVU7Hr1G071280.1	0	0	0	2	0	0	0	0	2	0	0	0	0	0	0	0	0
HORVU7Hr1G071290	HORVU7Hr1G071290.1	0	2	0	2	1	0	1	0	0	0	0	0	0	0	0	2	0
HORVU7Hr1G071300	HORVU7Hr1G071300.4	0	0	1	1	0	0	0	0	0	0	1	1	0	0	0	0	0
HORVU7Hr1G071390	HORVU7Hr1G071390.1	0	1	0	0	0	0	0	0	0	0	0	0	0	0	0	1	0
HORVU7Hr1G071450	HORVU7Hr1G071450.1	0	1	0	2	2	0	0	0	0	0	0	0	0	0	0	1	0
HORVU7Hr1G071470	HORVU7Hr1G071470.1	0	0	1	6	2	0	0	0	4	0	0	1	0	0	0	0	0
HORVU7Hr1G071530	HORVU7Hr1G071530.6	0	0	0	1	0	0	0	0	1	0	0	0	0	0	0	0	0
HORVU7Hr1G071600	HORVU7Hr1G071600.2	0	0	1	1	0	0	0	0	0	0	1	1	0	0	0	0	0
HORVU7Hr1G071660	HORVU7Hr1G071660.5	0	4	0	0	0	0	0	0	0	0	0	0	0	0	0	4	0
HORVU7Hr1G071680	HORVU7Hr1G071680.5	0	1	0	0	0	0	0	0	0	0	0	0	0	0	0	1	0
HORVU7Hr1G071700	HORVU7Hr1G071700.1	0	1	0	0	0	0	0	0	0	0	0	0	0	0	0	1	0
HORVU7Hr1G071710	HORVU7Hr1G071710.1	0	4	0	2	2	0	0	0	0	0	0	0	0	0	0	4	0
HORVU7Hr1G071730	HORVU7Hr1G071730.1	0	1	0	0	0	0	0	0	0	0	0	0	0	0	0	1	0
HORVU7Hr1G071740	HORVU7Hr1G071740.7	0	0	0	1	1	0	0	0	0	0	0	0	0	0	0	0	0
HORVU7Hr1G071750	HORVU7Hr1G071750.4	0	0	0	1	0	0	0	0	1	0	0	0	0	0	0	0	0
HORVU7Hr1G071760	HORVU7Hr1G071760.1	0	1	0	0	0	0	0	0	0	0	0	0	0	0	0	1	0
HORVU7Hr1G072420	HORVU7Hr1G072420.1	0	1	0	1	0	0	1	0	0	0	0	0	0	0	0	1	0
HORVU7Hr1G072450	HORVU7Hr1G072450.2	0	0	1	0	0	0	0	0	0	0	0	1	0	0	0	0	0
HORVU7Hr1G072480	HORVU7Hr1G072480.4	0	1	1	0	0	0	0	0	0	0	0	1	0	0	0	1	0
HORVU7Hr1G072610	HORVU7Hr1G072610.6	0	0	2	0	0	0	0	0	0	0	0	2	0	0	0	0	0
HORVU7Hr1G072650	HORVU7Hr1G072650.1	0	1	1	0	0	0	0	0	0	0	0	1	0	0	0	1	0
HORVU7Hr1G072670	HORVU7Hr1G072670.3	0	0	0	4	0	0	0	0	4	0	0	0	0	0	0	0	0
HORVU7Hr1G072680	HORVU7Hr1G072680.7	0	0	4	0	0	0	0	0	0	0	0	4	0	0	0	0	0
HORVU7Hr1G072690	HORVU7Hr1G072690.5	0	1	0	0	0	0	0	0	0	0	0	0	0	0	0	1	0
HORVU7Hr1G072710	HORVU7Hr1G072710.9	0	1	1	0	0	0	0	0	0	0	0	1	0	0	0	1	0
HORVU7Hr1G072750	HORVU7Hr1G072750.10	0	0	1	0	0	0	0	0	0	0	0	1	0	0	0	0	0
HORVU7Hr1G072790	HORVU7Hr1G072790.12	0	0	0	1	1	0	0	0	0	0	0	0	0	0	0	0	0
HORVU7Hr1G072940	HORVU7Hr1G072940.3	0	0	0	1	1	0	0	0	0	0	0	0	0	0	0	0	0
HORVU7Hr1G072980	HORVU7Hr1G072980.1	0	1	0	0	0	0	0	0	0	0	0	0	0	0	0	1	0
HORVU7Hr1G073060	HORVU7Hr1G073060.2	0	0	1	0	0	0	0	0	0	0	0	1	0	0	0	0	0
HORVU7Hr1G073170	HORVU7Hr1G073170.2	0	1	0	0	0	0	0	0	0	0	0	0	0	0	0	1	0
HORVU7Hr1G073190	HORVU7Hr1G073190.2	0	0	2	0	0	0	0	0	0	0	0	2	0	0	0	0	0
HORVU7Hr1G073220	HORVU7Hr1G073220.1	0	0	0	1	1	0	0	0	0	0	0	0	0	0	0	0	0
HORVU7Hr1G073370	HORVU7Hr1G073370.2	0	1	0	0	0	0	0	0	0	0	0	0	0	0	0	1	0
HORVU7Hr1G073410	HORVU7Hr1G073410.1	0	0	0	1	1	0	0	0	0	0	0	0	0	0	0	0	0
HORVU7Hr1G073460	HORVU7Hr1G073460.3	0	0	1	0	0	0	0	0	0	0	0	1	0	0	0	0	0
HORVU7Hr1G073470	HORVU7Hr1G073470.2	1	0	1	0	0	0	0	0	0	0	0	1	0	1	0	0	0
HORVU7Hr1G073490	HORVU7Hr1G073490.2	0	0	0	3	2	0	0	0	1	0	0	0	0	0	0	0	0
HORVU7Hr1G073500	HORVU7Hr1G073500.2	0	1	0	2	2	0	0	0	0	0	0	0	0	0	0	1	0
HORVU7Hr1G073510	HORVU7Hr1G073510.3	0	2	0	0	0	0	0	0	0	0	0	0	0	0	0	2	0
HORVU7Hr1G073520	HORVU7Hr1G073520.1	0	0	1	0	0	0	0	0	0	0	0	1	0	0	0	0	0
HORVU7Hr1G073650	HORVU7Hr1G073650.1	0	0	0	1	0	0	0	0	1	0	0	0	0	0	0	0	0
HORVU7Hr1G073660	HORVU7Hr1G073660.10	0	0	0	1	0	0	0	0	1	0	0	0	0	0	0	0	0
HORVU7Hr1G073720	HORVU7Hr1G073720.5	0	1	0	1	0	0	0	0	0	0	1	0	0	0	0	1	0
HORVU7Hr1G073750	HORVU7Hr1G073750.1	0	0	0	1	0	0	0	0	1	0	0	0	0	0	0	0	0
HORVU7Hr1G073770	HORVU7Hr1G073770.1	0	0	0	1	1	0	0	0	0	0	0	0	0	0	0	0	0
HORVU7Hr1G073780	HORVU7Hr1G073780.1	0	1	0	0	0	0	0	0	0	0	0	0	0	0	0	1	0
HORVU7Hr1G073860	HORVU7Hr1G073860.2	0	0	0	1	0	0	0	0	1	0	0	0	0	0	0	0	0
HORVU7Hr1G073870	HORVU7Hr1G073870.4	0	0	0	1	0	0	0	0	0	0	0	0	0	0	0	0	1
HORVU7Hr1G074490	HORVU7Hr1G074490.2	0	1	0	0	0	0	0	0	0	0	0	0	0	0	0	1	0
HORVU7Hr1G074810	HORVU7Hr1G074810.4	0	0	0	1	0	0	0	0	1	0	0	0	0	0	0	0	0
HORVU7Hr1G074820	HORVU7Hr1G074820.5	0	0	1	0	0	0	0	0	0	0	0	1	0	0	0	0	0
HORVU7Hr1G075060	HORVU7Hr1G075060.4	0	1	0	0	0	0	0	0	0	0	0	0	0	0	0	1	0
HORVU7Hr1G075240	HORVU7Hr1G075240.1	0	0	0	1	0	0	0	0	1	0	0	0	0	0	0	0	0
HORVU7Hr1G075250	HORVU7Hr1G075250.1	0	0	0	1	0	0	0	0	0	0	1	0	0	0	0	0	0
HORVU7Hr1G075440	HORVU7Hr1G075440.1	0	0	0	1	0	0	0	0	1	0	0	0	0	0	0	0	0
HORVU7Hr1G075450	HORVU7Hr1G075450.22	0	0	0	1	0	0	0	0	1	0	0	0	0	0	0	0	0
HORVU7Hr1G075700	HORVU7Hr1G075700.2	0	1	0	0	0	0	0	0	0	0	0	0	0	0	0	1	0
HORVU7Hr1G075710	HORVU7Hr1G075710.1	0	0	0	1	0	0	0	0	1	0	0	0	0	0	0	0	0
HORVU7Hr1G077000	HORVU7Hr1G077000.1	0	0	2	1	0	0	0	0	1	0	0	2	0	0	0	0	0
HORVU7Hr1G077110	HORVU7Hr1G077110.7	0	0	1	0	0	0	0	0	0	0	0	1	0	0	0	0	0
HORVU7Hr1G077200	HORVU7Hr1G077200.6	0	0	2	1	1	0	0	0	0	0	0	2	0	0	0	0	0
HORVU7Hr1G077230	HORVU7Hr1G077230.1	0	0	1	0	0	0	0	0	0	0	0	1	0	0	0	0	0
HORVU7Hr1G077320	HORVU7Hr1G077320.7	0	1	0	0	0	0	0	0	0	0	0	0	0	0	0	1	0
HORVU7Hr1G077430	HORVU7Hr1G077430.1	0	0	1	0	0	0	0	0	0	0	0	1	0	0	0	0	0
HORVU7Hr1G078210	HORVU7Hr1G078210.6	0	0	0	4	4	0	0	0	0	0	0	0	0	0	0	0	0
HORVU7Hr1G080050	HORVU7Hr1G080050.1	0	1	0	1	0	1	1	0	0	0	0	0	0	0	0	0	0
HORVU7Hr1G080070	HORVU7Hr1G080070.7	0	1	0	2	1	0	0	0	0	0	1	0	0	0	0	1	0
HORVU7Hr1G080080	HORVU7Hr1G080080.1	0	0	0	2	0	0	0	0	2	0	0	0	0	0	0	0	0
HORVU7Hr1G080210	HORVU7Hr1G080210.41	0	0	1	2	0	0	1	0	0	0	1	1	0	0	0	0	0
HORVU7Hr1G080440	HORVU7Hr1G080440.1	0	1	0	1	0	0	1	0	0	0	0	0	0	0	0	1	0
HORVU7Hr1G080460	HORVU7Hr1G080460.6	0	1	1	0	0	0	0	0	0	0	0	1	0	0	0	1	0
HORVU7Hr1G080510	HORVU7Hr1G080510.2	0	2	0	1	1	0	0	0	0	0	0	0	0	0	0	2	0
HORVU7Hr1G080560	HORVU7Hr1G080560.5	0	1	3	0	0	0	0	0	0	0	0	3	0	0	0	1	0
HORVU7Hr1G080580	HORVU7Hr1G080580.2	0	1	0	0	0	0	0	0	0	0	0	0	0	0	0	1	0
HORVU7Hr1G080630	HORVU7Hr1G080630.1	0	1	0	1	0	0	0	0	0	0	1	0	0	0	0	1	0
HORVU7Hr1G080670	HORVU7Hr1G080670.9	0	0	1	1	1	0	0	0	0	0	0	1	0	0	0	0	0
HORVU7Hr1G080710	HORVU7Hr1G080710.12	0	1	2	0	0	0	0	0	0	0	0	2	0	0	0	1	0
HORVU7Hr1G080770	HORVU7Hr1G080770.6	0	0	0	2	0	0	2	0	0	0	0	0	0	0	0	0	0
HORVU7Hr1G080790	HORVU7Hr1G080790.11	0	5	0	4	0	0	4	0	0	0	0	0	0	0	0	5	0
HORVU7Hr1G080800	HORVU7Hr1G080800.2	0	0	0	6	1	0	1	0	0	0	4	0	0	0	0	0	0
HORVU7Hr1G080820	HORVU7Hr1G080820.3	0	0	0	1	1	0	0	0	0	0	0	0	0	0	0	0	0
HORVU7Hr1G080830	HORVU7Hr1G080830.1	0	0	0	1	0	0	0	0	0	0	0	0	0	0	0	0	1
HORVU7Hr1G080850	HORVU7Hr1G080850.2	0	0	1	1	0	0	0	0	0	0	1	1	0	0	0	0	0
HORVU7Hr1G080870	HORVU7Hr1G080870.4	0	0	1	1	0	0	1	0	0	0	0	1	0	0	0	0	0
HORVU7Hr1G080900	HORVU7Hr1G080900.1	0	1	1	1	0	1	1	0	0	0	0	1	0	0	0	0	0
HORVU7Hr1G080980	HORVU7Hr1G080980.2	0	1	0	1	0	0	0	0	0	0	1	0	0	0	0	1	0
HORVU7Hr1G080990	HORVU7Hr1G080990.2	0	0	2	2	1	0	0	0	0	0	1	2	0	0	0	0	0
HORVU7Hr1G081140	HORVU7Hr1G081140.2	0	0	0	1	1	0	0	0	0	0	0	0	0	0	0	0	0
HORVU7Hr1G081160	HORVU7Hr1G081160.3	0	0	0	1	0	0	0	0	0	0	0	0	0	0	0	0	1
HORVU7Hr1G081200	HORVU7Hr1G081200.3	0	1	0	3	0	0	0	0	0	0	0	0	0	0	0	1	3
HORVU7Hr1G081220	HORVU7Hr1G081220.2	0	1	0	0	0	0	0	0	0	0	0	0	0	0	0	1	0
HORVU7Hr1G081290	HORVU7Hr1G081290.2	0	0	0	1	0	0	1	0	0	0	0	0	0	0	0	0	0
HORVU7Hr1G081310	HORVU7Hr1G081310.1	0	1	0	0	0	0	0	0	0	0	0	0	0	0	0	1	0
HORVU7Hr1G081350	HORVU7Hr1G081350.3	0	1	1	1	0	0	1	0	0	0	0	1	0	0	0	1	0
HORVU7Hr1G081400	HORVU7Hr1G081400.3	0	1	0	0	0	0	0	0	0	0	0	0	0	0	0	1	0
HORVU7Hr1G081410	HORVU7Hr1G081410.3	0	0	0	1	0	0	0	0	1	0	0	0	0	0	0	0	0
HORVU7Hr1G081420	HORVU7Hr1G081420.5	0	0	1	1	1	0	0	0	0	0	0	1	0	0	0	0	0
HORVU7Hr1G081490	HORVU7Hr1G081490.3	0	0	1	6	0	0	0	0	0	0	6	1	0	0	0	0	0
HORVU7Hr1G081510	HORVU7Hr1G081510.1	0	1	0	1	1	0	0	0	0	0	0	0	0	0	0	1	0
HORVU7Hr1G081540	HORVU7Hr1G081540.1	0	1	0	0	0	0	0	0	0	0	0	0	0	0	0	1	0
HORVU7Hr1G081590	HORVU7Hr1G081590.1	0	3	0	2	1	0	1	0	0	0	0	0	0	0	0	3	0
HORVU7Hr1G081720	HORVU7Hr1G081720.1	0	0	0	2	0	0	1	0	0	0	0	0	0	0	0	0	1
HORVU7Hr1G081930	HORVU7Hr1G081930.3	0	0	1	0	0	0	0	0	0	0	0	1	0	0	0	0	0
HORVU7Hr1G082110	HORVU7Hr1G082110.1	0	1	0	0	0	0	0	0	0	0	0	0	0	0	0	1	0
HORVU7Hr1G082120	HORVU7Hr1G082120.1	0	0	0	1	0	0	0	0	1	0	0	0	0	0	0	0	0
HORVU7Hr1G082230	HORVU7Hr1G082230.1	0	0	0	2	1	0	0	0	1	0	0	0	0	0	0	0	0
HORVU7Hr1G082240	HORVU7Hr1G082240.2	0	0	0	2	0	0	1	0	1	0	0	0	0	0	0	0	0
HORVU7Hr1G082280	HORVU7Hr1G082280.1	0	1	0	1	0	0	0	0	0	0	1	0	0	0	0	1	0
HORVU7Hr1G082290	HORVU7Hr1G082290.20	0	1	1	1	0	0	0	0	1	0	0	1	0	0	0	1	0
HORVU7Hr1G082330	HORVU7Hr1G082330.2	0	2	1	2	1	0	0	0	1	0	0	1	0	0	0	2	0
HORVU7Hr1G082350	HORVU7Hr1G082350.2	0	0	0	4	0	0	0	0	3	0	0	0	0	0	0	0	1
HORVU7Hr1G082380	HORVU7Hr1G082380.3	0	0	0	2	1	0	1	0	0	0	0	0	0	0	0	0	0
HORVU7Hr1G082390	HORVU7Hr1G082390.1	0	0	0	1	0	0	0	0	1	0	0	0	0	0	0	0	0
HORVU7Hr1G082450	HORVU7Hr1G082450.1	0	0	1	0	0	0	0	0	0	0	0	1	0	0	0	0	0
HORVU7Hr1G082460	HORVU7Hr1G082460.2	0	0	0	1	0	0	0	0	1	0	0	0	0	0	0	0	0
HORVU7Hr1G082470	HORVU7Hr1G082470.4	0	0	0	1	1	0	0	0	0	0	0	0	0	0	0	0	0
HORVU7Hr1G082480	HORVU7Hr1G082480.3	0	1	0	1	1	0	0	0	0	0	0	0	0	0	0	1	0
HORVU7Hr1G082490	HORVU7Hr1G082490.1	0	0	1	7	1	0	3	0	0	0	3	1	0	0	0	0	0
HORVU7Hr1G082500	HORVU7Hr1G082500.1	0	0	0	8	3	0	0	0	0	0	5	0	0	0	0	0	0
HORVU7Hr1G082510	HORVU7Hr1G082510.1	0	0	0	6	3	0	3	0	0	0	0	0	0	0	0	0	0
HORVU7Hr1G082590	HORVU7Hr1G082590.1	0	0	0	1	0	0	0	0	0	0	1	0	0	0	0	0	0
HORVU7Hr1G082600	HORVU7Hr1G082600.1	0	0	0	1	0	0	0	0	1	0	0	0	0	0	0	0	0
HORVU7Hr1G082610	HORVU7Hr1G082610.1	0	0	0	1	0	0	0	0	0	0	0	0	0	0	0	0	1
HORVU7Hr1G083070	HORVU7Hr1G083070.5	0	1	1	0	0	0	0	0	0	0	0	1	0	0	0	1	0
HORVU7Hr1G083080	HORVU7Hr1G083080.1	0	1	0	2	0	1	1	0	1	0	0	0	0	0	0	0	0
HORVU7Hr1G083090	HORVU7Hr1G083090.4	0	3	0	0	0	0	0	0	0	0	0	0	0	0	0	3	0
HORVU7Hr1G083160	HORVU7Hr1G083160.12	0	5	5	3	1	0	0	0	2	0	0	5	0	0	0	5	0
HORVU7Hr1G083180	HORVU7Hr1G083180.1	0	0	1	7	0	0	0	0	6	0	1	1	0	0	0	0	0
HORVU7Hr1G083220	HORVU7Hr1G083220.1	0	0	0	3	1	0	1	0	1	0	0	0	0	0	0	0	0
HORVU7Hr1G083230	HORVU7Hr1G083230.1	0	0	0	3	0	0	0	0	0	0	0	0	0	0	0	0	3
HORVU7Hr1G083260	HORVU7Hr1G083260.1	0	0	0	1	0	0	0	0	0	0	0	0	0	0	0	0	1
HORVU7Hr1G083270	HORVU7Hr1G083270.2	0	0	0	1	0	0	0	0	0	0	0	0	0	0	0	0	1
HORVU7Hr1G083280	HORVU7Hr1G083280.15	0	1	0	1	1	0	0	0	0	0	0	0	0	0	0	1	0
HORVU7Hr1G083360	HORVU7Hr1G083360.1	0	0	1	0	0	0	0	0	0	0	0	1	0	0	0	0	0
HORVU7Hr1G083370	HORVU7Hr1G083370.9	0	0	1	2	0	0	0	0	1	0	0	1	0	0	0	0	1
HORVU7Hr1G083390	HORVU7Hr1G083390.10	0	1	0	1	0	0	1	0	0	0	0	0	0	0	0	1	0
HORVU7Hr1G083410	HORVU7Hr1G083410.1	0	3	4	0	0	0	0	0	0	0	0	4	0	0	0	3	0
HORVU7Hr1G083440	HORVU7Hr1G083440.5	0	2	0	3	0	0	0	0	3	0	0	0	0	0	0	2	0
HORVU7Hr1G083480	HORVU7Hr1G083480.6	0	0	0	7	3	0	0	0	0	0	0	0	0	0	0	0	4
HORVU7Hr1G083490	HORVU7Hr1G083490.8	0	2	2	3	2	0	0	0	1	0	0	2	0	0	0	2	0
HORVU7Hr1G083530	HORVU7Hr1G083530.2	0	1	2	1	0	0	0	0	1	0	0	2	0	0	0	1	0
HORVU7Hr1G083550	HORVU7Hr1G083550.1	0	5	3	4	0	0	1	0	0	0	0	3	0	0	0	5	3
HORVU7Hr1G083670	HORVU7Hr1G083670.3	0	1	0	0	0	0	0	0	0	0	0	0	0	0	0	1	0
HORVU7Hr1G083760	HORVU7Hr1G083760.13	0	0	0	3	0	0	0	0	3	0	0	0	0	0	0	0	0
HORVU7Hr1G083770	HORVU7Hr1G083770.1	0	0	0	3	3	0	0	0	0	0	0	0	0	0	0	0	0
HORVU7Hr1G084590	HORVU7Hr1G084590.1	0	1	0	1	0	0	0	0	0	0	1	0	0	0	0	1	0
HORVU7Hr1G084610	HORVU7Hr1G084610.9	0	1	1	0	0	0	0	0	0	0	0	1	0	0	0	1	0
HORVU7Hr1G084830	HORVU7Hr1G084830.1	0	0	0	3	1	0	2	0	0	0	0	0	0	0	0	0	0
HORVU7Hr1G084900	HORVU7Hr1G084900.14	0	0	0	1	0	0	1	0	0	0	0	0	0	0	0	0	0
HORVU7Hr1G084940	HORVU7Hr1G084940.1	0	0	0	1	0	0	1	0	0	0	0	0	0	0	0	0	0
HORVU7Hr1G084950	HORVU7Hr1G084950.3	0	0	1	1	1	0	0	0	0	0	0	1	0	0	0	0	0
HORVU7Hr1G084980	HORVU7Hr1G084980.2	0	1	0	0	0	0	0	0	0	0	0	0	0	0	0	1	0
HORVU7Hr1G084990	HORVU7Hr1G084990.1	0	0	0	1	0	0	0	0	1	0	0	0	0	0	0	0	0
HORVU7Hr1G085240	HORVU7Hr1G085240.2	0	0	0	1	1	0	0	0	0	0	0	0	0	0	0	0	0
HORVU7Hr1G085250	HORVU7Hr1G085250.2	0	0	0	1	0	0	0	0	0	0	0	0	0	0	0	0	1
HORVU7Hr1G085450	HORVU7Hr1G085450.1	0	0	0	5	0	0	3	0	0	0	2	0	0	0	0	0	0
HORVU7Hr1G085500	HORVU7Hr1G085500.2	0	7	2	1	1	0	0	0	0	0	0	2	0	0	0	7	0
HORVU7Hr1G085550	HORVU7Hr1G085550.2	0	0	0	3	0	0	0	0	3	0	0	0	0	0	0	0	0
HORVU7Hr1G085570	HORVU7Hr1G085570.3	0	1	2	0	0	0	0	0	0	0	0	2	0	0	0	1	0
HORVU7Hr1G085650	HORVU7Hr1G085650.4	0	0	0	1	0	0	0	0	1	0	0	0	0	0	0	0	0
