# Supplementary material for: Characterization of genome-wide variations induced by gamma-ray radiation in barley using RNA-Seq
Source: BMC Genomics. 2019 Oct 29;20:783. doi: 10.1186/s12864-019-6182-3 (PMC6819550; doi:10.1186/s12864-019-6182-3)
Supplement: Supplementary file 3 — Additional file 3: Annotation information of 140 affected genes. [file 12864_2019_6182_MOESM3_ESM.xlsx]

## Sheet: supplementary_S3
Gene_ID	Chromosome	Start	End	Transcript_ID	Function_description	GO_annotation	PF_annotation	IPR_annotation
HORVU2Hr1G098820	chr2H	684727625	684732569	HORVU2Hr1G098820.2	Trypsin family protein	none	none	IPR009003
HORVU4Hr1G080420	chr4H	615383587	615388493	HORVU4Hr1G080420.1	Tetratricopeptide repeat protein 7A	GO:0005515	PF07719	IPR011990, IPR013026, IPR013105, IPR019734
HORVU5Hr1G034770	chr5H	236531725	236534211	HORVU5Hr1G034770.1	Ribosomal protein S3 family protein	GO:0003723, GO:0003735, GO:0005840, GO:0006412, GO:0015935	PF00189, PF07650	IPR001351, IPR004044, IPR005703, IPR009019, IPR015946, IPR018280
HORVU5Hr1G098770	chr5H	608698074	608700179	HORVU5Hr1G098770.1	alpha/beta-Hydrolases superfamily protein	GO:0008152, GO:0016787	PF07859	IPR013094, IPR029058
HORVU5Hr1G098820	chr5H	608848418	608852342	HORVU5Hr1G098820.1	receptor-like protein kinase 1	GO:0004672, GO:0005515, GO:0005524, GO:0006468	PF07714	IPR000719, IPR001245, IPR001611, IPR011009, IPR013320, IPR032675
HORVU5Hr1G098780	chr5H	608874991	608881606	HORVU5Hr1G098780.4	kinesin 4	GO:0003777, GO:0005524, GO:0007018, GO:0008017	PF00225	IPR001752, IPR019821, IPR027417
HORVU5Hr1G098840	chr5H	608904210	608907733	HORVU5Hr1G098840.2	Leucine-rich receptor-like protein kinase family protein	GO:0004672, GO:0005515, GO:0005524, GO:0006468	PF00069, PF13855	IPR000719, IPR001611, IPR002290, IPR003591, IPR008271, IPR011009, IPR032675
HORVU5Hr1G098890	chr5H	608994464	608997728	HORVU5Hr1G098890.10	malate dehydrogenase	GO:0003824, GO:0005975, GO:0006108, GO:0016491, GO:0016615, GO:0016616, GO:0019752, GO:0030060, GO:0055114	PF00056, PF02866	IPR001236, IPR001252, IPR001557, IPR010097, IPR015955, IPR016040, IPR022383
HORVU5Hr1G098960	chr5H	609150171	609154223	HORVU5Hr1G098960.2	tubulin alpha-4 chain	GO:0003924, GO:0005200, GO:0005525, GO:0005874, GO:0007017	PF00091, PF03953	IPR000217, IPR002452, IPR003008, IPR008280, IPR017975, IPR018316, IPR023123
HORVU5Hr1G099070	chr5H	609400878	609403659	HORVU5Hr1G099070.1	MIP18 family protein FAM96A	none	PF01883	IPR002744
HORVU5Hr1G099170	chr5H	609504876	609511151	HORVU5Hr1G099170.1	Protein NRT1/ PTR FAMILY 6.4	GO:0005215, GO:0006810, GO:0016020	PF00854	IPR000109, IPR020846
HORVU5Hr1G099180	chr5H	609515432	609519626	HORVU5Hr1G099180.4	unknown protein; Has 1807 Blast hits to 1807 proteins in 277 species: Archae - 0; Bacteria - 0; Metazoa - 736; Fungi - 347; Plants - 385; Viruses - 0; Other Eukaryotes - 339 (source: NCBI BLink).	none	PF14383	IPR032795
HORVU5Hr1G099350	chr5H	610011902	610017202	HORVU5Hr1G099350.1	long-chain acyl-CoA synthetase 2	GO:0003824, GO:0008152	PF00501	IPR000873, IPR020845
HORVU5Hr1G099380	chr5H	610154782	610157638	HORVU5Hr1G099380.1	Aspartyl/glutamyl-tRNA(Asn/Gln) amidotransferase subunit B, putative isoform 1	none	none	none
HORVU5Hr1G099410	chr5H	610194531	610196317	HORVU5Hr1G099410.4	Mitochondrial import inner membrane translocase subunit TIM14-1	none	none	IPR001623
HORVU5Hr1G099490	chr5H	610332314	610338919	HORVU5Hr1G099490.2	Phosphatidylinositol N-acetylglucosaminyltransferase subunit GPI1	GO:0006506, GO:0016021, GO:0017176	PF05024	IPR007720
HORVU5Hr1G100200	chr5H	611298406	611301181	HORVU5Hr1G100200.3	Elongation factor 1-alpha	GO:0003746, GO:0003924, GO:0005525, GO:0005737, GO:0006414	PF00009, PF03143, PF03144	IPR000795, IPR004160, IPR004161, IPR004539, IPR009000, IPR009001, IPR027417, IPR031157
HORVU5Hr1G100800	chr5H	612004314	612005495	HORVU5Hr1G100800.1	unknown protein; BEST Arabidopsis thaliana protein match is: unknown protein .	none	none	none
HORVU5Hr1G100890	chr5H	612201205	612205261	HORVU5Hr1G100890.1	fatty acid hydroxylase 1	GO:0005506, GO:0006633, GO:0016491, GO:0055114	PF04116	IPR006694
HORVU5Hr1G100900	chr5H	612228669	612231660	HORVU5Hr1G100900.2	tubulin beta-5 chain	GO:0003924, GO:0005200, GO:0005525, GO:0005874, GO:0007017	PF00091, PF03953	IPR000217, IPR002453, IPR003008, IPR008280, IPR017975, IPR018316, IPR023123
HORVU5Hr1G100990	chr5H	612289754	612293463	HORVU5Hr1G100990.5	Obg-like ATPase 1	GO:0005525	PF01926, PF06071	IPR004396, IPR006073, IPR012675, IPR012676, IPR013029, IPR023192, IPR027417, IPR031167
HORVU5Hr1G101000	chr5H	612293186	612297470	HORVU5Hr1G101000.3	Pentatricopeptide repeat-containing protein	GO:0005515	PF01535, PF13041	IPR002885, IPR011990
HORVU5Hr1G101680	chr5H	612995245	612998701	HORVU5Hr1G101680.2	Reticulon family protein	none	PF02453	IPR003388
HORVU5Hr1G101990	chr5H	613479885	613481156	HORVU5Hr1G101990.1	undescribed protein	none	none	none
HORVU5Hr1G102230	chr5H	613990435	613992409	HORVU5Hr1G102230.1	Pentatricopeptide repeat-containing protein	GO:0005515	PF01535, PF13041, PF13812	IPR002885, IPR011990
HORVU5Hr1G102620	chr5H	614470165	614473954	HORVU5Hr1G102620.1	Amaranthin-like lectin	GO:0005576, GO:0009405	PF01117, PF07468	IPR005830, IPR008998, IPR023307
HORVU5Hr1G102720	chr5H	614507610	614513002	HORVU5Hr1G102720.7	S-adenosyl-L-methionine-dependent methyltransferases superfamily protein	GO:0008168	PF03141	IPR004159, IPR029063
HORVU5Hr1G102900	chr5H	614628451	614629780	HORVU5Hr1G102900.1	Cysteine-rich receptor-like protein kinase 25	none	PF01657	IPR002902
HORVU5Hr1G104050	chr5H	618152020	618156546	HORVU5Hr1G104050.4	purine permease 3	none	PF16913	none
HORVU5Hr1G104080	chr5H	618178496	618187689	HORVU5Hr1G104080.8	Protein kinase superfamily protein	GO:0004672, GO:0005515, GO:0005524, GO:0006468	PF07714, PF13855	IPR000719, IPR001245, IPR001611, IPR011009, IPR013320, IPR032675
HORVU5Hr1G104380	chr5H	619072133	619076265	HORVU5Hr1G104380.1	evolutionarily conserved C-terminal region 3	none	PF04146	IPR007275
HORVU5Hr1G104410	chr5H	619306219	619307929	HORVU5Hr1G104410.1	unknown function	GO:0005515	none	IPR001810, IPR032675
HORVU5Hr1G104580	chr5H	619631286	619633576	HORVU5Hr1G104580.1	UDP-Glycosyltransferase superfamily protein	GO:0008152, GO:0016758	PF00201	IPR002213
HORVU5Hr1G105030	chr5H	620716546	620720883	HORVU5Hr1G105030.3	Folate-biopterin transporter	GO:0006810, GO:0016021	PF03092	IPR004324, IPR020846
HORVU5Hr1G105060	chr5H	620794999	620796470	HORVU5Hr1G105060.2	Leucine-rich repeat receptor-like protein kinase family protein	GO:0005515	PF00560, PF08263	IPR001611, IPR013210, IPR032675
HORVU5Hr1G105080	chr5H	620799741	620802018	HORVU5Hr1G105080.1	Pentatricopeptide repeat-containing protein	GO:0005515, GO:0008270	PF01535, PF13041, PF14432	IPR002885, IPR011990, IPR032867
HORVU5Hr1G105140	chr5H	620930855	620934237	HORVU5Hr1G105140.4	Pentatricopeptide repeat-containing protein	GO:0005515	PF01535, PF13041	IPR002885, IPR011990
HORVU5Hr1G105410	chr5H	621490288	621493731	HORVU5Hr1G105410.8	undescribed protein	none	none	none
HORVU5Hr1G105480	chr5H	621736728	621738749	HORVU5Hr1G105480.1	alpha/beta-Hydrolases superfamily protein	GO:0008152, GO:0016787	PF07859	IPR013094, IPR029058
HORVU5Hr1G105790	chr5H	622266615	622270595	HORVU5Hr1G105790.27	F-box domain containing protein	GO:0005515	PF00646	IPR001810
HORVU5Hr1G105840	chr5H	622368201	622370593	HORVU5Hr1G105840.4	Aluminium induced protein with YGL and LRDR motifs	none	PF12481	IPR024286, IPR029055
HORVU5Hr1G105950	chr5H	622958839	622961024	HORVU5Hr1G105950.3	Protein of unknown function (DUF506)	none	PF04720	IPR006502
HORVU5Hr1G105970	chr5H	623058886	623061089	HORVU5Hr1G105970.3	U3 small nucleolar RNA-associated protein 18 homolog	GO:0005515	PF00400	IPR001680, IPR015943, IPR017986
HORVU5Hr1G105980	chr5H	623061366	623067662	HORVU5Hr1G105980.4	Histone-lysine N-methyltransferase NSD3	GO:0005515, GO:0008270	none	IPR001965, IPR013083
HORVU5Hr1G106110	chr5H	623481105	623483524	HORVU5Hr1G106110.8	TD and POZ domain-containing protein 3	GO:0005515	PF00651, PF00917	IPR000210, IPR002083, IPR008974, IPR011333
HORVU5Hr1G106120	chr5H	623520610	623524408	HORVU5Hr1G106120.5	Opaque-2-2 protein	none	none	none
HORVU5Hr1G107330	chr5H	626467262	626469467	HORVU5Hr1G107330.1	Protein kinase superfamily protein	GO:0004672, GO:0005524, GO:0006468	PF00069	IPR000719, IPR008266, IPR011009, IPR013320, IPR017441
HORVU5Hr1G107380	chr5H	626686323	626693219	HORVU5Hr1G107380.1	chloride channel C	GO:0005216, GO:0005247, GO:0006821, GO:0016020, GO:0055085	PF00571, PF00654	IPR000644, IPR001807, IPR002251, IPR014743
HORVU5Hr1G107440	chr5H	626893018	626899043	HORVU5Hr1G107440.1	DDT domain superfamily	none	PF02791	IPR004022
HORVU5Hr1G107460	chr5H	626996966	627000924	HORVU5Hr1G107460.1	protein kinase family protein	GO:0004672, GO:0005524, GO:0006468	PF00069, PF07714	IPR000719, IPR001245, IPR002290, IPR008271, IPR011009, IPR017441
HORVU5Hr1G109660	chr5H	630454325	630459369	HORVU5Hr1G109660.9	Guanylate-binding family protein	GO:0003924, GO:0005525	PF02841	IPR003191, IPR027417
HORVU5Hr1G109760	chr5H	630950650	630953429	HORVU5Hr1G109760.1	early nodulin-like protein 14	GO:0009055	PF02298	IPR003245, IPR008972
HORVU5Hr1G109870	chr5H	631183954	631186031	HORVU5Hr1G109870.8	F-box family protein	GO:0005515	PF00646	IPR001810
HORVU5Hr1G109880	chr5H	631201808	631203887	HORVU5Hr1G109880.2	Protein of unknown function, DUF642	none	PF04862	IPR006946, IPR008979
HORVU5Hr1G109980	chr5H	631560148	631561719	HORVU5Hr1G109980.2	Pectin lyase-like superfamily protein	GO:0004650, GO:0005975	PF00295	IPR000743, IPR006626, IPR011050, IPR012334
HORVU5Hr1G110000	chr5H	631586417	631591842	HORVU5Hr1G110000.3	Cellulose synthase family protein	GO:0016020, GO:0016760, GO:0030244	PF03552, PF14569	IPR005150, IPR013083, IPR027934, IPR029044
HORVU5Hr1G110120	chr5H	631908950	631912859	HORVU5Hr1G110120.1	nudix hydrolase homolog 16	GO:0016787	PF00293	IPR000086, IPR015797, IPR020084
HORVU5Hr1G110170	chr5H	632089860	632091949	HORVU5Hr1G110170.2	E3 ubiquitin-protein ligase Topors	GO:0005515, GO:0008270, GO:0046872	PF00097	IPR001841, IPR013083, IPR017907, IPR018957
HORVU5Hr1G110200	chr5H	632190587	632196887	HORVU5Hr1G110200.11	Protein phosphatase 2C 70	GO:0003824, GO:0005515, GO:0043169	PF00481, PF00498	IPR000222, IPR000253, IPR001932, IPR008984
HORVU5Hr1G110280	chr5H	632298029	632302761	HORVU5Hr1G110280.19	unknown function	none	none	none
HORVU7Hr1G056910	chr7H	242561602	242565943	HORVU7Hr1G056910.1	RNA-binding protein with multiple splicing 2	GO:0000166, GO:0003676	PF00076	IPR000504, IPR012677
HORVU7Hr1G058080	chr7H	255335961	255342910	HORVU7Hr1G058080.1	O-fucosyltransferase family protein	none	PF10250	IPR019378
HORVU7Hr1G058090	chr7H	255345101	255349791	HORVU7Hr1G058090.2	Rhamnogalacturonate lyase family protein	GO:0003824, GO:0005975, GO:0030246	PF06045, PF14683, PF14686	IPR008979, IPR010325, IPR011013, IPR013784, IPR014766, IPR029411, IPR029413
HORVU7Hr1G058410	chr7H	259174237	259189480	HORVU7Hr1G058410.6	ATP-dependent zinc metalloprotease FtsH	GO:0005524, GO:0005777, GO:0007031	PF00004, PF09262	IPR003593, IPR003959, IPR003960, IPR009010, IPR015342, IPR027417, IPR029067
HORVU7Hr1G058730	chr7H	260598760	260607581	HORVU7Hr1G058730.9	Peptidyl-prolyl cis-trans isomerase 9	GO:0000413, GO:0003755, GO:0005515, GO:0006457	PF00160	IPR001680, IPR002130, IPR015943, IPR017986, IPR020892, IPR029000
HORVU7Hr1G058940	chr7H	262015654	262020074	HORVU7Hr1G058940.2	RNA-binding protein 1	GO:0000166, GO:0003676	PF00076	IPR000504, IPR012677
HORVU7Hr1G059220	chr7H	264055354	264061139	HORVU7Hr1G059220.43	kinesin-like protein 1	GO:0003777, GO:0005524, GO:0007018, GO:0008017	PF00225	IPR001752, IPR019821, IPR027417
HORVU7Hr1G059420	chr7H	267009066	267015686	HORVU7Hr1G059420.1	SIGNAL PEPTIDE PEPTIDASE-LIKE 1	GO:0004190, GO:0016021	PF04258	IPR006639, IPR007369
HORVU7Hr1G059870	chr7H	271185038	271204310	HORVU7Hr1G059870.3	mammalian cell entry protein	none	PF02470	IPR003399
HORVU7Hr1G060630	chr7H	279655523	279658097	HORVU7Hr1G060630.2	Haem oxygenase-like, multi-helical	none	PF03070	IPR004305, IPR016084, IPR023214
HORVU7Hr1G063020	chr7H	306512806	306518667	HORVU7Hr1G063020.3	Lipid A export ATP-binding/permease protein MsbA	GO:0005524, GO:0006810, GO:0016021, GO:0016887, GO:0042626, GO:0055085	PF00005, PF00664	IPR003439, IPR003593, IPR011527, IPR017871, IPR027417
HORVU7Hr1G063030	chr7H	306819543	306826981	HORVU7Hr1G063030.9	Ribonuclease E	GO:0003723	PF10150	IPR012340, IPR019307
HORVU7Hr1G063150	chr7H	308189005	308194876	HORVU7Hr1G063150.2	RNA-binding protein 25	GO:0000166, GO:0003676, GO:0006397	PF00076, PF01480	IPR000504, IPR002483, IPR012677
HORVU7Hr1G063630	chr7H	313972338	313974695	HORVU7Hr1G063630.1	Polypyrimidine tract-binding protein-1-like protein	none	none	none
HORVU7Hr1G065990	chr7H	331461388	331472220	HORVU7Hr1G065990.6	Glutamyl-tRNA reductase-binding protein, chloroplastic	GO:0010181, GO:0016491, GO:0055114	PF10615	IPR012349, IPR019595
HORVU7Hr1G066510	chr7H	340740909	340753354	HORVU7Hr1G066510.3	Polyadenylate-binding protein 2	GO:0000166, GO:0003676	PF00076	IPR000504, IPR012677
HORVU7Hr1G066750	chr7H	343597158	343600874	HORVU7Hr1G066750.5	Transmembrane 9 superfamily member 2	GO:0016021	PF02990	IPR004240
HORVU7Hr1G067950	chr7H	357542455	357546443	HORVU7Hr1G067950.2	Chaperone protein ClpB	GO:0019538	none	IPR004176, IPR027417
HORVU7Hr1G069660	chr7H	373326352	373352720	HORVU7Hr1G069660.4	phosphatidylinositol-4-phosphate 5-kinase family protein	GO:0005524, GO:0016307, GO:0046488, GO:0046872	PF00118, PF01363, PF01504	IPR000306, IPR002423, IPR002498, IPR011011, IPR013083, IPR016034, IPR017455, IPR027409, IPR027483, IPR027484
HORVU7Hr1G069840	chr7H	375836719	375845916	HORVU7Hr1G069840.1	Pre-mRNA cleavage complex 2 protein Pcf11	GO:0046872	PF04818	IPR006569, IPR006903, IPR007087, IPR008942
HORVU7Hr1G070230	chr7H	380265933	380269505	HORVU7Hr1G070230.3	Ethylene-responsive transcription factor 5	GO:0003677, GO:0003700, GO:0006355	PF00847	IPR001471, IPR016177
HORVU7Hr1G070330	chr7H	380895458	380906190	HORVU7Hr1G070330.3	Transmembrane 9 superfamily member 9	GO:0016021	PF02990	IPR004240
HORVU7Hr1G070450	chr7H	382552047	382558241	HORVU7Hr1G070450.2	Zinc finger CCCH domain-containing protein 56	GO:0046872	PF00642	IPR000571
HORVU7Hr1G070730	chr7H	384857862	384864374	HORVU7Hr1G070730.1	DnaJ homolog subfamily C member 2	GO:0003677	PF00249	IPR001005, IPR009057, IPR017877
HORVU7Hr1G071060	chr7H	387994236	387998247	HORVU7Hr1G071060.1	DNA topoisomerase 6 subunit A3	GO:0000737, GO:0003677, GO:0003824, GO:0005524, GO:0005694, GO:0006259	PF04406	IPR002815, IPR011991, IPR013048, IPR013049
HORVU7Hr1G071240	chr7H	389885159	389888427	HORVU7Hr1G071240.1	60S ribosomal protein L34	GO:0003735, GO:0005622, GO:0005840, GO:0006412	PF01199	IPR008195, IPR018065
HORVU7Hr1G071300	chr7H	391464578	391471739	HORVU7Hr1G071300.4	2-oxoglutarate (2OG) and Fe(II)-dependent oxygenase superfamily protein	none	none	IPR027443
HORVU7Hr1G071470	chr7H	394447479	394449857	HORVU7Hr1G071470.1	nudix hydrolase homolog 8	none	none	none
HORVU7Hr1G071600	chr7H	395441147	395447433	HORVU7Hr1G071600.2	Protein NRT1/ PTR FAMILY 6.3	GO:0005215, GO:0006810, GO:0006857, GO:0016020	PF00854	IPR000109, IPR018456, IPR020846
HORVU7Hr1G072450	chr7H	404936300	404938849	HORVU7Hr1G072450.2	myb domain protein 103	GO:0003677	PF00249	IPR001005, IPR009057, IPR017930
HORVU7Hr1G072480	chr7H	405458507	405463916	HORVU7Hr1G072480.4	myb-like transcription factor family protein	GO:0003677	PF00249	IPR001005, IPR006447, IPR009057, IPR017930
HORVU7Hr1G072610	chr7H	406428910	406431063	HORVU7Hr1G072610.6	Chaperone protein dnaJ 10	none	PF00226, PF14308	IPR001623, IPR018253, IPR026894
HORVU7Hr1G072650	chr7H	407312199	407326761	HORVU7Hr1G072650.1	Dihydrolipoyllysine-residue acetyltransferase component of pyruvate dehydrogenase complex	GO:0008152, GO:0016746	PF00198, PF00364, PF02817	IPR000089, IPR001078, IPR003016, IPR004167, IPR011053, IPR023213
HORVU7Hr1G072680	chr7H	407579213	407581989	HORVU7Hr1G072680.7	F-box/RNI-like superfamily protein	GO:0005515	none	IPR001810, IPR032675
HORVU7Hr1G072710	chr7H	408186945	408193144	HORVU7Hr1G072710.9	Exosome complex component RRP42	none	PF01138, PF03725	IPR001247, IPR015847, IPR020568
HORVU7Hr1G072750	chr7H	408581244	408584090	HORVU7Hr1G072750.10	Oxidoreductase family protein	GO:0008152, GO:0016491, GO:0055114	PF01408, PF02894	IPR000683, IPR004104, IPR016040
HORVU7Hr1G073060	chr7H	411692794	411695109	HORVU7Hr1G073060.2	Vesicle-associated protein 4-1	none	PF00635	IPR000535, IPR008962
HORVU7Hr1G073190	chr7H	413461727	413464674	HORVU7Hr1G073190.2	ferredoxin-related	none	none	IPR014044
HORVU7Hr1G073460	chr7H	416616848	416620128	HORVU7Hr1G073460.3	Tryptophan synthase beta chain 1	GO:0000162, GO:0004834, GO:0006568	PF00291	IPR001926, IPR006653, IPR006654, IPR023026
HORVU7Hr1G073470	chr7H	416752351	416755272	HORVU7Hr1G073470.2	Protein-lysine N-methyltransferase mettl10	none	PF13847	IPR025714, IPR029063
HORVU7Hr1G073520	chr7H	417204019	417210146	HORVU7Hr1G073520.1	NHL repeat-containing protein 2	GO:0005515	PF01436	IPR001258, IPR011042
HORVU7Hr1G074820	chr7H	429808704	429811723	HORVU7Hr1G074820.5	UPF0392 protein	none	PF01697	IPR008166
HORVU7Hr1G077000	chr7H	450200080	450209793	HORVU7Hr1G077000.1	Bromodomain-containing protein 4	GO:0005515	PF00439	IPR001487, IPR018359
HORVU7Hr1G077110	chr7H	451172820	451177125	HORVU7Hr1G077110.7	Auxin-responsive protein IAA25	GO:0005515, GO:0005634, GO:0006355	PF02309	IPR000270, IPR003311
HORVU7Hr1G077200	chr7H	451630871	451641396	HORVU7Hr1G077200.6	Phosphoinositide phosphatase family protein	GO:0042578	PF02383	IPR002013
HORVU7Hr1G077230	chr7H	451793511	451798304	HORVU7Hr1G077230.1	Class E vacuolar protein-sorting machinery protein hse1	GO:0005622, GO:0006886	PF00790, PF03127	IPR002014, IPR004152, IPR008942, IPR018205
HORVU7Hr1G077430	chr7H	453971328	453972419	HORVU7Hr1G077430.1	cell wall / vacuolar inhibitor of fructosidase 2	GO:0004857	PF04043	IPR006501
HORVU7Hr1G080210	chr7H	474089928	474106197	HORVU7Hr1G080210.41	protein serine/threonine kinases;protein tyrosine kinases;ATP binding;protein kinases	GO:0004672, GO:0005488, GO:0005515, GO:0005524, GO:0006468	PF00069, PF02138	IPR000409, IPR000719, IPR001680, IPR002290, IPR011009, IPR011989, IPR015943, IPR016024, IPR017986, IPR019775
HORVU7Hr1G080460	chr7H	476083385	476085760	HORVU7Hr1G080460.6	arogenate dehydrogenase	GO:0004665, GO:0006571, GO:0008977, GO:0055114	PF02153	IPR003099, IPR008927, IPR016040
HORVU7Hr1G080560	chr7H	478075059	478080338	HORVU7Hr1G080560.5	U3 small nucleolar RNA-associated protein 14	GO:0006364, GO:0032040	PF04615	IPR006709
HORVU7Hr1G080670	chr7H	478781974	478787710	HORVU7Hr1G080670.9	intracellular protein transport protein USO1-related	none	none	none
HORVU7Hr1G080710	chr7H	479096549	479101776	HORVU7Hr1G080710.12	DNA-directed RNA polymerase III subunit RPC5	GO:0003899, GO:0005634, GO:0006351	PF04801	IPR006886
HORVU7Hr1G080850	chr7H	480150561	480152750	HORVU7Hr1G080850.2	arabinogalactan protein 16	none	PF06376	IPR009424
HORVU7Hr1G080870	chr7H	480343502	480353883	HORVU7Hr1G080870.4	Elongation factor Ts	GO:0003746, GO:0005515, GO:0005622, GO:0006414	PF00889	IPR001816, IPR009060, IPR014039, IPR018101
HORVU7Hr1G080900	chr7H	480408307	480438300	HORVU7Hr1G080900.1	HEAT repeat-containing protein	GO:0005488	none	IPR011989, IPR016024
HORVU7Hr1G080990	chr7H	481655271	481658305	HORVU7Hr1G080990.2	Sec-independent protein translocase protein TatA	GO:0005886, GO:0008565, GO:0009306, GO:0015031, GO:0016020, GO:0016021	PF02416	IPR003369, IPR003998, IPR006312
HORVU7Hr1G081350	chr7H	484821955	484829454	HORVU7Hr1G081350.3	ENTH/VHS/GAT family protein	GO:0005622, GO:0006886	PF03127	IPR002014, IPR004152, IPR008942
HORVU7Hr1G081420	chr7H	485178729	485200014	HORVU7Hr1G081420.5	Ufm1-specific protease 2	none	PF07910	IPR012462
HORVU7Hr1G081490	chr7H	485287124	485292137	HORVU7Hr1G081490.3	TATA-binding protein-associated factor 2N	GO:0008270	PF00641	IPR001876
HORVU7Hr1G081930	chr7H	489496089	489499024	HORVU7Hr1G081930.3	Phosphatidylinositol 4-kinase gamma 4	GO:0005515, GO:0016773	PF00240, PF00454	IPR000403, IPR000626, IPR011009, IPR029071
HORVU7Hr1G082290	chr7H	493315063	493318542	HORVU7Hr1G082290.20	ABL interactor-like protein 2	none	none	none
HORVU7Hr1G082330	chr7H	493519957	493526417	HORVU7Hr1G082330.2	Succinylornithine transaminase/acetylornithine aminotransferase	GO:0003824, GO:0008483, GO:0030170	PF00202	IPR005814, IPR015421, IPR015422, IPR015424
HORVU7Hr1G082450	chr7H	495271042	495275631	HORVU7Hr1G082450.1	tyrosine aminotransferase 3	GO:0003824, GO:0006520, GO:0008483, GO:0009058, GO:0030170	PF00155	IPR004839, IPR005958, IPR015421, IPR015422, IPR015424
HORVU7Hr1G082490	chr7H	496073228	496080796	HORVU7Hr1G082490.1	unknown function	none	none	none
HORVU7Hr1G083070	chr7H	500367651	500378409	HORVU7Hr1G083070.5	Pre-rRNA-processing protein TSR1 homolog	GO:0005634, GO:0042254	PF04950, PF08142	IPR007034, IPR012948, IPR030387
HORVU7Hr1G083160	chr7H	501148121	501168587	HORVU7Hr1G083160.12	Embryo defective 2016 protein	none	PF15912	IPR031801
HORVU7Hr1G083180	chr7H	501169792	501172334	HORVU7Hr1G083180.1	Protein of unknown function (DUF1218)	none	PF06749	IPR009606
HORVU7Hr1G083360	chr7H	502090949	502092564	HORVU7Hr1G083360.1	NAD-dependent epimerase/dehydratase	none	PF13460	IPR016040
HORVU7Hr1G083370	chr7H	502235270	502239477	HORVU7Hr1G083370.9	Alpha/beta hydrolase	none	PF12697	IPR000073, IPR029058
HORVU7Hr1G083410	chr7H	502928126	502931563	HORVU7Hr1G083410.1	Protein of unknown function (DUF594)	none	PF04578, PF13968	IPR007658, IPR025315
HORVU7Hr1G083490	chr7H	503371244	503381029	HORVU7Hr1G083490.8	Acyl-coenzyme A oxidase 3	GO:0003995, GO:0003997, GO:0005777, GO:0006631, GO:0006635, GO:0008152, GO:0016627, GO:0050660, GO:0055114	PF00441, PF01756, PF02770	IPR002655, IPR006091, IPR009075, IPR009100, IPR012258
HORVU7Hr1G083530	chr7H	503495517	503500191	HORVU7Hr1G083530.2	GDSL esterase/lipase	GO:0016788	PF00657	IPR001087, IPR013830
HORVU7Hr1G083550	chr7H	503806944	503809198	HORVU7Hr1G083550.1	Peroxidase superfamily protein	GO:0004601, GO:0006979, GO:0020037, GO:0055114	PF00141	IPR000823, IPR002016, IPR010255, IPR019793
HORVU7Hr1G084610	chr7H	509431870	509434370	HORVU7Hr1G084610.9	3-ketoacyl-CoA synthase 11	GO:0003824, GO:0006633, GO:0008152, GO:0008610, GO:0016020, GO:0016747	PF08392, PF08541	IPR012392, IPR013601, IPR013747, IPR016039
HORVU7Hr1G084950	chr7H	511769062	511770838	HORVU7Hr1G084950.3	FAD/NAD(P)-binding oxidoreductase family protein	GO:0016491, GO:0055114, GO:0071949	PF01494	IPR002938, IPR023753
HORVU7Hr1G085500	chr7H	517019399	517024503	HORVU7Hr1G085500.2	WD repeat-containing protein 18	GO:0005515	PF00400	IPR001680, IPR015943, IPR017986, IPR019775, IPR020472
HORVU7Hr1G085570	chr7H	517556523	517561004	HORVU7Hr1G085570.3	Dehydrogenase/reductase SDR family member 12	GO:0008152, GO:0016491	PF00106	IPR002198, IPR002347, IPR016040
HORVU0Hr1G021630	chrUn	113015875	113017479	HORVU0Hr1G021630.1	Auxin-responsive protein IAA21	GO:0005515, GO:0005634, GO:0006355	PF02309	IPR000270, IPR003311
HORVU0Hr1G021670	chrUn	113023836	113026379	HORVU0Hr1G021670.1	unknown function	none	none	none
HORVU0Hr1G039600	chrUn	248890052	248895739	HORVU0Hr1G039600.3	FAR1-related sequence 5	GO:0008270	PF03101, PF04434, PF10551	IPR004330, IPR006564, IPR007527, IPR018289
