# Supplementary material for: Characterization of genome-wide variations induced by gamma-ray radiation in barley using RNA-Seq
Source: BMC Genomics. 2019 Oct 29;20:783. doi: 10.1186/s12864-019-6182-3 (PMC6819550; doi:10.1186/s12864-019-6182-3)
Supplement: Supplementary file 4 — Additional file 4: KEGG pathway annotation information. [file 12864_2019_6182_MOESM4_ESM.xlsx]

## Sheet: Sheet1
01100 Metabolic pathways (16)
K00026	HORVU5Hr1G098890.10
K00232	HORVU7Hr1G083490.8
K00430	HORVU7Hr1G083550.1
K00627	HORVU7Hr1G072650.1
K00815	HORVU7Hr1G082450.1
K00921	HORVU7Hr1G069660.4
K01184	HORVU5Hr1G109980.2
K01455	HORVU5Hr1G105080.1
K01696	HORVU7Hr1G073460.3
K01897	HORVU5Hr1G099350.1
K03860	HORVU5Hr1G099490.2
K15227	HORVU7Hr1G080460.6
K15397	HORVU7Hr1G084610.9
K16871	HORVU7Hr1G082330.2
K22911	HORVU7Hr1G060630.2
K22913	HORVU7Hr1G077200.6
01110 Biosynthesis of secondary metabolites (8)
K00026	HORVU5Hr1G098890.10
K00232	HORVU7Hr1G083490.8
K00430	HORVU7Hr1G083550.1
K00627	HORVU7Hr1G072650.1
K00815	HORVU7Hr1G082450.1
K01696	HORVU7Hr1G073460.3
K15227	HORVU7Hr1G080460.6
K15397	HORVU7Hr1G084610.9
01120 Microbial metabolism in diverse environments (3)
K00026	HORVU5Hr1G098890.10
K00627	HORVU7Hr1G072650.1
K16871	HORVU7Hr1G082330.2
01130 Biosynthesis of antibiotics (4)
K00026	HORVU5Hr1G098890.10
K00627	HORVU7Hr1G072650.1
K00815	HORVU7Hr1G082450.1
K01696	HORVU7Hr1G073460.3
01200 Carbon metabolism (4)
K00026	HORVU5Hr1G098890.10
K00232	HORVU7Hr1G083490.8
K00627	HORVU7Hr1G072650.1
K01455	HORVU5Hr1G105080.1
01212 Fatty acid metabolism (2)
K00232	HORVU7Hr1G083490.8
K01897	HORVU5Hr1G099350.1
01230 Biosynthesis of amino acids (3)
K00815	HORVU7Hr1G082450.1
K01696	HORVU7Hr1G073460.3
K15227	HORVU7Hr1G080460.6
