# Supplementary material for: Characterization of genome-wide variations induced by gamma-ray radiation in barley using RNA-Seq
Source: BMC Genomics. 2019 Oct 29;20:783. doi: 10.1186/s12864-019-6182-3 (PMC6819550; doi:10.1186/s12864-019-6182-3)
Supplement: Supplementary file 5 — Additional file 5: Major commands for RNA-Seq SNP and InDel variants calling. [file 12864_2019_6182_MOESM5_ESM.sh]

star_index(){
~/bin/STAR \
        --runMode genomeGenerate \
        --genomeDir ./ \
        --genomeFastaFiles 160404_barley_pseudomolecules_parts_masked.fasta \
        --sjdbGTFfile Hv_IBSC_PGSB_r1_parts_HighConf.gtf \
        --sjdbOverhang 100 \
        --runThreadN 12
}

## star mapping
star_align(){
echo "## star mapping"
starRef=~/data/ref/Hordeum_vulgare/barley/star
smp=$1
idir=clean
odir=bam/${smp}
mkdir $odir
~/bin/STAR \
        --runThreadN 32  --outFilterMultimapNmax 1 --outFilterMismatchNoverReadLmax 0.02\
        --genomeDir $starRef --outSAMtype BAM SortedByCoordinate \
        --readFilesIn ${idir}/${smp}_1.fq   ${idir}/${smp}_2.fq \
        --outFileNamePrefix ${odir}/${smp}.pe


~/bin/STAR \
        --runThreadN 32  --outFilterMultimapNmax 1  --outFilterMismatchNoverReadLmax 0.02\
        --genomeDir $starRef  --outSAMtype BAM SortedByCoordinate \
        --readFilesIn ${idir}/${smp}_singletons.fq  \
        --outFileNamePrefix ${odir}/${smp}.se
}

# merge bam files
idir=bam/${smp}
picard_dedup(){
echo "start picard mark duplicates"
smp=$1
picard MergeSamFiles \
        I=bam/${smp}/${smp}.peAligned.sortedByCoord.out.bam \
        I=bam/${smp}/${smp}.seAligned.sortedByCoord.out.bam \
        O=bam/${smp}.srt.bam

# add read group
picard AddOrReplaceReadGroups \
        I=bam/${smp}.srt.bam O=bam/${smp}.rg.bam \
        RGID=${smp} RGLB=${smp} RGPL=Hiseq RGPU=Ilumina RGSM=${smp}

# mark duplicates
picard MarkDuplicates \
        I=bam/${smp}.rg.bam O=bam/${smp}.dedupped.bam  \
        CREATE_INDEX=true VALIDATION_STRINGENCY=SILENT M=output.metrics
}

bcf_call(){
  smp=$1
  bcftools mpileup  --adjust-MQ 50 --max-depth 100 --redo-BAQ --min-MQ 20 --min-BQ 13 --annotate FORMAT/AD,FORMAT/DP -f $ref.fasta ${smp}.bam | \
  bcftools call -c -O b -o $smp.g.bcf && bcftools index ${smp}.g.bcf&
}

# SNP and Indel filter
bcftools filter -SnpGap 15 -IndelGap 15 –e ‘MQ<40’  $smp.g.bcf -O b -o $smp.flt.bcf
vcftools --bcf $smp.flt.bcf -minQ 50 --minDP 5 -maxDP 100 -minGQ 20 -O b -o $smp.clean.bcf

# star_index $1
# star_align $1
# picard_dedup $1
# bcf_call $1
